# Supplementary material for: Combined small RNA and gene expression analysis revealed roles of miRNAs in maize response to rice black-streaked dwarf virus infection
Source: Sci Rep. 2018 Sep 10;8:13502. doi: 10.1038/s41598-018-31919-z (PMC6131507; doi:10.1038/s41598-018-31919-z)
Supplement: Supplementary file 2 — Dataset 1 [file 41598_2018_31919_MOESM2_ESM.xlsx]

## Sheet: Sheet1
Table S1 Summary of small RNA reads from the individual libraries
Type	CL1 (Control replication 1)		CL2 (Control replication 2)		TL1 (Treatment replication 1)		TL2 (Treatment replication2)
	count	percent(%)	count	percent(%)	count	percent(%)	count	percent(%)
total reads	23056821	1	20003963	1	26678964	1	20585338	1
having 'N' reads	23555	0.001	17492	0.0009	23577	0.0009	27620	0.0013
Length <18 nt	9468776	0.4107	7853544	0.3926	15246225	0.5715	4532338	0.2202
Length >29 nt	4289559	0.186	3781509	0.189	1856692	0.0696	2987617	0.1451
clean_reads	9274931	0.4023	8351418	0.4175	9552470	0.3581	13037763	0.6334
