# Supplementary material for: Combined small RNA and gene expression analysis revealed roles of miRNAs in maize response to rice black-streaked dwarf virus infection
Source: Sci Rep. 2018 Sep 10;8:13502. doi: 10.1038/s41598-018-31919-z (PMC6131507; doi:10.1038/s41598-018-31919-z)
Supplement: Supplementary file 3 — Dataset 2 [file 41598_2018_31919_MOESM3_ESM.xls]

## Sheet: Table S1
Table S2 Classification of clean reads generated from four small libraries
Type	CL1 (Control replication 1)		CL2 (Control replication 2)		TL1 (Treatment replication 1)		TL2 (Treatment replication2)
	count	percent(%)	count	percent(%)	count	percent(%)	count	percent(%)
rRNA	4900798	0.528392	4903028	0.587089	4936254	0.516752	5316835	0.407803
snRNA	38704	0.00417297	7371	0.000882605	9058	0.000948236	6726	0.000515886
snoRNA	34	3.6658e-06	43	5.14883e-06	82	8.58417e-06	65	4.98552e-06
tRNA	372068	0.0401154	303006	0.036282	220945	0.0231296	259190	0.0198799
repbase	161143	0.017374	115908	0.0138788	104508	0.0109404	117283	0.00899564
genome	1591503	0.171592	1253406	0.150083	1073389	0.112368	1293938	0.0992454
other	2210681	0.23835	1768656	0.211779	3208234	0.335854	6043726	0.463555
clean reads	9274931	1	8351418	1	9552470	1	13037763	1

## Sheet: Sheet3
	S1	S3	Control	S2	S4	Treatment
genome	1591503	1253406	2844909	1073389	1293938	2367327
rRNA	4900798	4903028	9803826	4936254	5316835	10253089
snRNA	38704	7371	46075	9058	6726	15784
snoRNA	34	43	77	82	65	147
tRNA	372068	303006	675074	220945	259190	480135
repbase	161143	115908	277051	104508	117283	221791
other	2210681	1768656	3979337	3208234	6043726	9251960
clean_reads	9274931	8351418	17626349	9552470	13037763	22590233
													#Type	Number	Percentage
													genome	1293938	0.0992
													rRNA	5316835	0.4078
													scRNA	0	0
													snRNA	6726	0.0005
													snoRNA	65	0
													tRNA	259190	0.0199
													repbase	117283	0.009
													other	6043726	0.4636
													clean_reads	13037763	1
													#Type	Number	Percentage
													genome	1073389	0.1124
													rRNA	4936254	0.5168
													scRNA	0	0
													snRNA	9058	0.0009
													snoRNA	82	0
													tRNA	220945	0.0231
													repbase	104508	0.0109
													other	3208234	0.3359
													clean_reads	9552470	1
