# Supplementary material for: Combined small RNA and gene expression analysis revealed roles of miRNAs in maize response to rice black-streaked dwarf virus infection
Source: Sci Rep. 2018 Sep 10;8:13502. doi: 10.1038/s41598-018-31919-z (PMC6131507; doi:10.1038/s41598-018-31919-z)
Supplement: Supplementary file 4 — Dataset 3 [file 41598_2018_31919_MOESM4_ESM.xls]

## Sheet: Sheet1
Table S3 Detail information of know miRNAs identified in this study
Family	MiRNA name	Mature sequence	Length	Relative expression level (TP10M)		fold change (TL/CL)	Precursor sequences
				CL	TL
MIR156	zma-miR156k-5p	ugacagaagagagcgagcac	20	446.451	893.856	2.00214	gcuuaggccccgaagagauugacagaagagagcgagcaccuggcgcggcgaccggcauggaacgcaugccguccccgccgcgugcucgcuucucuuucugucagccucu
	zma-miR156j-5p	ugacagaagagagagagcaca	21	26.3505	48.1396	1.82689	gcgaugacagaagagagagagcacaacccagcaccagcgaggaaaagccucgcuucugcgagggccgugugcucucugcucucacugucaucgcccacaggccaccgaaccg
	zma-miR156h-5p	ugacagaagagagugagcac	20	3558.29	7306.34	2.05333	agaugaguuuuuugaagguuugacagaagagagugagcacacacggugguuucuuaccaugagugucaugcuaggagcugugcgugcucacccucuaucugucagucacu
	zma-miR156f-5p	ugacagaagagagugagcac	20	2082.78	3354.86	1.61076	gcgccggccgcggcgggcggugacagaagagagugagcacacggccgggcggaacggcaccggcggauggugccgucgcggacgcgugcucacugcucuaucugucaucc
	zma-miR156e-5p	ugacagaagagagugagcac	20	2082.78	3354.86	1.61076	gcgggcucgcgcgcgcgcggugacagaagagagugagcacacggccgggcgugacggcacgugccgucgcggccgcgugcucacugcucuuucugucauccgcugguccg
	zma-miR156d-5p	ugacagaagagagugagcac	20	2082.78	3354.86	1.61076	ggcgggcgggcggcgggcggugacagaagagagugagcacacggccgggcggaacggcaccggcggaugugccgucgcggccgcgugcucacugcucuaucugucaccca
	zma-miR156c	ugacagaagagagugagcac	20	3567.15	7326.92	2.054	cggagaggcucucgagagauugacagaagagagugagcacacggcgcgacgaacgacauagcauguaugccguccucgccgcgugcucacuucucuuucugucagccucu
MIR159	zma-miR159f-3p	uuuggauugaagggagcucug	21	48.2666	58.6341	1.2148	ggagcuccucucauuccaaugaaggguccuuccgaagggugguuccgcugcucguucaugguucccacuauccuaucucauccauguuugcgugucuucgagaggaagcggaagagauuccuguggucgccuuuugagauaggcuugugguuugcaugaccgaggagcugcaccgaccccgugcuggccgcucuuuggauugaagggagcucugc
MIR160	zma-miR160g-5p	ugccuggcucccuguaugcca	21	334.93	181.867	0.543001	ucgugcaugccuggcucccuguaugccacacauguagcccaacccgugaugugauuggaugcuguggguggcgugcaaggagccaagcauguaugcauauauaacaug
	zma-miR160f-5p	ugccuggcucccuguaugccg	21	216.18	95.9217	0.443713	gaggugaaagauagggaauaugccuggcucccuguaugccgcucgcauggcuaccaccgccuguggucguugcggcuggcgugcgaggugccaggcauguuuuaauaauua
	zma-miR160d-5p	ugccuggcucccuguaugcca	21	335.648	181.867	0.54184	ucaaauucagauuugugugcgugccuggcucccuguaugccacacauguagcgcccaacccagaugcuaagguugccugcuguggguggcgugcaaggggccaagcaugc
MIR162	zma-miR162-3p	ucgauaaaccucugcaucca	20	2.81466	15.1327	5.37639	cugggcgcagugguuuaucgaucucuuccuugccuugugcugguccggccgggaguggugguucaagcguuuuauuguugcagcagcucgcaaacaacgcgggaaucggucgauaaaccucugcauccag
MIR164	zma-miR164e-5p	uggagaagcaggacacgugag	21	120.069	278.545	2.31988	guggagaagcaggacacgugagcgaccauccaguuccacucccgcuggcucgcugcuggagcucccggcggcuuggugaguuuggguggucguucauguguccgcccucuccaccg
MIR166	zma-miR166h-3p	ucggaccaggcuucauuccc	20	5283.27	4555.31	0.862214	gaagcuuucuuacuuugaggggaauguugucuggcucgaggugcagaaacacgcagaucucaucgaggucgucuugguuguuguugaucucggaccaggcuucauuccccu
	zma-miR166f	ucggaccaggcuucauuccc	20	6860.22	6247.53	0.91069	cuucaugucugucgaggggaaugacguccgguccgaacgagccacggcugcugcugcgccgccgcgggcuucggaccaggcuucauuccccgugacucauggagacggca
MIR167	zma-miR167i-3p	gaucauguugcagcuucac	19	1572.03	2115.82	1.34592	aucuggcugcucagacgccggcgggcgucucgagugcucgcucgaucgucggugacgcuuggauucaccagaucauguugcagcuucacucucucgcagccagcaaacgc
	zma-miR167g-3p	ggucaugcuguaguuucauc	20	0	1.53401	-	aguggugcaccacgaguuggugaagcugccagcaugaucugguuaugaugguggugguauauguaagauggauguaaucuauacuacuaccggccccugucacucucucucucucccccgucccugacugucauauauggaucgacgaauccaagaugagaggggaagggagagagagagaggguaauuaaugagcaccaggaccaggucaugcuguaguuucaucugcugguggccgcacau
	zma-miR167f-5p	ugaagcugccagcaugaucug	21	2393.39	4676.32	1.95385	cgugcaccuuauuaagcagcugaagcugccagcaugaucugaucuuucguuuacuggcaacuuuggauaccuaagauccagaucgugcugcgcaguuucaccugcuaauugg
	zma-miR167c-3p	gaucaugcuguggcagccucacu	23	0	1.53401	-	ugcccaagggaacgagugaagcugccagcaugaucuagcucggagugaucacgcgaggagaacaauagcucgagguggucaugccuugcuagaucaugcuguggcagccucacuucuucccguccuugggca
	zma-miR167a-5p	ugaagcugccagcaugaucua	21	353.025	436.869	1.2375	caagggaacgagugaagcugccagcaugaucuagcucugagugaucacccgaaaaagaacaauaguucuagguggucaugccuugcuaggucaugcugcugcagccucacuu
MIR168	zma-miR168b-3p	cccgccuugcaucaagugaa	20	2037.87	2921.48	1.4336	ccgccgcgccgucucgggcucgcuuggugcagaucgggacccgccgcccggccgacgggacggaucccgccuugcaucaagugaaucggagccggcgcagcgauacagcg
	zma-miR168a-3p	cccgccuugcaccaagugaa	20	2037.87	2921.48	1.4336	aagccgcgccgccucgggcucgcuuggugcagaucgggacccgccgcccggccgacgggacggaucccgccuugcaccaagugaaucggagccggcggagcgauacagcg
MIR169	zma-miR169r-3p	ggcaaguuguccuuggcuaca	21	0.539088	2.72078	5.04701	gcagccaaggaugacuugccggguauuuugagcaugcauguuacaggggagcauaugcaaucuguuuggaauuuugagcccauaccgugcggugccugucuuccggcaaguuguccuuggcuacau
	zma-miR169k-5p	uagccaaggaugacuugccug	21	10.958	3.20793	0.292748	aaaagagagcgaggcuuacauggcgaugagagugguagcucugguagccaaggaugacuugccugugugcuggccacgcuccccucaugcaaggaccaucucgugucgacc
	zma-miR169b-3p	ggcaaguuguucuuggcuaca	21	5.62933	4.67455	0.830393	uaggcucggggacuacggugcagccaaggaugacuugccgaucuaucgucgaucaacgagcgacgccucugaugucugaucucgacaucuaucgucgucagaccaucaucaucuaucggcaaguuguucuuggcuacaccguggcuccugcuccug
	zma-miR169a-3p	ggcaaguuguucuuggcuaca	21	23.4763	19.2579	0.820314	uaggcucggggacuauggugcagccaaggaugacuugccgaucgaugugacgccucuugaucucgucgucgucagaucgucgccgaucaucggcaaguuguucuuggcuacaccguggcuccugcuccug
MIR171	zma-miR171m-5p	uauuggcgcgccucaauccga	21	41.9789	31.6336	0.753559	gcggagguauuggcgcgccucaauccgaaggcguggcugauagauuggcgcggcagccauguucuuggauugagccgcgucaauaucucccguugccugucccguaccua
	zma-miR171l-5p	uauuggcgugccucaauccga	21	41.9789	31.6336	0.753559	aaugccgggagguauuggcgugccucaauccgaaggcguggcugacuggcgcggcagccauguucuuggauugagccgcgucaauaucuccccuugcuugucucgcaucu
	zma-miR171h-5p	ugguauuguuucggcucaugu	21	190.625	1430.97	7.50675	gaggaaggagacgacauggcgugguauuguuucggcucauguccuucuucgaucgagucuugccguuggauuuggaugugaugugagccgaaccaauaucacucauguacu
	zma-miR171g-5p	uauugacuuggcucaucucuc	21	41.1444	30.8718	0.750328	aaagaacgaggcgacauggcaugguauugacuuggcucaucucucgcccacaccagaauccacaagugccggaggaggugagccgagccaauaucacuucaugucaucuag
	zma-miR171d-5p	uguuggcucggcucacucaga	21	28.0248	405.408	14.466	aaauggaaguguaacuaugguguuggcucggcucacucagaaguugaagccgaauccaaaugguagcugccggcguuucugauugagccgugccaauaucucaguacucuu
	zma-miR171b-3p	uugagccgugccaauaucac	20	47.0666	27.0005	0.573665	gguuggcugagagagugcgauguuggcacgguucaaucaaaucgccggccggguugacuuguugauugagccgugccaauaucacaaccuucucuagccuaggcggccggg
MIR172	zma-miR172c-5p	cagcaccaccaagauucaca	20	15.3303	95.274	6.21474	gugcagcaccaccaagauucacauccaacucucacgcaucuucagugaugcaugcaugcucugugaugucucgcagcagcuauaugcauaugugaugagaugagaaucuugaugaugcugcau
	zma-miR172b-5p	cagcaccaucaagauucaca	20	234.802	215.828	0.919191	acagucggugcuugcaggugcagcaccaucaagauucacauccccagcucgaucugugcaugaugagaugagaaucuugaugaugcugcaucagcaaacacucacuua
MIR390	zma-miR390b-5p	aagcucaggagggauagcgcc	21	80.8426	60.6501	0.750225	gaagcucaggagggauagcgccuaggaaaucacacauagauuggagccacgaagaggaagggagaaugagagagagagagacagagcagcuaugcugcucugucucucucucucacuuucucuuggauccaucucaagguucugucuauauaugaugaaucgauccgaagcgcuaucuauccugagcuccac
	zma-miR390a-5p	aagcucaggagggauagcgcc	21	80.8426	60.6501	0.750225	gaagcucaggagggauagcgccuaggaaaacacauagaucggagccggccgcgaggagaaagaaagagccaagagauaugugugaugaauaaucuacauggaucuuggcuagcuuuuguguucuccucuggaggcgugguucugucuaucaaucugaagcgcuaucuauccugagcuccac
MIR393	zma-miR393c-5p	uccaaagggaucgcauugaucu	22	91.391	98.7202	1.0802	acuccaaagggaucgcauugaucuauucucaccugccgccugcugcaugcgaugcgagucgacgacaagaucagugcaaucccuuuggaauuuuccacucgcgccuucac
	zma-miR393c-3p	gucagugcaaucccuuuggaau	22	9.87985	11.1992	1.13354	cuccaaagggaucgcauugaucuaaccugccgaucgacgccgacguacguacgugcccgaggacaagcagaucagucagugcaaucccuuuggaauu
	zma-miR393b-5p	uccaaagggaucgcauugaucc	22	2.33519	3.00063	1.28496	guccaaagggaucgcauugauccaucauuccuuccauuuuuucaugcauggcuggucuucgucgucugcaaggacuugucgauggaucaaugcgauccuuuuggaggc
MIR394	zma-miR394b-5p	uuggcauucuguccaccucc	20	78.8106	58.4993	0.742277	uggcgcuuacugagaguuccuuggcauucuguccaccucccuucuugacgaucuugcagaaaguuugcuuuuuuuguuuguuuggaggugggcauacugccaauggag
MIR395	zma-miR395o-3p	gugaaguguuugggugaacuc	21	0.539088	0	0	aacguuuuguguuacuaggaguucccuacaagcacuucaugagaccuugacuuaauaaagggccauugugaaguguuugggugaacucuuagcaucaugaagcauuuag
	zma-miR395k-3p	gugaaguguuugaggaaacuc	21	1.13779	0.383501	0.337059	cuucaugaguuuccuucaagcacuucacauggagcauucugucuuagagaaagcuuaauuuauugcauugugaaguguuugaggaaacucuugaugauaacaaguauauu
	zma-miR395j-3p	gugaaguguuugggggaacuc	21	28.2659	19.0092	0.672514	aaugucggguguuacuaugaguucccuucaagcacuucacaugaggcaccauucaaauaacacauuucaagauuaggugcaugugaaguguuugggggaacucuuugagag
	zma-miR395h-3p	gugaaguguuugggggaacuc	21	28.2659	19.5326	0.691032	uuagguuuggugucccuaggaguucucuacaagcacuucacgaggcuucguacugagagcuuuugugaaguguuugggggaacucuuggugucacaaaucauuuggcggauc
	zma-miR395f-3p	gugaaguguuugggggaacuc	21	28.2659	19.5326	0.691032	acguuuuguguuacuaggaguucccuacaagcacuucacgauaccuuggcuuaauaaaggccaguugugaaguguuugggggaacucuugguaucaugaagcauuuuguu
	zma-miR395e-3p	gugaaguguuugggggaacuc	21	28.2659	19.5326	0.691032	aacguuuuguguuacuaggaguucccuacaagcacuucacaauaccuuggcucaauaaauuaaaggccaguugugaaguguuugggggaacucuugguaucaugaagcauu
	zma-miR395a-3p	gugaaguguuugggggaacuc	21	28.2659	19.5326	0.691032	aaugucugguguuaccaugaguucccuucaagcacuucacaugaggcaccauucaauaacacauuucaagauuaggugcaugugaaguguuugggggaacucuugguggca
MIR396	zma-miR396h	ucccacagcuuuauugaacug	21	41.4995	447.406	10.781	uucccacagcuuuauugaacugcaugcaccugcugaugcggguggaggaguugaagcugccgcuccucugagagaugcaguucaagaaagcuguggaagaucacaaagaaggccaucugauuac
	zma-miR396g-5p	ucccacagcuuuauugaacug	21	41.4995	447.406	10.781	uucccacagcuuuauugaacugcccucuugcuugcuuggaucaauugaaacucgaucagguccacagcacagccugcugcaugcaugaugcaguucaagaaagcuguggaagau
	zma-miR396f-5p	uuccacagcuuucuugaacuu	21	4.55115	2.72078	0.597822	uuuccacagcuuucuugaacuucuucuucuucuucucucuuggaacggcagcuuucuucgaaucugucucucucucucucaucuccgaagacgaaggucaagaaagcugugggaaga
	zma-miR396f-3p	ggucaagaaagcugugggaag	21	13.6535	7.53526	0.551894	uuuccacagcuuucuugaacuucuucuucuucuucucucuuggaacggcagcuuucuucgaaucugucucucucucucucaucuccgaagacgaaggucaagaaagcugugggaaga
	zma-miR396e-3p	ggucaagaaagccgugggaag	21	4.55115	2.72078	0.597822	uuuccacagcuuucuugaacuucuucuucuucucucucuuagaagggccguauagcuucuuugaaccucucucucucucucucucaaaaguguacacgaacacuuucuucauucucugccucucgcucucugaucuccgaagaaggucaagaaagccgugggaaga
	zma-miR396d	uuccacaggcuuucuugaacug	22	4.55115	2.30101	0.505588	cgggcaugcuuuccacaggcuuucuugaacugugaacucgugggcgugguggugguggugcuggugcugggugu
	zma-miR396a-5p	uuccacagcuuucuugaacug	21	349.197	488.269	1.39826	aauggcccucccugccaucuuccacagcuuucuugaacugcaucaugcaugcagcaggcugugcuguggaccugaucgaguuucaauugauccaagcaagcaagagggca
MIR397	zma-miR397b-5p	ucauugagcgcagcguugaug	21	223.19	186.703	0.836517	aagagaagcaaaggcaucauugagcgcagcguugaugagccagccgccgugccuccccugucggcugcggcggcucaccagcgcugcacucaauuacgccuuugcuuucu
	zma-miR397a-5p	ucauugagcgcagcguugaug	21	4.55115	5.54521	1.21842	ugauguagaccgcgucgacgucaacgacggugagcggguggccggcgauggagaagaagagcucgucauugagcgcagcguugaugaugcggagcauguacgucuuccc
MIR398	zma-miR398b-5p	ggggcggacugggaacacaug	21	743.201	2965.45	3.9901	gggggcggacugggaacacaugggaaugagaugagaucauugcucggucgugcuggccugggccgucggcgcgcguugaucuugcauguguucucaggucgcccccgg
	zma-miR398b-3p	uguguucucaggucgcccccg	21	1.1974	2.8607	2.38909	gggggcggacugggaacacaugggaaugagaugagaucauugcucggucgugcuggccugggccgucggcgcgcguugaucuugcauguguucucaggucgcccccgg
	zma-miR398a-5p	ggggcgaacugagaacacaug	21	18.9225	1143.17	60.4132	gggggcgaacugagaacacaugagaauaaugagaugagauugcucgccucgcgguacgguucgugcuggccuggaccaccgucgucgccguucaucuuguacgcauaauaaugcugcauguguucucaggucgcccccgc
	zma-miR398a-3p	uguguucucaggucgcccccg	21	1.1974	2.8607	2.38909	gggggcgaacugagaacacaugagaauaaugagaugagauugcucgccucgcgguacgguucgugcuggccuggaccaccgucgucgccguucaucuuguacgcauaauaaugcugcauguguucucaggucgcccccgc
MIR399	zma-miR399i-5p	gugcggcucuccucuggcaug	21	166.661	97.86	0.587179	cagugcggcucuccucuggcaugagggcgcgacugagaggcacgaacaguuucuggccuucuccugccaaugccaaaggagaguugcccugccauucguuagcccugc
	zma-miR399e-5p	gggcuucucuuucuuggcagg	21	175.585	102.115	0.58157	aguuucagggcuucucuuucuuggcagggaagcaugagaugccauagcucucugcucucuucaacccucugccaaaggagaguugcccuguaacaggacucagcuuaugg
	zma-miR399d-5p	guguggcucuccucuggcaug	21	37.9669	87.6714	2.30915	agcucaaggugagaaucacaguguggcucuccucuggcaugaaggcgcggcugagaggcacgaacaguuucuggccuuccccugccaaugccaaaggagagcugcccugc
	zma-miR399d-3p	ugccaaaggagagcugcccug	21	3.41336	2.82443	0.827463	cagugcggcucuccuauggcaugaaggcgcggcugagaggcacgaacaguuucuggccuuccccugccaaugccaaaggagagcugcccugccauucguuagcccugcaa
	zma-miR399c-5p	ggguacgucuccuuuggcaca	21	5.68894	4.01121	0.705088	aaauacagggccgggccgggggagagguagcuggcauggcauggcaugugcuugcugagcaugaauuacaggguacgucuccuuuggcacagcagaaugcacacaucau
	zma-miR399b-5p	gugcagcucuccucuggcaug	21	5.20947	8.75315	1.68024	gcgaaucacagugcagcucuccucuggcaugaaggcugugagagaggcaugacaauuucuggccuugcccugccaaaggagagcuguccugccauucauuagcccugcaau
	zma-miR399a-5p	gugcgguucuccucuggcacg	21	68.6897	42.5893	0.620024	gaaucacagugcgguucuccucuggcacgaaggcuggccagagcagcuuauauugccaccacccuuccuugccaaaggagaauugcccugccauucacaacccugcaauu
MIR408	zma-miR408b-5p	cagggacgaggcagagcaugg	21	0	2.30101	-	gacagggacgaggcagagcauggguagggggccaucaacagaauuccaaauuugauuucuguuugcucgcucacaaaauggagggacucaccacaaacacacucaggcguuguugcucccuccccugcacugccucuucccuggcuc
	zma-miR408b-3p	cugcacugccucuucccuggc	21	7.36582	110.671	15.0249	gacagggacgaggcagagcauggguagggggccaucaacagaauuccaaauuugauuucuguuugcucgcucacaaaauggagggacucaccacaaacacacucaggcguuguugcucccuccccugcacugccucuucccuggcuc
MIR528	zma-miR528b-5p	uggaaggggcaugcagaggag	21	74.9152	674.811	9.00767	uguagcagcagcgguggaaggggcaugcagaggagcacgaacgaggugugguuggccccucguuagcucuccugugccugccucuuccauuccuucugcuacgcuaugucu
MIR529	zma-miR529-5p	agaagagagagaguacagccu	21	1.73649	20.6157	11.8721	gagaagagagagaguacagccuuguugccauguacacacucagauaucaacagucucuuauauuugcuguuacuaccuguuauuaguguccagugaugaugaaggcuguacccucucucuucuucu
MIR827	zma-miR827-3p	uuagaugaccaucagcaaaca	21	304.059	257.158	0.84575	guuuuguugguggucauuuaaccaugcaugcuucgaucgauggauuggugcaugcauggauuauugcauagugugaugcauguggcgcaucagugcaugguuagaugaccaucagcaaacau
MIR1432	zma-miR1432-5p	cucaggagagaugacaccgac	21	587.687	644.4	1.0965	gugggugugcguccuacgcucaggagagaugacaccgacgccagacggaccgguccauccgcgccgugucuguccgucugaagugggugucaucucgccugaagcauagg
MIR2118	zma-miR2118d	uuccugaugccucccaugccua	22	0.539088	0.383501	0.71139	gagagggucuaagagcagugggcaugggaacacggaggaaggccuaugaguggaaagcucauuuugggucuuccugaugccucccaugccuaucguuguuaggugcuccuu
MIR2275	zma-miR2275b-5p	aggauuagaggcaacugaacc	21	3.35375	5.92871	1.76779	cauuugugccaucugaagugaggauuagaggcaacugaaccaucaucuauugcaaagguucaguuuccucuaauaucucaucucgaaugggcccaucgccggagauguuu
	zma-miR2275a-5p	agaguuggaggaaagcaaacc	21	0.598701	3.06801	5.12445	agugucaggcacugaaagugagaguuggaggaaagcaaaccggcuggguaucggauucagcaacggagggugcugccggucgguuuguuuuccuccaauaucucaccuuc
