# Supplementary material for: Combined small RNA and gene expression analysis revealed roles of miRNAs in maize response to rice black-streaked dwarf virus infection
Source: Sci Rep. 2018 Sep 10;8:13502. doi: 10.1038/s41598-018-31919-z (PMC6131507; doi:10.1038/s41598-018-31919-z)
Supplement: Supplementary file 5 — Dataset 4 [file 41598_2018_31919_MOESM5_ESM.xlsx]

## Sheet: Sheet1
Table S4 Detail information of novel miRNAs identified in this study
Novel miRNAs	Mature sequences	Length	Expression level (TP10M)		Fold change (TL/CL)	Regulated	Precursor sequences	Energy (kcal/mol)	Chromosome	Rand	Start	End
			CL	TL
zma-miRn1	acaggauauuggguauuucu	20	9466.01	10612.7	1.12114	up	uuuuuugaaggaaggaaagccggaaauacccaauaucuuguuccaacaggauauuggguauuucuuuguuuauucugaaucuuucuauucugaauucaauuaacgacgagau	-36.5	5	-	209970480	209970591
zma-miRn2	acaggauauuggguauuucu	20	9466.01	10612.7	1.12114	up	auuuuugaaggaaggaaagccggaaauacccaauaucuuguuccaacaggauauuggguauuucuuuguuuauucugaaucuuucuauucugaauucaauuaacgacgagau	-36.5	4	-	236310673	236310784
zma-miRn3	acaggauauuggguauuucu	20	9466.01	10612.7	1.12114	up	aauuuuugaaggaaggaaagccagaaauacccaauaucuuguuccaacaggauauuggguauuucuuuguuuauucugaaucuuucuauucugaauucaauuaacgacgagau	-36.5	2	+	9500987	9501099
zma-miRn4	acaggauauuggguauuucu	20	9466.01	10612.7	1.12114	up	aauuuuugaaggaaggaaagccggaaauacccaauaucuuguuccaacaggauauuggguauuucuuuguuuauucugaaucuuucuauucugaauucaauuaacgacgag	-36.5	10	+	100018667	100018777
zma-miRn5	acaggauauuggguauuucu	20	9415.29	10650.2	1.13116	up	agguuuuucuccuuaacauauaggaauuuuugaaggaaggaaagccagaaauauccaauaucuuguuucaacaggauauuggguauuucuuuuguuuauguugaaucuuuauc	-38.4	4	+	36903796	36903908
zma-miRn6	ccugaucuggucuuaagaaccc	22	3121.48	1195.47	0.382983	down	aguguguaccuuccguggcaacaaacuggacggugguguaucugugcucuugguuggugugaaccugaucuggucuuaagaacccccguggcgaguugacauaugcaaggg	-28.4	3	+	77298640	77298750
zma-miRn7	cugaucuggucuuaagaacccc	22	3121.48	1195.47	0.382983	down	agcguguacccuccguagcaagaggcuggacggugguguaucugugcucucgguuagcgugaaccugaucuggucuuaagaacccccguggcgaguugacauaugcaaggg	-29.3	10	+	43408072	43408182
zma-miRn8	ccugaucuggucuuaagaaccc	22	3050.39	1170.46	0.383709	down	ccuccgugucaagaggcuggacggugggguaucugugcucucgguuggcgugaaccugaucuggucuuaagaaccccgguggcgaguugacauaugcaaggguuaagugcua	-32.6	5	-	67944258	67944369
zma-miRn9	ccugaucuggucuuaagaaccc	22	3041.59	1168.55	0.38419	down	aaugggcguggagagauggcgagaguaguguguacccuccguggcaagaggcugaacggugguguaucuaugcucacgguuggcgugaaccugaucuggucuuaagaacccc	-34.24	2	-	65227483	65227594
zma-miRn10	uauuuccgaccuuagaacua	20	1033.2	359.562	0.348009	down	gcuaaggcuaaagaucuugauguuugcaaugcuacuauuuccgaccuuagaacuaaaaaugacaugcuacaagcuaagguuguagaacuaaaaucuugcaaacccucua	-18.43	6	+	107609001	107609109
zma-miRn11	ugugugugauuuguguuacuu	21	553.302	333.957	0.603571	up	gugugugugauuuguguuacuuaaucuugcgaucuugguuguaagugauccuguuaaguuaucuagugcacaugcacagcugucugaggucuuugagauaagggcaggugca	-34.61	2	+	93931646	93931757
zma-miRn12	ucgacguggaaccgagcucgg	21	493.901	524.856	1.06267	up	aguuuacacaucucggcgccauagaucuuggcgccgagcuaccugccgcgcuguuguccacgagcugacgcggcgucgacguggaaccgagcucggcgccaagaucuaugg	-59.9	2	-	219747881	219747991
zma-miRn13	ucgacguggaaccgagcucgg	21	493.901	524.856	1.06267	up	uaaaugcaauuuuggacccauuucucggcgccauagaucuuggcgccgagcuaccugccgcgcugucguccacgagcugacgcggcgucgacguggaaccgagcucggcgcca	-47.5	2	+	192223863	192223975
zma-miRn14	gaucuacuugaugcacgguuug	22	526.573	294.248	0.558799	down	ucggagcagguucugcguaguuuuagaucuggaucuagguucaugagauggaucuacuugaugcacgguuugauuagaucaauugguaauaaaggguugaaguagauuacau	-23	5	-	22925426	22925537
zma-miRn15	auggaucuacuugaugcacggu	22	526.573	294.248	0.558799	down	agauggaucuacuugaugcacgguuugauuagaucaauugguuauaaaggguugaaguagauuacaucgaauaugacugaagggauuaguucguccuucucuguuaugugcg	-28.8	3	+	43807828	43807939
zma-miRn16	aucuacuugaugcacgguuu	20	512.919	286.086	0.55776	down	uuuugcgcuagcguagccuccccguaauccuuuagugguaucggaggcagguucugcguaguuuuaggucugggucuagguucaugagauggaucuacuugaugcacgguuu	-31.5	7	+	90952324	90952435
zma-miRn17	cccgccggcgagcgcuuuccu	21	349.438	260.257	0.744786	up	guugcgcugccgucgaacuccccgccggcgagcgcuuuccugugagggcgccgccgucggugagauccucggcggugcuucugcacuugcaaggagguacggcgucgg	-58.1	1	+	116745326	116745433
zma-miRn18	cccgccggcgagcgcuuuccu	21	300.27	231.93	0.772404	up	guugcgcugucgucgaacuccccgccggcgagcgcuuuccugcgagggcgccgccgucggugagauccucggcggugcuucugcacuugcaaggagguacggcgucgg	-56.3	6	+	33433091	33433198
zma-miRn19	uuuauuugucgcuggauagug	21	297.085	244.621	0.823407	up	ucccuccguuuuguuuuuuuuauuugucgcuggauaguguaaaauugcacuauccggcgacaaauaaaaagaaacggaucugccucugacggccacaaaaaccuggacagaga	-53.4	8	-	167383082	167383194
zma-miRn20	aucggacagauccuguuaaguu	22	245.117	121.969	0.497594	down	uuuguaugugaguuguguuuacuuaauccugcgaucuuggcgguaagugguuuauccgggguccuugggacaucggacagauccuguuaaguuguuuggugcacaugca	-34.09	2	+	152108278	152108386
zma-miRn21	uugccggauuuguuaguaagc	21	252.41	75.4459	0.298902	down	cuuuggguauccaaacacaauucuuggaacccuugugcuugcccccaacaaacuuggcaacuacuuugccggauuuguuaguaagcacauaagaagcaucaaaaguuuuaaa	-35.3	1	-	28336387	28336498
zma-miRn22	uugccggauuuacuaguaagc	21	250.674	72.7251	0.290119	down	aagaacuuuggguacccaaacacaaguccuugaccccuugugcuugcccccaacauauuuggcaacuacuuugccggauuuacuaguaagcacauaagaugcaucaaaaguu	-27.16	3	+	4502996	4503107
zma-miRn23	uugucggauuugcuaguaagc	21	250.135	73.1086	0.292277	down	aagaacuuuggguacccaaacacaaguuuuggagcccuuguguuugcccccaacaaauuuggcaacuacuuugucggauuugcuaguaagcacauaagaugcaucaaaagu	-32.3	2	+	184273285	184273395
zma-miRn24	cgaccucgcgacuuaguucguc	22	159.01	130.862	0.822975	up	cagccgucccuauccgaacuugcgagcucgccgacugaccgucguguuccuugaaaucucucgucggucgaccucgcgacuuaguucguccgucgugcuggucgcuguccca	-35	3	+	88574111	88574222
zma-miRn25	uuuauuugucgcuggauagug	21	228.695	176.182	0.770379	up	gcuagccguacguacguacguuccuacucuacuacucccuccguucuuuuuuauuugucgcuggauagugcaauuuuacacuauccagcgacaaauaaaaagaaacggagg	-55.9	9	-	117018611	117018721
zma-miRn26	acuaguuaucgacguacgacu	21	153.314	78.6435	0.512959	down	uuguacuauuuuauacgaaaacacuaguuaucgacguacgacuaagcgcaauaauuaaggguguguuugguuugaggucaaagcaggaugagucgggggcgccaccguccc	-26.3	5	-	96654859	96654969
zma-miRn27	uuuauuugucgcuggauagug	21	181.212	163.563	0.902607	up	acucccuccguuucguuuuauuugucgcuggauaguguaaaauuguacuauccagcgauaaauaaaaagaaguaugguauaggagggcgacucaacuugugggccgagagguu	-48.4	7	+	3021964	3022076
zma-miRn28	agaccucagacagcuaugcaug	22	126.186	98.3575	0.779467	up	uuaaucuugcuccgauaccaguuguggcagaaccuccgaaguuauugggcccacaugcaccuguccuugucucgaagaccucagacagcuaugcaugugcaccagauaacuu	-36.8	8	-	30941554	30941665
zma-miRn29	auagcuaugagauccgagggac	22	169.411	402.939	2.37847	up	gucucuacucuuuggcauauaggcuugugguuaaaaccagucgacucuuaaguucauugaugauggguaauagcuaugagauccgagggacaaaauuaccugugucuuuuu	-22	1	-	196440130	196440240
zma-miRn30	aaccgaucugaagucuuguacu	22	135.583	67.2525	0.496023	down	gucuucuugaggauucgguguagauauaaccgguugauggcguagcacgcgguguugaccgccuccgcccaaaaaccgaucugaagucuuguacucaucaagcaugguucuugc	-29.1	1	-	32103676	32103789
zma-miRn31	uucccaagcugugcucgauga	21	133.906	99.6685	0.744314	up	cuugguggccucugucuucucaucagacaucuugcgcagccgcuguuucuuuggccuuacugaagggucaguucccaagcugugcucgaugauggagcgacugacuccgauc	-35.1	6	-	46893349	46893460
zma-miRn32	uucccaagcugugcucgauga	21	133.906	99.6685	0.744314	up	uuggccuuacugaagggucaguucccaagcugugcucgaugauggagcgacugacuccgaucaggucgagggcggaccaggcgaagaugucuuuauucuuggacagacagca	-36.3	6	-	46893299	46893410
zma-miRn33	aaggacaugugcaugugggccc	22	123.189	66.2678	0.537934	down	agggucuuuaggacacucggacaaaucauguuaaguuguuuggugcacaugcauagccgucugaggucuuugagauaaggacaugugcaugugggcccaauaacuugggagg	-41.5	8	+	600676	600787
zma-miRn34	aaggacaugugcaugugggccc	22	123.189	66.2678	0.537934	down	ggguccuugggacacucggacggauccuguuaaauuaucuggugcacaugcauagccgccugaggucuuugagaaaaggacaugugcaugugggcccaauaacuugggagguuc	-40.3	6	-	36598546	36598659
zma-miRn35	aaggacaugugcaugugggccc	22	123.189	66.2678	0.537934	down	gguccuugggacacucgaagagaucauguuaaguuguuuggugcacaugcauagccgucugaagucuuugagauaaggacaugugcaugugggcccaauaacuugggagguucu	-43.4	4	-	222754944	222755057
zma-miRn36	uuuauuugucgcuggauagug	21	152.883	122.575	0.801754	up	agcguuucguuuuauuugucgcuggauagugcaaaauugaacuauccagcgacaauuaaaaagaaacggagagaaaguaguuccuaaugauugcgucuuuuuacuuucuugguc	-46.3	4	-	3742805	3742918
zma-miRn37	aaccgauccgaagucuuguacu	22	100.613	65.5423	0.651432	up	ucguaugaugucuucuugaggauuggguguagauauaaccgguugauggcguagcaagcgguguugaccgccucgacccaaaaccgauccgaagucuuguacucaucaag	-32.6	8	-	80252542	80252651
zma-miRn38	accggaggagguuagaggagc	21	100.19	158.65	1.58349	up	cuaguuugggagccacaaaaccggaggagguuagaggagcuaaaaucucaucuuuauucaauuuugaauaagaaggaaauuuuagccccucuaaucuccuccgauuuuua	-49	4	-	195789340	195789449
zma-miRn39	ugacugcaaaaauaagaacgug	22	101.686	57.9396	0.569792	down	cucacuaauguuaugguaguuuugauccucauaucgcuuuauguacagaagcauaugaaaaccacaaucaugacugcaaaaauaagaacgugagcacgaauugagguaccg	-22.8	10	+	106076218	106076328
zma-miRn40	ugacugcaaaaauaagaacgug	22	101.686	57.9396	0.569792	down	cucacuaauguuaugguaguuuugauccucauaucgcuuuauguacagaagcauaugaaaaccacaaucaugacugcaaaaauaagaacgugagcacgaauugagguaccgg	-22.8	1	-	264322161	264322272
zma-miRn41	caugcauagcugucugaggucu	22	86.7777	65.0448	0.749557	up	aguuaucuggugcacaugcauagcugucugaggucuucgagacaaggacaggugcaugugggcccaauaacuucggagguucuuccacagcugguaucggagcaagauuaagu	-42.7	8	+	31397303	31397415
zma-miRn42	caugcauagcugucugaggucu	22	86.7777	65.0448	0.749557	up	aguuaucuggugcacaugcauagcugucugaggucuucgagacaaggacaggugcaugugggcccaauaacuucggagguucugccacaacugguaucggagcaagauuaagu	-44	8	+	30941555	30941667
zma-miRn43	cggggcguggaccguugucgc	21	142.695	117.196	0.8213	up	cgggggggucuuaugccgcgccccgcccguaugggucacggcucuuuuugguccucccaucggggcggggcguggaccguugucgccuguggacgccacaaaagcccg	-55.2	4	-	159456278	159456385
zma-miRn44	ccuggucuggucuugagaaccc	22	76.776	29.089	0.378882	down	agaguagcguguucacuccguggaaagaggcuagauggugguguaucugugcucucgguuggcgugaaccuggucuggucuugagaaccccgguggugaguugacauaugc	-33.8	5	+	111780907	111781017
zma-miRn45	uuugaucgacggauuuaccucc	22	76.8357	32.0948	0.417707	down	auauagcaaagagccuaucagcgaccgguauaccuuuugaucgacggauuuaccucccucgucgaggucgagguguccauugguucccaugggugucuugauggguuuggca	-41.1	1	+	173132606	173132717
zma-miRn46	accucagacagcuaugcaugug	22	69.3506	71.2222	1.02699	up	cucccacuaaaaucaauauuguggcagaaccucccaaguuauugggcccacaugcaccuguccuugucccaaugaccucagacagcuaugcaugugcaccagauaacuuaa	-34.02	8	+	120334766	120334876
zma-miRn47	agcagcggccaugugaugacgg	22	79.8862	50.5443	0.632704	up	agagggaccucaaugaacuauguggcaugcugaaaacagcagagggggacauaaagaaaagcgcuggcagcagcggccaugugaugacgguccaaaacaaacccaacuuu	-31.79	8	+	172169954	172170063
zma-miRn48	uuuuauuagucgcuggauagu	21	93.1172	53.1925	0.571243	down	uuuuuauuagucgcuggauagugcaauuuugcacuauccaacgacuaauaaaaagaaacggugggaguacuuauauagaguuauguagguccgccccugcagacucgugaa	-48	3	+	159625300	159625410
zma-miRn49	uuuuauuagucgcuggauagu	21	93.7159	54.0995	0.577271	down	nnnnnnnnnaucucaugaacagcuugauucguuuuuauuagucgcuggauagugcaaaauugcacuaaccagcgacuaaaaaaaagaaacggagggaguaugccgcagug	-40.2	8	-	151347536	151347645
zma-miRn50	auaaaaagaaacggagggagu	21	69.8871	84.5566	1.2099	up	ccaauucaccaguauuguacucccuccguuccuuaauauaugucguccguuaguacaaauuugaacuauuaggcgacaaauaaaaagaaacggagggaguauaacacaucgucac	-45.8	6	-	115183458	115183572
zma-miRn51	auaaaaagaaacggagggagu	21	70.4858	85.7071	1.21595	up	gaagacauaaaacaauguacucccucuguuccuuaauauaugucguccguuaguauaaauuuaaacuacuaggcgacaaauaaaaagaaacggagggaguaucaugguuuauuag	-40.8	3	-	180337981	180338095
zma-miRn52	ccggacuagcacaacaagugcg	22	72.9402	75.2438	1.03158	up	gcagaagucgccuaagggugcugccggacuagcacaacaagugcgaaaaaaccgaagucuaccgcgaagacuauccgcgcauaauucgccuaagggugcagccggacuagcaca	-33.9	7	+	24352485	24352598
zma-miRn53	auaaaaagaaacggagggagu	21	64.079	82.9501	1.2945	up	cgauguacucccucuguuucuguuuauuagucgucggauagugcaaauuugcacuauccggcgacuaauaaaaagaaacggagggaguacugauauugcuuuacucaaucuaa	-69.4	6	+	147870769	147870881
zma-miRn54	auaaaaagaaacggagggagu	21	65.336	81.0688	1.2408	up	aaaucuaguacucccuccguuucuuuuuauuaguugccggauagugcaauuuuacacuauccaacgacuaauaaaaagaaacggagggaguauauacauucuaaauugauuauu	-58.9	1	+	3371325	3371438
zma-miRn55	auagcuaugagaucugagggac	22	76.1126	119.611	1.5715	up	gugucucuacucuuuggcauauaggcuugugguuaaaacuuguccacucuaaguucauugaugauggguaauagcuaugagaucugagggacaagguuaucugugucuuuuu	-26.1	2	+	18379541	18379652
zma-miRn56	agcggacucuugucggugggu	21	64.7969	79.0477	1.21993	up	cgcgcagcacguggcggcggagcggacucuugucgguggguugcgcguccaagacggcauggacgaaggccgagaggucguccgacucgagcacgcacgcgaugggaa	-45.3	5	+	39951466	39951573
zma-miRn57	agcggacucuugucggugggu	21	64.7969	79.0477	1.21993	up	gagcggggccacgacaucgcacgggugggacgccgcgacgagcgccagggcgcgcagcacguggcggcggagcggacucuugucgguggguugcgcguccaagacggc	-48.5	5	+	39951416	39951523
zma-miRn58	uuuuaguugucgcuggauagu	21	63.8976	56.6492	0.886563	up	guaccuacauacuuccucuguuuuauuuuuaguugucgcuggauagugcaaaauuaaacuauccaacgauaacuaaaaagaaauagaaggaguacuaccuagaguagaggugag	-45.2	5	-	182013733	182013846
zma-miRn59	auaaaaagaaacggagggagu	21	54.378	61.6399	1.13355	up	gcuauauacucccuccguuucuuuuuauaagucgcugaauagugcaauuuuguacuauccagcgacuuauaaaaagaaacggagggaguaguaaguauuagccgaaagcaaag	-67.7	5	+	151707358	151707470
zma-miRn60	auaaaaagaaacggagggagu	21	56.2337	59.5824	1.05955	up	cuuucggcuaauacuuacuacucccuccguuucuuuuuauaagucgcuggauaguacaaaauugcacuauucagcgacuuauaaaaagaaacggagggaguauauagcaaag	-65.5	5	-	151707354	151707465
zma-miRn61	uuaaguuauccggugcacaugc	22	53.2998	37.8007	0.70921	up	cuugggauacucggacggauccuguuaaguuauccggugcacaugcauagccgucugaggucuuugagacaaggacauguguaugugggcccaauaacuugggagguucug	-46	3	+	74839166	74839276
zma-miRn62	auaaaaagaaacggagggagu	21	54.4972	59.826	1.09778	up	gguuaauacucccuccguuucuuuuuauaagucgcugaauagugcaauuuugcacuauccagcgacuuauaaaaagaaacggagggaguagcuaccaggucagugucaguugu	-71.7	1	-	188108303	188108415
zma-miRn63	auaaaaagaaacggagggagu	21	53.3594	60.6293	1.13624	up	acugacacugaccugguagcuacucccuccguuucuuuuuauaagucgcuggauagugcaaaauugcacuauucagcgacuuauaaaaagaaacggagggaguauuaaccuagg	-76.3	1	+	188108306	188108419
zma-miRn64	uuuuaguugucgcuggauagu	21	54.0773	43.7087	0.808262	up	uucuauacaguacuuccucuauuuuuuuaguugucgcuggauaguuuaauuuuauacuauccagcgauaacuaaaaagaaacagagauaguaguauauacucuagccgaucca	-43.6	6	+	3852337	3852449
zma-miRn65	uuuuaguugucgcuggauagu	21	54.0773	43.7087	0.808262	up	uugauaguaacguacucccucuguuuuuuaguugucgcuggauaguuuaauuuugcauuauucagugauaacuaaaacaaaacggauggaguacguauuuaccaugcuagugcu	-46.9	1	+	195416476	195416589
zma-miRn66	ccgguuaaugugauuauaaug	21	64.2552	106.769	1.66163	up	acgaaguuuuuuuuaacguuucacguguugauaggaaccugggacugcuucucuaucuguccgcagggccgguuaaugugauuauaaugucaugcgccauuuuuuuuga	-21.22	4	-	150891492	150891600
zma-miRn67	uuaaguuauccggugcacaugc	22	48.7486	33.1625	0.680275	up	ggguccuugggacacucgaacggauccuauuaaguuauccggugcacaugcauagccgucuaaggucuucgagacgaggacauguguaugugggcccaauaacuugggagguuc	-43.8	7	+	88941708	88941821
zma-miRn68	caaagacaugugcaugugggcu	22	54.7356	26.1558	0.477857	down	guccuugggacacucggagagauccuguuaaguuguuugguacacaugcauagccguuugagguccuugggacaaagacaugugcaugugggcucgauaacuugggagguu	-44.7	9	+	33146885	33146995
zma-miRn69	uuaaguuauccggugcacaugc	22	51.1434	37.0337	0.724115	up	uccuuaagacacucggacggaucauguuaaguuauccggugcacaugcauagacgucugaggucuuuaagacgaggacauguguaugugggcccaauaacuugggagguu	-37.1	4	-	108673795	108673904
zma-miRn70	uuaaguuauccggugcacaugc	22	51.1434	37.0337	0.724115	up	cggaucauguuaaguuauccggugcacaugcauauccgucugaggucuuugagacaaggacagaugcaugugggcccaauaacuugggagguucugccacagcugguaucggag	-43.8	1	-	101573981	101574094
zma-miRn71	uuuuaguugucgcuggauagu	21	57.7291	53.1614	0.920877	up	auauauacuccauccguuuuuaguugucgcuggauagugcaaaauuaaacuauccagcgacaacuaaaaaaacggaacgaguauauguuuauauuuuuucucucuacucacuau	-50.4	9	-	144992893	144993006
zma-miRn72	uuuuaguugucgcuggauagu	21	57.7291	53.1614	0.920877	up	auuuuauacuuuaucuguuuguuuuuaguugucgcuggauagugcaaacuaucaagcgacaacuaaaaaaacggagggaguaaugcuuugauaaaagagaauacauaacucacc	-42	5	+	194567619	194567732
zma-miRn73	uuuuaguugucgcuggauagu	21	57.7291	53.1614	0.920877	up	acaacauacuuccucuguuucguuuuuaguugucgcuggauagugcaaaauuaaacuauccagcgacaacuaaaauuaaauggagagaguauauauuaccaacacgcgcauccu	-47.9	10	+	85416283	85416396
zma-miRn74	uugugcucacgccaucaguuuu	22	57.19	24.7306	0.432428	down	uugcuuucucgcgggaaucuagagagggagugucgcacaacuggcuccauugucggggguugugcucacgccaucaguuuuggagucuggaggagguaggacacucgcua	-40.2	9	-	1843982	1844091
zma-miRn75	uuuuaguugucgcuggauagu	21	60.7823	57.0327	0.938312	up	auucaaaaaauuaucuacuuagauacuucuuccguuuuguuuuaguugucgcuggauagugcaaaaucgaauuauucagcgacaauuagaaagaaacgaagaaauuaaugguua	-39.1	6	-	129954104	129954217
zma-miRn76	uuuuaguugucgcuggauagu	21	60.7823	57.0327	0.938312	up	aguagguacucccucuauuugguuuuaguugucgcuggauagugcaaacuauccagcgacaacuaaaacgaaauagagggaguacguccuauguguagugggcgucagggugug	-70.8	4	+	238168662	238168775
zma-miRn77	uaugauggaggguaugaugugu	22	53.0588	58.4579	1.10176	up	uccuucaggaggaggauaggacggaggauaugauggaggguaugauguguaguuagggaagaggguccucaucacgucuuccucgaauauggagucccuagguggcucaucagcc	-34.3	1	+	232432002	232432116
zma-miRn78	uuaguaguuuuaguucuuugc	21	50.7236	75.3111	1.48474	up	ggaacuucuuuguuagcguuuaguaguuuuaguucuuugcuuuagaagcaaaauaaagaacuaaaacuacuaaacccuaaucgaaaagugcaagcaguaccaggagucau	-39.3	6	-	155608966	155609075
zma-miRn79	uuauguccgacggcuuuggcc	21	60.9611	24.1398	0.395987	down	ccgaccucuuauguccgacggcuaguugucgucggagauaagcggauuccgucagacauaagcuaucuccgacgguuugaggcuuauguccgacggcuuuggccgucggaag	-56.7	9	+	50584935	50585046
zma-miRn80	uuauguccgacggcuuuggcc	21	60.9611	24.1398	0.395987	down	gccgucggaaauaaccuuauuuccgacccguuacgaccgagggacaggugccgucggacauaggcuauauccgacgacuuagggcuuauguccgacggcuuuggccguuggaaa	-56.6	7	+	103741340	103741453
zma-miRn81	uuauguccgacggcuuuggcc	21	60.9611	24.1398	0.395987	down	uguuacguucggcggcuagaaaccgucggacauaagcagauaccgucggacauagcuuaaguccgacggcuuaaggcuuauguccgacggcuuuggccaucggaaguuacuucg	-62.7	6	+	100511822	100511935
zma-miRn82	uuauguccgacggcuuuggcc	21	60.9611	24.1398	0.395987	down	acauccgacggcuuaaagccgucggagauagguuaaugucgucggacauaaccuaucuccgacgguaugaaccuuauguccgacggcuuuggccgucggaagugguuccuuuua	-66.8	3	+	133109615	133109728
zma-miRn83	uuauguccgacggcuuuggcc	21	60.9611	24.1398	0.395987	down	cuuauguucgacggccaguugccgucggagauaaacggaugccgucggacauagcuuaucuccgacgguuuaaugcuuauguccgacggcuuuggccguuggaaguuu	-60.2	2	-	100230253	100230360
zma-miRn84	uuauguccgacggcuuuggcc	21	60.9611	24.1398	0.395987	down	auuuucgacgccuuaccuccgacggcuuaaagccgucggagauauguuaaugccgucggacauaaccuaucuccgacggugugaaacuuauguccgacggcuuuggccgucaga	-59.5	10	-	59263373	59263486
zma-miRn85	uuauguccgacggcuuuggcc	21	60.9611	24.1398	0.395987	down	ccgacgcguuacguccgguggcuagaaaccgucggacauaaccagaaaccgucggacuuaagcuauguccgacgguuuaaggcuuauguccgacggcuuuggccgucagaagu	-63.2	1	-	213435905	213436017
zma-miRn86	uagucguguuuuuugcucagu	21	38.8688	56.6752	1.45812	up	uuuagucguguuuuuugcucaguugugccccucuguucuauagcacuggaagggcacagcugagcaaaaaacacgacuaaggguauaagugagcacaccacaaaaacugagagc	-56.9	8	-	20155040	20155153
zma-miRn87	uagucguguuuuuugcucagu	21	38.8688	58.7326	1.51105	up	ccuauauucuuagucguguuuuuugcucaguugugcccuucuguucuauagcacuggaaggacacaacugaguaaaaaacacgacuaagaauauaggugaacacaccaccaaa	-65.4	7	+	120064968	120065080
zma-miRn88	uagucguguuuuuugcucagu	21	38.8688	58.7326	1.51105	up	cuuagucguguuuuuugcucaguugugccccucuguucuauagcacuggaagggcacagcugagcaaaaaacaugacuaaggguauaugugagcacaccaccaaaacugagggc	-58	2	+	42324666	42324779
zma-miRn89	uuuuaguugucgcuggauagu	21	53.2972	52.638	0.987631	up	auucauaacuaggauauacucucucuguuuuuuuaguugucgcuggauaguguaaaaauauucagcgacaacuaaaaagaaaagagaggguaauauuuuuuaaguauaaauuu	-46.3	7	-	144605246	144605358
zma-miRn90	ucgacgaauggucucccacacc	22	42.1603	16.2573	0.385606	down	acccucgcauguugcgggacacgcccuugguggugaguuagaccuuuuucagcccccuccuuccaugaggauggucgacgaauggucucccacacccgacgacgaggccgc	-37.8	8	-	85991438	85991548
zma-miRn91	ugccuggcucccugcaugcu	20	55.9305	28.8817	0.516386	down	gagcagggggaacaguacccgauucgugagcacugcagaagauucagagggcgcagcacaagggccggugugccuggcucccugcaugcuagcaggaauugguggcccc	-40.2	2	+	25425068	25425176
zma-miRn92	uuuuaguugucgcuggauagu	21	43.3578	37.0129	0.853664	up	acaacauacucccucaguuucuuuuaguugucgcuggauaguuuaauuuugcgcuauccagcgacaacuaaaaaaagaaacagagaggauaucuguuaaucaucauuuuuaaua	-46.2	1	+	176937724	176937837
zma-miRn93	ccaagcugugcucgaugaugga	22	40.9629	36.0024	0.8789	up	cggccucaccgaagggucgacucccaagcugugcucgaugauggagcgacugacucuaaccaggucgagggcggaccaggagaagacgucuuuauucuuggacagacagca	-34.6		-	4648238	4648348
zma-miRn94	caauccgacuaugaaauccaua	22	45.8718	32.8204	0.715481	up	auggaaucguagccggcucgagugcgaggcaauccgacuaugaaauccauaccaauuucaucccauuuccacugggggaucugcaacgguugcaacaauccagcaggucucu	-34.2	10	-	85025092	85025203
zma-miRn95	caauccgacuaugaaauccaua	22	45.8718	32.8204	0.715481	up	auggaaucguagccggcucgagugcgaggcaauccgacuaugaaauccauaccaauuucgucccauuuccacugggggaucugcaacgguugcaacaauccagcaggucucu	-34.2	10	+	87744121	87744232
zma-miRn96	agccgucggacauaagcuuauc	22	30.9043	93.9888	3.04129	up	uggugcuuaaauucgcuuaaguucgacggcuucguugggagccgucgaacauaagcuuaugcccgacggcuuaucucacagccgucggacauaagcuuaucuccgacggcuug	-57.6	4	-	10809325	10809437
zma-miRn97	agagccuguagggcgaagacgc	22	32.1613	14.8943	0.463113	down	agaacgaggucuccuucguugaauucccucuggaugacuguguggucgcgccaugcuuuuguuugagcuugguauuuguuuagagccuguagggcgaagacgcggucuccgucg	-38.4	3	-	217516805	217516918
zma-miRn98	uguguggcuauacgaugguac	21	38.747	30.0374	0.775218	up	gaagcugugaagguccgaucccguccugaucauagucgaagccaacgcccaguccuguggacgguguugcuguguggcuauacgaugguacauggacgucaugugcaa	-38.5	4	+	135011018	135011125
zma-miRn99	aagaucuguggcgccgagcuag	22	48.3858	20.196	0.417394	down	aaaggugucuugcggauauuuccuagcucggcgccaagaucuguggcgccgagcuaggugccacgcgggcugccacgucacguagcucggcgccauaggcuguggcgccgagcu	-75	7	+	144227865	144227978
zma-miRn100	aagaucuguggcgccgagcuag	22	48.3858	20.196	0.417394	down	gagagaaaggugacuugcgguuauuuccuagcucggcgccaagaucuguggcgccgagcuaggugccacgcggacuuccacgucacauagcucggcgccacagaucuuggcgc	-74.3	4	-	43594365	43594477
zma-miRn101	aagaucuguggcgccgagcuag	22	48.3858	20.196	0.417394	down	agagagaaaggugacuugcgguuauuuccuagcucggcgccaagaucuguggcgccgagcuaggugccacgcggacuuccacgucacauagcucggcgccacagaucuuggcg	-71.1	3	+	221556926	221557038
zma-miRn102	aagaucuguggcgccgagcuag	22	48.3858	20.196	0.417394	down	ccuagcucggcgccaagaucuguggcgccgagcuaggugccacgccaucagccacgucaccgcccgaggcaauggccacgucacagcucggcgccacagccuguggcgccgagc	-72.9	3	+	155966649	155966762
zma-miRn103	aagaucuguggcgccgagcuag	22	48.3858	20.196	0.417394	down	gauuuuuccuagcucggcgccaagaucuguggcgccgagcuaggugccacgcgggacugccacgucacgaaggucggcaccacaggcuguggcgccgagcaaaggguucaaaac	-62.2	2	-	210648565	210648678
zma-miRn104	aagaucuguggcgccgagcuag	22	48.3858	20.196	0.417394	down	gagaaaggugucuugcggauauuuccuagcucggugccaagaucuguggcgccgagcuaggugccacguggacugccacgucacguagcucggcgccacagaucuuggcaccga	-81.4	2	+	52168765	52168878
zma-miRn105	aagaucuguggcgccgagcuag	22	48.3858	20.196	0.417394	down	cucggcgccaagaucuguggcgccgagcuaggugccacgcagacugccacgucacacagcucggcgccauaggcuguggcgucuggcaccgagcuucggguccaaacgugcaa	-59.4	1	+	70254405	70254517
zma-miRn106	uggcacgacaaaaaacucgca	21	29.2274	50.9486	1.74318	up	uuccaacuccuuguuuaauuuggcacgacaaaaaacucgcaccgggugcucuaaucggcggucgauuacagcguccagugcgaguucuuugccgugccaaaauugaaagga	-54.6	6	+	7047240	7047350
zma-miRn107	uuaugaagacuuggucacuucc	22	28.7479	23.5749	0.820057	up	gguaagugcuacauaugucguguggauuggagauccucagcugaguauaaucgauucggaucgccguaccuucccgguuaugaagacuuggucacuucccugcaccuaaagu	-24.5	4	-	142708586	142708697
zma-miRn108	aagaucuguggcgccgagcuag	22	46.7089	18.522	0.396541	down	ucggcgccaagaucuguggcgccgagcuaggugugccacgcgggcugccacgucacgaagcucagcgccauaggcuguggcgucgagcuguguuagcucggcgccacggccua	-67	9	-	87350221	87350333
zma-miRn109	aggcgugcugcauaucugugcu	22	42.5776	13.6402	0.32036	down	caucugucagacuccagagcaaagcugaaggcgugcugcauaucugugcuugaccccuguagaugaaguaaugacugcagcugugccugccccccgcannnnnnnnnnnnnnn	-22.2	8	-	447533	447645
zma-miRn110	uacuguugggacuaugcuucgu	22	40.1828	51.5186	1.2821	up	cuacuguugggacuaugcuucgucgccggaggucuuguagggagaaacagcuucggcugaagcuguccgcaugugaugaccgaagguuccucuguaugaagcuucagaauua	-34.5	2	+	18189435	18189546
zma-miRn111	cuuucgucggaguccuacucc	21	35.4528	10.1161	0.28534	down	guuggggaagagaaguccuuuggugacagcgauguuggcggcguccucgucgucggaggagucgcuagagcuuucgucggaguccuacucccgacaaacaugggcaucgcc	-44	7	-	108953147	108953257
zma-miRn112	uucagacguaaccgaacaagu	21	41.4399	20.056	0.483979	down	gcauucaaauaagcccucaauucagacguaaccgaacaaguccuaaagccuuaucgguugcgucuggaucgaaggggguuaaaucuccuucuauucaauuuugacuagag	-37.7	8	+	156922249	156922358
zma-miRn113	ucuuuuuauuugucgcuggau	21	31.9203	18.7967	0.588865	up	uucuuuuuauuugucgcuggauaauguaaaagcgauaaauaaaaagaaauggagggaguaaugguuuugcugcacugaugacugaagaagagugcugcacacccggccgcauu	-35.24	7	-	155331885	155331997
zma-miRn114	uggaugugaugaaggaaagauu	22	24.1371	24.2797	1.00591	up	uuguugucugcaucugcgcuggaugugaugaaggaaagauugguccguguuucugauuuuaagugacugacaaccaucucuauuuuccuucugaucccaagcaguaguucu	-24.4	2	-	15880696	15880806
zma-miRn115	uuuguggucucaaagugauau	21	30.1838	18.6619	0.618278	down	aaggguaagaggguaacauaucacuuugugauuacaaauaagcuaucuaauguuggcuuauuucagcuuauuuguggucucaaagugauauuuuaacuucauaucauuu	-43.1	2	+	2684687	2684795
zma-miRn116	uuuguggucucaaagugauau	21	30.1838	18.6619	0.618278	down	aggguaaaauaucacauugagaucacaaauaaacuaaaauaagcaaccaguacuaacuuauuucaguuuauuuguggucucaaagugauauuuuacucuccuacccuuu	-49.92	1	+	196637947	196638055
zma-miRn117	uuuguggucucaaagugauau	21	30.1838	18.6619	0.618278	down	gaguaaaauaucauuuuggaaccacaaauaagcuaaaauaagcuacccaauguuaacuuauuucaguuuauuuguggucucaaagugauauuuuacccucauacacuuuca	-45	1	-	268338864	268338974
zma-miRn118	uaaagagacuacagaggacagu	22	45.1513	18.6308	0.412631	down	gcuaaagagacuacagaggacagucaaaagcgacuguuguccucuagaugcuaaagcgacuacagaggacagucaaaaagugacuguuguccucuagaugcucuagaugcuaaa	-38.9	5	+	119685407	119685520
zma-miRn119	uggcgguucuguuacaccaac	21	32.5786	31.4626	0.965744	up	aauauccuauuuccacgggcgguugugucaagauaaccgccaguggaaauagauuuccacuggcgguucuguuacaccaaccgccauauuuucacuggcgguuguguu	-46.8	8	-	75344010	75344117
zma-miRn120	uggcgguucuguuacaccaac	21	32.5786	31.4626	0.965744	up	agauuuccacuggcgguucuguuacaccaaccgccauauuuucacuggcgguuguguuaagauaaccgccaguggaaauagguuuccacuggcgguucccaagccggg	-55.2	8	-	75343960	75344067
zma-miRn121	uggcgguucuguuacaccaac	21	32.5786	31.4626	0.965744	up	uugaaaaaccgccaguaaaaauaguugguguaacagaaccgccaguggaaauuagauuuucacuggcgguucuguuacaccaaccgccaguguaaauauccuauuucuac	-50.5	8	+	81410834	81410943
zma-miRn122	uugacaagcucgacgaaguuac	22	35.5721	28.1873	0.792398	up	gucgguagugagggggagauugacaagcucgacgaaguuacaucuggggauggcgacugcugugccugguucgauucucgaggcucugcugcggcuuuccugaagacuggc	-37.4	1	-	4437715	4437825
zma-miRn123	uuuggcaaaaugggucgcucu	21	33.8952	30.2084	0.89123	up	gcgucgcgaggagggcgacccauuuugacaaauuucucuucccgagggauuuggcaaaaugggucgcucuaaguugcugcucugcaaaacacaccgccuuuagcagggaucgu	-51.6	2	+	210859254	210859366
zma-miRn124	uuuaugauauguuacucuacu	21	30.9613	70.9218	2.29066	up	ggaacgguagaaggguaaaauaucauaaauaaacugaaauaagcuaccuaaauagcuuauuucagauuauuuaugauauguuacucuacuacucuuuuaucauaaucuaa	-45.9	3	-	194830210	194830319
zma-miRn125	uggcgguucuguuacaccaac	21	29.7639	26.0573	0.875466	up	gccaguggaaacauauuuccacuggugguucucuuaacacaaccgccaguggaaauaggauauuuccaguggcgguucuguuacaccaaccgccaguggaaacuauauuuucac	-61.6	2	-	48834899	48835012
zma-miRn126	uagaagacgggcucucgguguu	22	37.6066	25.7826	0.685586	up	cugacagcaaggagauuucugucugucgggagauaagcaagagcuucggauucccaacauuagaagacgggcucucgguguuguaaaaaaacgagcuggccgacagcuuagcg	-36.5	4	-	47337909	47338021
zma-miRn127	uagaagacgggcucucgguguu	22	37.6066	25.7826	0.685586	up	cagacagcaaggagauuucugucuaucgggagaugagcaagaucuucggauuccaacuguuagaagacgggcucucgguguuguaaaaaaacgagcuggccgacagcuuagcg	-34.9	3	-	69013027	69013139
zma-miRn128	uagaagacgggcucucgguguu	22	37.6066	25.7826	0.685586	up	ccugacagcaaggagauuucugucuguugggagaugagcaagagcuucggauucccaacauuagaagacgggcucucgguguuguaaaaaaacgagcuggccgacagcuuggc	-44.3	2	+	114057052	114057164
zma-miRn129	aagaucuguggcgccgagcuag	22	32.3375	16.3609	0.505943	down	ucaggaucuagcucggcgucaauaucugugacgcggagcuagguugccacgugcgcugccaugucgguaagcucgacgucaagaucuguggcgccgagcuagauugccacgugc	-57.6	3	-	199333670	199333783
zma-miRn130	ucuggcgcucugacacggcggu	22	20.602	16.221	0.787352	up	caacccucaaauaaaagguucuggcgcucugacacggcgguggagaaaugaccggacaaaaaaauuggcgcgugcagacccugcugagcggcagcaaacagacaaaaacaa	-24.7	7	-	167062193	167062303
zma-miRn131	uugugacguuguguuugauga	21	25.4512	20.823	0.818155	up	acuguagaaggcuuuuuacuugguuaugauucaaacacaagggcauauagggucuuuaacaaguccacuggacuaguugaagccucuugugacguuguguuugaugaa	-38.3	8	-	168791045	168791152
zma-miRn132	ccguuauuugugggcuucaccg	22	37.4252	29.1616	0.779196	up	uuauggccugccauccaccacugcccguuauuugugggcuucaccgagggcuggaaacauuuggugauagcaaacgaucuucgggcuggggacaucugcgagcuuguuaag	-41.2	2	+	90157775	90157885
zma-miRn133	ccguuauuugugggcuucaccg	22	37.4252	29.1616	0.779196	up	uggccuaucguuuaccacgacagcccguuauuugugggcuucaccgagggcuggaaacauuugguggcagcaaacgaucuucgggcuggggacgucugcgagcuuguuaag	-41.6	10	+	51741429	51741539
zma-miRn134	ccguuauuugugggcuucaccg	22	37.4252	29.1616	0.779196	up	uuaugcccugucauccaccacugcccguuauuugugggcuucaccgagggcuggaaacauuuggugacagcaaacaaccuucgggcuggggacgucuccgagcuuguuaa	-38.3	1	-	218534054	218534163
zma-miRn135	uaaagguauggauaucaaggaa	22	22.5769	17.2627	0.764618	up	cagggcuaagcauuuuuguaaaucauauuuugauacuucaccaaaaguaucuauaaagguauggauaucaaggaaugcaaugcaucaaaggguuuccaagcaacuccuauaa	-23.1	3	+	153165165	153165276
zma-miRn136	ugaggcugaguauaaacgacgu	22	19.5834	11.023	0.562876	down	aagcgaaaccccagaggguuuguacucgccucuacaagggcgcccgccaaagcgagaucgcuaggcggguugaggcugaguauaaacgacguagaaugggaaucgguuggua	-47.1	4	+	68945737	68945848
zma-miRn137	gaacgagauccucugacgugg	21	19.0443	13.0805	0.686843	up	ucuuauauaugucuuaguguucggcuacgauucagggcagaucuuaugagcacuaucgagguggcuggacgguggaacgagauccucugacguggggagagggcacugccgcgu	-36.5	1	+	11299810	11299923
zma-miRn138	ugauagaagagagugagcacc	21	18.4456	36.9767	2.00463	up	uuguugucaggggggcccucgaccaauccauauccugaugcucacuaucuccuuucagccggcuucaauuugauagaagagagugagcaccaugcuauggauuggucaaa	-43.2	9	+	132017686	132017795
zma-miRn139	uguaauuacggucuguaaccc	21	20.9001	14.0237	0.670987	up	gugauccggcccauuguaacaggcccugcguggccguugcgcguuacgggcccaauuuguaaaggccuccguguaauuacggucuguaacccugcuucaugggaauauuccgg	-39.2	4	+	59825367	59825479
zma-miRn140	ucuacaucgagacgucuucggc	22	27.4858	35.1939	1.28044	up	gcacuaggacgaaucgcgagaggacgugaaggucuccggcgauggcacaacacugcucgacccguuggucuacaucgagacgucuucggcugcacuacgcguguagugguaa	-34	7	+	87638698	87638809
zma-miRn141	ucuggaucggccuaaccgaac	21	16.1701	4.67455	0.289087	down	cucuaaggacuuguuugguuaggccgauccagaaggagauuggagcgauuuaauccccuacaaucccuuucuggaucggccuaaccgaacaaguccuaaaggugaggggg	-66.6	8	-	161761188	161761297
zma-miRn142	uuauguccgacgguuuuggcc	21	16.1701	9.45276	0.584584	down	uuauuuccgaccccauaugucugacggccagagaccgucggagauaacuaaauaucgucgaacauaagcuaucuucgacgguuuacagcuuauguccgacgguuuuggccgucg	-52.7	5	+	85656012	85656125
zma-miRn143	uuauguccgacgguuuuggcc	21	16.1701	9.45276	0.584584	down	cuauuucugacgccuuauguccgacggcuagagaccgucggagauaacccaaaaccgucggacauaagcuacuuccgacggcuuaaggcuuauguccgacgguuuuggccauc	-56.2	4	+	236545621	236545733
zma-miRn144	aggacggugcucccucugggcc	22	19.1636	6.00125	0.313159	down	ccggaggacggugcucccucugggccggugccucgcgcugacaucccgcgggagcuagcugugguccccguuccggcgguggguuacgacccacagcuugagcaaguccg	-51.4	2	+	65409606	65409715
zma-miRn145	ugagccuccuaagcaucgacgu	22	15.5714	14.6145	0.938548	up	gcacuacuccuggagcuuccugagccuccuaagcaucgacgugauuuacucaugcccuuccuugcuacugggucuuguucuguuggcugauggaggagggcgccuuggggcg	-34.5	4	+	76758528	76758639
zma-miRn146	ggauugggguuggaggacug	20	25.1506	273.969	10.8932	up	ggcguggauggaaaggagaggauugggguuggaggacuggagauggguaaagagagcccgagggccugcggcuggcaagccgacgucgcacgcgaaggguuagcuagcc	-36	1	+	20643256	20643364
zma-miRn147	agagauggcgggaguaacgugu	22	13.8349	8.05868	0.582491	down	cgcacggguaguggagagauggcgggaguaacgugugcccaccuggcaagugguuggauggugggguacuguguucuugggucacgugaacucguucuggucuugagaaacccg	-36	2	+	51218840	51218953
zma-miRn148	aucacgggaggauuggagagg	21	21.618	30.8666	1.42782	up	aguugauuuggugacaaggaaaucacgggaggauuggagaggauugaaggggaaaugaacuaauuucccauuuaauccccucaauccucaggugauuccgggucauacaccucgu	-54.1	3	-	122730146	122730260
zma-miRn149	aucacgggaggauuggagagg	21	22.8154	32.0534	1.4049	up	ccucuuagggcugauuuggugacaaggagaucacgggaggauuggagaggauugaggaggaaaugaacuaauuucccccugaauccccuccaauccccccguaaucccu	-55	7	+	25890856	25890964
zma-miRn150	uaaagcgacuacagaggacagu	22	27.605	22.9893	0.832794	up	cuaaagcgacuacagaggacagucaaaaagugacuguuguccucuagaugcucuagaugcuaaaggacuacagaggacagucaaaagcaggcuguccucuagaugcucaagacu	-42.71	5	+	119685457	119685570
zma-miRn151	uaauacgauaaguucgacggu	21	18.0854	7.11549	0.393438	down	gcccacgaacuuaaauuaagaacgugaguacccacguucuuaauacgauaaguucgacgguuuuacuccggacccacgaauuuaauauaagaacuuggguacccacguucuuaa	-44.4	5	+	210818135	210818248
zma-miRn152	uaauacgauaaguucgacggu	21	18.0854	7.11549	0.393438	down	gcccacgaacuuaaauuaagaacguggguacccacguucuuaauacgauaaguucgacgguuuuacuccggacccacgaauuuaauauaagaacuuggguacccacauucuuaa	-45.6	10	-	101746175	101746288
zma-miRn153	aucuuuuagagaagacuguaaa	22	16.2893	8.82568	0.541809	down	uauagguauuuguauauagaggacuugauuuagaggacguugauguagagaaaguagauauaggggaugugaucuuuuagagaagacuguaaaaacggauauauaguaugaau	-16.1	3	-	4756441	4756553
zma-miRn154	ucuuuuuaguugucgcuggau	21	22.2763	22.2897	1.0006	up	cucccucgauuucuuuuuaguugucgcuggauaauucaauguugcacuauccagugacaacuaaaacaaaacagagggaguacuguauagcuagcuaaaauagaauaagugacg	-43.8	5	+	195665678	195665791
zma-miRn155	uuuuucuuuuggucuuuggau	21	11.4997	18.1074	1.5746	up	uggugcaaaauaaauuuguuuuuucuuuuggucuuuggauuuccaucaggcaaguacuugccuuuuggcuagaccaaaaguaaauauguuucuucauuccuaagaugaau	-28.7	9	-	135152406	135152515
zma-miRn156	ucggacagauccuguuaaguu	21	14.5528	14.6093	1.00388	up	guuuguaugugaguuguguuuacuuaauccugcgaucuuggcgguaagagguuuauccgggguccuugggacauucggacagauccuguuaaguuguuuggugcacaugcaugg	-34.39	1	-	236372812	236372925
zma-miRn157	uuaaaugaucgacugcaaaga	21	22.3359	11.023	0.493512	down	uucaaccauuuaucccaguaugcaaucgaucaugugaacaccgauugaagaagaagaauugcuuuaugagagguuuaaaugaucgacugcaaagaaaagauggcaaccugca	-27.56	8	-	112948509	112948620
zma-miRn158	uagucguguuuuuugcucagc	21	12.158	19.2528	1.58355	up	ucuauuccuuuagucguguuuuuugcucagcuaugcccuucuguucuauagcaccuggaagggcacagcugagcaaaaaacacgacuaaagguauagaugagcacaccaccaaa	-66	6	-	78614314	78614427
zma-miRn159	uugaccuaggaacacagcgugu	22	19.9411	16.1847	0.811628	up	guguucauuggcuacacggagggcucgaagaccuaccacauccuugaccuaggaacacagcgugugcgcacggcgcacgacguaguguucgacgaagggugaggauggg	-44	10	-	63808836	63808944
zma-miRn160	cuguaaugacggucuguaaccu	22	14.6124	11.6501	0.797276	up	cggaggcccacguggaauucagcccacuguaacgggccccgcgugggcaagcauauuacgggccucauuuauaauaacuuuucuguaaugacggucuguaaccucucuuuauga	-43	3	+	111584448	111584561
zma-miRn161	uugaccuaagaacacagcaugu	22	19.402	15.8012	0.814413	up	gggcucgaaggccuaccacauccuugaccuaagaacacagcaugugcgcacgaugcacgacguaguguucgaugaagggcgaggaugggcgugggacaaggcaguggacga	-40.4	7	+	27997980	27998090
zma-miRn162	ugcaucugucggauuccagagc	22	22.9942	13.5002	0.587114	down	ugcagguggugacuccgagggcccuuagcuugcggaggccgaggaugacugcuuuguauucugcuauauuauuuaugcaucugucggauuccagagcgaagcugaggcgug	-37.69	10	-	118189898	118190008
zma-miRn163	uuauguccgacggcuuuagcc	21	11.0798	7.53526	0.680089	up	cuauuuccgacgccuuacccccgacggcuuaaaaccgucggagauagguuaauaccgucggacauaaccuaucuccgacggugcaaagcuuauguccgacggcuuuagccgucg	-56.1	4	-	131511255	131511368
zma-miRn164	uuauguccgacggcuuuagcc	21	11.0798	7.53526	0.680089	up	auuuccgacccuuuacggcgagggacaggugucgucgaacauaaaucuucggccuucgaaaauaaacuauauccgacagcuagggcuuauguccgacggcuuuagccgucggaa	-39.26	10	+	66871851	66871964
zma-miRn165	cuccgguuuuuggacucacaa	21	11.6785	14.7181	1.26027	up	guugauuuauuuagugaguauaaauaugguaguuuguuggaggggcuaaaauucuuagccccuccaauccacuccgguuuuuggacucacaaaauagaccuaaaauuguuc	-45.3	3	+	153784455	153784565
zma-miRn166	ccagggcugcaaucuuggcgug	22	10.5407	7.39533	0.701596	up	guccuggcaguugggcuuccagggcugcaaucuuggcgugggcauucuccagcuccaagugcacacuguagagguccagaguggcacuguccaggucgguguugagaccg	-41.71	6	-	25510280	25510389
zma-miRn167	ucugaauugguguaaccgaac	21	12.3368	7.53526	0.610793	down	cucacuccucagggcauguucgguuacaccaauccagaaggagauuggaggggauuuaauccccuccaauccccuucugaauugguguaaccgaacaagcccucaagguguuc	-79.7	2	+	165833524	165833636
zma-miRn168	uccuucgaaggauuuucuguua	22	20.1199	22.1808	1.10243	up	guuucgggucauauugacaaaaguugcaaggcuaaagacucgaagcuugaaaaauaccuaggcacaguccgaaggaucgaagcuuccuucgaaggauuuucuguuaagaa	-27.6	3	+	108361621	108361730
zma-miRn169	acagauugaaggauauggacga	22	10.5407	14.9306	1.41647	up	cuuuuuugguggugucuucgucgaggcccgauucuuacagauugaaggauauggacgacaacgacauaccuagaucuuagaauacggaugagcuucggcgauauugugugua	-34.4	4	-	47110923	47111034
zma-miRn170	aaguuuagggacuuagaugug	21	21.3173	15.1068	0.708662	up	acaaccauagaaguauauggaccaaaauguggauguuaagaguuuaaggacugggaugauacaacuucauaaguuuagggacuuagaugugcacuuugagaguuuaggga	-23	5	+	135295292	135295401
zma-miRn171	auuagauuuauuggaacucau	21	16.5873	7.25541	0.437406	down	ucacagguuuaccugagagggcauuagauuuauuggaacucauacauaucgaugugugugaaccaaugaguacgacaacuaugauauggauaugucuacuucauaaccuucg	-34.9	8	+	128272368	128272479
zma-miRn172	agaggguggcauagaacugagc	22	13.5938	6.76825	0.497891	down	acuggguaaucauacccaucagcuucuucaucuacuuucuugacccagaggguggcauagaacugagcugccaccucgucguucuagggguauuccauugucauaauauuuu	-29.2	3	+	135033394	135033505
zma-miRn173	uuuugugaggggcugcaaaca	21	14.7912	22.7768	1.53988	up	auuugcagccccucucacagaaagaaggauagaccccaccugcagguacaacaacacaaccuacaggugggaucuauccuccuuuuugugaggggcugcaaacauucaaguuug	-67.7	5	+	75828020	75828133
zma-miRn174	uaaagguauggauaucaaggaa	22	11.2587	10.1835	0.904504	up	cuauccacaagaucugagcagagcuaagcauuuuuguaaaucauauuuugauacuucacuagaaguaucuguaaagguauggauaucaaggaaggcaaugcaucaaagggu	-24.7	1	+	151040028	151040138
zma-miRn175	aggacguaggguguuacgcauc	22	14.8509	25.71	1.73122	up	uagagaaucuccuuguaacccaccacauaaaauacucaagccaggacguaggguguuacgcaucucaaagaggcccgaaccuguacaaaacuguccauugccucucgugcauua	-18.3	10	+	63444203	63444316
zma-miRn176	aggacguaggguguuacgcauc	22	14.8509	25.71	1.73122	up	ccuuguaacccaccacauaaaguacacacgccaggacguaggguguuacgcaucucaaagaggcccgaaccuguacaaaacuguccacuaucucucgugcauccagcgcaaacc	-18.9	1	+	197807069	197807182
zma-miRn177	uagccaagcaugauuugcccgu	22	19.7001	0	0	down	gguaggaggcccaucucugauagccaagcaugauuugcccguagucugacucugagugugcuccugcuacgggcaaaucaucuuggccaucugaguaccucccuacgcugu	-55.3	1	+	298294452	298294562
zma-miRn178	uaugccaagucagaccgugugu	22	11.3183	2.96436	0.261909	down	acuaacguagccgacggaguaugccaagucagaccguguguggacgaguuagcgaaggcuccccacaagacgcugguacuguguagcauccaccuccuccgucgugcuguc	-39.2	3	+	40595109	40595219
zma-miRn179	uggggcuuucgacgacuucguc	22	7.72607	2.8607	0.370266	down	cgccaaaagguuggcgccucucguccucgucguagcacgucuuccucaggguaugcucccugccaagaggaggguggggcuuucgacgacuucgucgaccuuccggcgccu	-49.82	6	-	162966241	162966351
zma-miRn180	acuagcuauagaaaacacuguu	22	7.72607	5.92871	0.767365	up	caugcacgguuuuccaaguuucgagugacgugcaguucaaaucugaauuuuccgaagaaauucaaauaaacaaacuaaauguacuagcuauagaaaacacuguuauaauugucc	-17.24	4	+	2259526	2259639
zma-miRn181	uuuaauccccuccaauccccc	21	10.7196	4.91813	0.458799	down	uguucgguuagggguggauuaaggacgauuggaugggauuaaauccccuucuauacaaauuuaaauaggaagggauuuaauccccuccaaucccccucaaaccccuucaaac	-48.8	3	-	89131335	89131446
zma-miRn182	agauuuauuggaacucauacau	22	9.52217	6.20856	0.652011	up	uugguaagaugaccaaggcgcccuucacggguuuaccggagaggacguuagauuuauuggaacucauacauacuuaugugugcggaccaaugaguacgacagcuaggggac	-38.4	4	-	104279058	104279168
zma-miRn183	augaguacuuuaaaucuggug	21	9.52217	5.19798	0.545882	down	gcacauagauccuuuguacucauaugaguacuuguaacguauccugugcacauagauccuuuguacucauaugaguacuuuaaaucuggugcauccacgaucaauccaac	-35.5	9	+	41070047	41070156
zma-miRn184	uuugcagccgacuggucacauc	22	7.72607	5.19798	0.672785	up	ucuguccgcgcagaguuuuugcagcuaugucagccgugucagcuccugugucagccgcgcagcagcuuuugcagccgacuggucacaucugcgcugcaccuuuuugacuu	-36.4	5	-	170557992	170558101
zma-miRn185	gauugacgagcucgacgaaguc	22	18.5027	8.68576	0.469433	down	uggagccagcagugaaaaauucguccccucagcugaagauuuaccgaagaccuucgaacauauugagggugugauugacgagcucgacgaagucauagcugggcacggugacuu	-33.8	10	-	58769342	58769455
zma-miRn186	ugaaaagcuagaacgauuuaca	22	7.12736	15.765	2.21189	up	caaauuguaagucguucuagcuuuucuaaauacauagauuuugcuacaugccuaguaaagcuauguaucuugaaaagcuagaacgauuuacaauuuggaacggagggagcac	-54.1	9	-	33842344	33842455
zma-miRn187	accggagggguugaaggugcu	21	10.1209	23.8548	2.35699	up	cuaguuugggagccacaaaaccggagggguugaaggugcuaaaauccucuuuuauucaauuuugaauaaaaaggggauuuuagcuccuccaaucuccuccgguauuuuag	-53	2	-	169517748	169517857
zma-miRn188	uuuaauccccuccaauccccc	21	10.7792	5.68514	0.527418	down	uacaccaauccagagggggaauuggagagguuuaaauucccgccuagucauuuuugacuagaaggggauuuaauccccuccaaucccccucuauauugguguaaccgagcaugc	-66.8	4	-	174712699	174712812
zma-miRn189	aaaccgucgaacuuaaccuauu	22	8.38438	7.21914	0.861023	up	uggguuuuuuuaagaacguggguacccacguucuuaaauuaaguucgugggcccuagacaaaaccgucgaacuuaaccuauuaagaacguggguacccacguucuuaaauuaa	-62.32	7	+	52835879	52835991
zma-miRn190	aaaccgucgaacuuaaccuauu	22	8.38438	7.21914	0.861023	up	cauggguuuuuuaaaacguggguacccacguucuuaaauuaaguucgugggcccuagacaaaaccgucgaacuuaaccuauuaagaacguggauacccacguucuuaaauua	-48.32	2	+	53008734	53008845
zma-miRn191	uuuaauccccuccaauccccc	21	10.7792	6.20856	0.575977	down	uacaccaauccagaggggggauuggagggguuuaaauucccgccuagucauuuuugacuaggaggggauuuaauccccuccaaucccccucuggauuaguguaaccga	-81.6	5	+	174618656	174618763
zma-miRn192	aaacuguaguucacuuaagcu	21	10.7792	6.59206	0.611555	down	auucuuacuucccugguuccaaacuguaguucacuuaagcuuuguccuaagucaaaguucucuaacuuauuaggacaaaacuaaagugaacuauaauuuggaaugaggu	-47.8	5	+	3537899	3538007
zma-miRn193	uagguuucuacacauaguguc	21	8.38438	5.3379	0.636649	down	uuucgauaaaguuguggcgcacuauguguggaaaccuagaagaacuacauugaaacucuaugauuucauguguaguucuucuagguuucuacacauagugucucacaa	-62.9	3	+	214162268	214162375
zma-miRn194	uuuuguggcucccaaacuagc	21	7.18698	9.97619	1.38809	up	gagagaauuuuagcgucucuaauucccucugauuuuguggcucccaaacuagcccuuaggguugauuuggugacaaaagaauugggggaugaacaaauuucuuguucaaacccc	-35.8	7	-	115028177	115028290
zma-miRn195	ccccucuauccccuuccggguu	22	10.7792	9.34911	0.86733	up	uaaaacccggagaggauugaaggguuaaaaucccuuucuuauucaauuuugaauaaggaggggauuuuagccccucuauccccuuccggguuuaagguucccaaacuagca	-59.4	2	+	68600066	68600176
zma-miRn196	uaguagccgucggacauaagcc	22	7.18698	12.9768	1.8056	up	ugguuauguccgacggcauaguaguagcugucggacauaagccuugguuauguccgacggcauaguaguagccgucggacauaagccuuuguuaugucugacggcuuaguggua	-59.7	8	+	20512538	20512651
zma-miRn197	acuggacaguccgaucagccuc	22	10.7792	12.5933	1.1683	up	cauggaccgcggaccguccgcagcaucaggcacuggacaguccgaucagccucgcagacagucugaaaucaucagggcgcggaccguccgccgccucagcgcggaccgucc	-49.6	8	+	7561401	7561511
zma-miRn198	acuggacaguccgaucagccuc	22	10.7792	12.5933	1.1683	down	cauggaccgcggaccguccgcagcaucaggcacuggacaguccgaucagccucgcagacagucugaaaucaucagggcgcggaccguccgccgcccuagcgcggaccgucc	-47.8	7	+	165188546	165188656
zma-miRn199	acuggacaguccgaucagccuc	22	10.7792	12.5933	1.1683	up	auggaccgcggaccguccgcagcaucaggcacuggacaguccgaucagccucgcagaccgucugaaaucgucagggcgcggaccguccgccgccccagcgcggaccguccg	-50.4	3	-	213764652	213764762
zma-miRn200	cagccgucggcgcggacggu	20	12.5753	12.3497	0.982064	up	accccuuguucgacgaggcaaguguggcagggauguacagcgccgcccgguccgagcuuagcuggagcaugcagccgucggcgcggacgguguggggcaccuuccucaccu	-43.8	1	+	140256651	140256761
zma-miRn201	cuguggcgccgagcuaugacgu	22	9.64139	2.19735	0.227908	down	ccaccgccuauggcgucguaggcuguggcgccgagcuaugacguggcgauggcggacagggcugauguggcaggccgcguggcaccuagcucggcgccacagaucuuggcgccg	-65.5	2	-	105485238	105485351
zma-miRn202	uuucaugcuaucgucaguggc	21	14.431	9.31284	0.645336	up	agauguaauuuuucuauccuuucaugcuaucgucaguggcacaaaaggauaaguacaugugauuuucuuacccuuuuacgccacugacgagggcaugaaaaagguaagaa	-45.22	2	-	231716989	231717098
zma-miRn203	ucaucccgaucucuaaacuuu	21	7.84529	7.53526	0.960481	up	ccuaaaauuauaaaguugugucaucccgaucucuaaacuuucgacgugcacauuuaguuuaaagacauagauaugcacuuugugaguuuagggacugggauggcgcaaugc	-51.2	5	+	34416858	34416968
zma-miRn204	auuugguggacagggaucacg	21	10.2401	14.1947	1.38619	up	ccgugagggcugauuugguggacagggaucacgaggggauccauggggggcucccccauggauccccucgugaucccuacccaccaaaucagccccgagagugaauuuuag	-89.8	3	-	62616504	62616614
zma-miRn205	uugccaugacugcaguauugc	21	12.6349	11.6864	0.924929	up	augaagugaucguuccuggucgaagggaggaauaccagguuugagcaacacuccugacagccauaacaaaagauguugccaugacugcaguauugccaccauacgaag	-23.5	8	-	110455782	110455889
zma-miRn206	caagucuuggagcccuugugcu	22	9.10231	5.96498	0.655326	up	guuuuggguccuuuggcauuagacacaaggacuuuggguacccaaacacaagucuuggagcccuugugcuugcccccaacguauuuggcaacuaccuugccggauuuguua	-36.8	7	-	160487047	160487157
zma-miRn207	uuguuaaagacucuauaugccc	22	10.8984	11.3703	1.0433	up	ggacucuugggcguggcggucuuugacccuaauuuucuuccuugucuugaucauuggcaucucccccuugaucguggacuuguuaaagacucuauaugcccuuguguu	-34.87	1	-	52723207	52723314
zma-miRn208	aagcugagucucucugaagag	21	8.50361	8.05868	0.947678	up	gcuuuucaaguuuuuaagcuucgucuuugaaaacaguuuuuuagcauuuucgaagaugucugaagauaaaaaggcuguugucgagaugaagcugagucucucugaagagaaa	-38.2	9	-	83920269	83920380
zma-miRn209	uuuauauagugcugcagguaga	22	6.1088	9.97619	1.63308	up	gauucgucgucgguuuauauagugcugcagguagaaggcgaagcggcaggguuuuuaccccaggcgggcagcaacuuguacucgcugcgcaguggaccguaaagaccaaa	-38	4	-	28545362	28545471
zma-miRn210	ucauaguuacucugauagug	20	7.96452	8.86195	1.11268	up	ugguauuugaaauccucuaaaugaugaacauaauuugaagucuauggauuuaucuccagaugaggcuucaugucauaguuacucugauagugcauucaucuacauuuuug	-22.2	1	+	71338076	71338185
zma-miRn211	cggacuagcacaacaagugcg	21	8.02413	7.88249	0.982348	up	aggaauggggauguaggcaaaaucagcuugggugugggaguuggcaaguuaaagcggcacaggccagcaggcggacuagcacaacaagugcgcaaaaccgaggucuuccuca	-34.2	10	+	80339670	80339781
zma-miRn212	gaggauugaagggauuaaauc	21	5.62933	15.4851	2.7508	up	uucaguuaggagaggacuguagaggauugaagggauuaaaucuuuuucuagucaaaauugaauagaaaaagauuuaaucucuuuuaauccucuucgauccauguguagcuaa	-49.8	4	-	190979796	190979907
zma-miRn213	gcaacccccggucagucggg	20	11.0176	12.557	1.13972	up	cagagucccgccggccggcgggccauucccuccuuuuguccugucgagugacgccacuugcccucggaccgcaacccccggucagucgggauuccccgccuuaauuuaaa	-38.65	5	-	19814373	19814482
zma-miRn214	uguuuggcaauuuagggacua	21	6.82673	18.4495	2.70254	up	aaaaaaauggaauuuauaugguuuagucccuuuuagucaucccuugagggacuagagacaaacaguuuaguuccuguuuuagucccacuguuuggcaauuuagggacuaaauaa	-34.9	4	+	94292735	94292848
zma-miRn215	aauaccggaguagauuuaagu	21	8.02413	13.0805	1.63014	up	aaaacuuagaucuucuucgggguuuccggagauugaaugaaaaauuaacuuuuuucucucaaucuccggaaauaccggaguagauuuaaguuuccaaaagagcuuccaacc	-53	2	-	213177349	213177459
zma-miRn216	uguuuggcaauuuagggacua	21	6.82673	18.833	2.75871	up	uccauuuuagucucucaauuuuauucccuaaauugccaaacacaaggacuaaaauagagauaauuccucuuuuaauccauguguuuggcaauuuagggacuaaaagggacu	-51.1	1	+	244750263	244750373
zma-miRn217	uguuugaaugcacuagagcua	21	6.82673	15.1379	2.21745	up	acucaaauucaaauccaaguagaguagaauaugacuaagaggguguuugaaugcacuagagcuaauaguuaguggcuaaaauuaguugagacauucaaacacccuagcuaauag	-31.7	6	+	165152779	165152892
zma-miRn218	uuguuuaugucguuggugugu	21	5.09024	14.091	2.76825	up	uuuuuuguuuaugucguuggugugucuguuuaaauuuauuucucgccuagauuuuuuuuaugcgugcuggugauaaggauagcuacgacgacggcgaacuguaagcgauagaug	-27.8	10	-	141909943	141910056
zma-miRn219	uaacuagccgucggagauaag	21	5.09024	10.396	2.04233	up	cgggaccguguuaaaaaagcuuauccgacggcuaguuacgaggcugucagauauaaccuuauguuugacggccucguaacuagccgucggagauaagucuauauuuccgagagc	-66.1	9	+	10729405	10729518
zma-miRn220	ccucggccugggcgucacgc	20	5.74855	9.83626	1.71108	up	accaaugcaauugcgccuccucggccugggcgucacgcaaccuguuuccuuccuuggcugacacugucggcugucgcgauugcggcgccgcgccgucauggccugccu	-34.21	6	+	153771948	153772055
zma-miRn221	aaagaacuaaaacuacuaaac	21	3.41336	10.9505	3.20812	up	uugcacuuuucgauuaggguuuaguaguuuuaguucuuuauuuugcuucuaaagcaaagaacuaaaacuacuaaacgcuaacaaagaaguuccagcaguagcaagauuc	-38.9	6	+	155608983	155609091
zma-miRn222	cauguauauagugaaggacgg	21	2.9935	540.006	180.393	up	aaucuugguggggaccuaccuugccgaagguccucaaaacgcuuuugcuuugguauaagaaaauguguuucauguauauagugaaggacggacgaagcuggccuuuggucg	-35.5	6	+	106334826	106334936
zma-miRn223	agauuggggcguagauggug	20	0	13.2204	-	up	cacgagcuucagcucucggcuccccucuaagcacaucauggucuaaguggggaucuccuucagggguaccagauuggggcguagauggugaagaauuggguaagcuccgc	-36.2	5	+	12383937	12384046
zma-miRn224	ugcugaggauuggaaucaaga	21	0	21.3827	-	up	gucuagccaaggaccaacugcugaggauuggaaucaagaugagcagccaugaugccaaagugcugcaacacuugguccucaaucuugcauccucaguggaaaguggugc	-33.9	1	+	79758920	79759028
zma-miRn225	aacucuucugacucaucuga	20	0.598701	67.4752	112.703	up	guacauccgguccgucgagcgcgucgggcugaaggguucggaugagucggaggucuccucagacgaggagaacucuucugacucaucugaggaagggagcggcggcgac	-52.7	4	+	125262807	125262915
zma-miRn226	ucggacgguuccuguugaguu	21	1.1974	102.876	85.9164	up	uguuuacuuaaucuugcgauucugguuguaagugguucaucugggauccuugggacacucggacgguuccuguugaguuaucuggugcacaugcauagccguaugagg	-24.7	4	-	129639267	129639374
