# Supplementary material for: Combined small RNA and gene expression analysis revealed roles of miRNAs in maize response to rice black-streaked dwarf virus infection
Source: Sci Rep. 2018 Sep 10;8:13502. doi: 10.1038/s41598-018-31919-z (PMC6131507; doi:10.1038/s41598-018-31919-z)
Supplement: Supplementary file 6 — Dataset 5 [file 41598_2018_31919_MOESM6_ESM.xlsx]

## Sheet: Table S5
Table S5 Target genes of known miRNAs
miRNAs	Target	Gene_length	score	map region	annotation	COG_class	COG_class_annotation	GO_annotation	KEGG_annotation	Swissprot_annotation	Nr_annotation
zma-miR529-5p	GRMZM2G414805_T04|PACid:20882515	1335	2	1069-1088	Squamosa promoter-binding-like protein 12	--	--	Molecular Function: DNA binding (GO:0003677);; Cellular Component: nucleus (GO:0005634);;	--	Squamosa promoter-binding-like protein 12 GN=SPL12 OS=Oryza sativa subsp. indica (Rice) PE=2 SV=1	squamosa promoter-binding-like protein 11 [Zea mays]
	GRMZM2G160917_T02|PACid:20871232	1241	2.5	810-830	Squamosa promoter-binding-like protein 14	--	--	Molecular Function: DNA binding (GO:0003677);; Cellular Component: nucleus (GO:0005634);;	--	Squamosa promoter-binding-like protein 14 OS=Oryza sativa subsp. japonica (Rice) PE=2 SV=1	TPA: squamosa promoter-binding protein-like (SBP domain) transcription factor family protein [Zea mays]
	GRMZM2G148467_T02|PACid:20875007	1353	2.5	101-122	sbp-box family member protein	--	--	Molecular Function: DNA binding (GO:0003677);; Cellular Component: nucleus (GO:0005634);;	--	Squamosa promoter-binding-like protein 7 GN=SPL7 OS=Oryza sativa subsp. indica (Rice) PE=2 SV=1	squamosa promoter-binding protein-like (SBP domain) transcription factor family protein [Zea mays]
	GRMZM2G414805_T05|PACid:20882513	1335	2	1069-1088	Squamosa promoter-binding-like protein 12	--	--	Molecular Function: DNA binding (GO:0003677);; Cellular Component: nucleus (GO:0005634);;	--	Squamosa promoter-binding-like protein 12 GN=SPL12 OS=Oryza sativa subsp. indica (Rice) PE=2 SV=1	squamosa promoter-binding protein-like (SBP domain) transcription factor family protein [Zea mays]
	GRMZM2G160917_T03|PACid:20871233	1241	2.5	807-827	Squamosa promoter-binding-like protein 14	--	--	Molecular Function: DNA binding (GO:0003677);; Cellular Component: nucleus (GO:0005634);;	--	Squamosa promoter-binding-like protein 14 OS=Oryza sativa subsp. japonica (Rice) PE=2 SV=1	TPA: squamosa promoter-binding protein-like (SBP domain) transcription factor family protein [Zea mays]
	GRMZM2G148467_T01|PACid:20875006	1353	2.5	779-800	Squamosa promoter-binding-like protein 7	--	--	Molecular Function: DNA binding (GO:0003677);; Cellular Component: nucleus (GO:0005634);;	--	Squamosa promoter-binding-like protein 7 GN=SPL7 OS=Oryza sativa subsp. indica (Rice) PE=2 SV=1	squamosa promoter-binding protein-like (SBP domain) transcription factor family protein [Zea mays]
	GRMZM2G061734_T01|PACid:20843800	1301	2.5	936-956	Squamosa promoter-binding-like protein 18	--	--	Molecular Function: DNA binding (GO:0003677);; Cellular Component: nucleus (GO:0005634);;	--	Squamosa promoter-binding-like protein 18 GN=SPL18 OS=Oryza sativa subsp. japonica (Rice) PE=2 SV=1	TPA: squamosa promoter-binding protein-like (SBP domain) transcription factor family protein [Zea mays]
	GRMZM2G126018_T02|PACid:20847725	1152	2.5	774-794	Squamosa promoter-binding-like protein 17	--	--	Molecular Function: DNA binding (GO:0003677);; Cellular Component: nucleus (GO:0005634);;	--	Squamosa promoter-binding-like protein 17 GN=OsJ_028679 OS=Oryza sativa subsp. japonica (Rice) PE=2 SV=2	squamosa promoter-binding protein-like (SBP domain) transcription factor family protein isoform 1 [Zea mays]
zma-miR528b-5p	GRMZM2G107562_T01|PACid:20833483	543	2.5	363-382	Blue copper protein	[M]	Cell wall/membrane/envelope biogenesis	Molecular Function: copper ion binding (GO:0005507);; Molecular Function: electron carrier activity (GO:0009055);; Biological Process: glucuronoxylan metabolic process (GO:0010413);; Cellular Component: cytoplasmic membrane-bounded vesicle (GO:0016023);; Cellular Component: anchored component of membrane (GO:0031225);; Biological Process: xylan biosynthetic process (GO:0045492);;	--	Blue copper protein (Precursor) OS=Pisum sativum (Garden pea) PE=2 SV=1	LOC100283229 precursor [Zea mays]
	GRMZM2G045955	669	2.5	1261-1280	Zea mays rust resistance protein rp3-1
zma-miR408b-3p	GRMZM5G866053_T01|PACid:20838357	429	2	8-28	Chemocyanin precursor	--	--	Molecular Function: copper ion binding (GO:0005507);; Molecular Function: electron carrier activity (GO:0009055);; Cellular Component: cytoplasmic membrane-bounded vesicle (GO:0016023);;	--	Chemocyanin (Precursor) OS=Lilium longiflorum (Trumpet lily) PE=1 SV=1	hypothetical protein ZEAMMB73_767386 [Zea mays]
	GRMZM2G004012_T01|PACid:20869399	384	2.5	4-25	Basic blue protein	--	--	Molecular Function: copper ion binding (GO:0005507);; Molecular Function: electron carrier activity (GO:0009055);; Cellular Component: cytoplasmic membrane-bounded vesicle (GO:0016023);;	--	Basic blue protein (Precursor) GN=ARPN OS=Arabidopsis thaliana (Mouse-ear cress) PE=2 SV=2	uncharacterized protein LOC100273187 precursor [Zea mays]
	GRMZM2G023847	537	3		Plastocyanin-like domain
	GRMZM2G331566	1506	3	174-193	Cellulase
zma-miR399i-5p	GRMZM2G165734_T01|PACid:20878205	258	1	73-93	Unknown	--	--	--	--	--	hypothetical protein ZEAMMB73_722184 [Zea mays]
	GRMZM2G070591_T01|PACid:20825929	258	0	73-93	Unknown	--	--	--	--	--	TPA: hypothetical protein ZEAMMB73_223223 [Zea mays]
zma-miR399d-5p	GRMZM2G165734_T01|PACid:20878205	258	0	5-25	Unknown	--	--	--	--	--	hypothetical protein ZEAMMB73_722184 [Zea mays]
	GRMZM2G125378_T01|PACid:20861713	159	2.5	30-49	Unknown	--	--	Biological Process: spliceosomal tri-snRNP complex assembly (GO:0000244);; Molecular Function: nucleic acid binding (GO:0003676);; Cellular Component: U4/U6 x U5 tri-snRNP complex (GO:0046540);;	K12844|9e-22|sbi:SORBI_06g024840|hypothetical protein	--	hypothetical protein ZEAMMB73_285691 [Zea mays]
	GRMZM2G070591_T01|PACid:20825929	258	0	73-93	Unknown	--	--	--	--	--	TPA: hypothetical protein ZEAMMB73_223223 [Zea mays]
	GRMZM2G146395	468	2	382-401
	GRMZM2G310674	1693	3	405-425
zma-miR399d-3p	GRMZM2G165734_T01|PACid:20878205	258	0	5-25	Unknown	--	--	--	--	--	hypothetical protein ZEAMMB73_722184 [Zea mays]
	GRMZM2G070591_T01|PACid:20825929	258	0	5-25	Unknown	--	--	--	--	--	TPA: hypothetical protein ZEAMMB73_223223 [Zea mays]
zma-miR399b-5p	GRMZM2G165734_T01|PACid:20878205	258	2	73-93	Unknown	--	--	--	--	--	hypothetical protein ZEAMMB73_722184 [Zea mays]
zma-miR399a-5p	GRMZM2G378040_T01|PACid:20852999	1197	3	417-438	Formin-like protein 3	[R]	General function prediction only	Molecular Function: phosphoric diester hydrolase activity (GO:0008081);; Biological Process: metabolic process (GO:0008152);; Molecular Function: metal ion binding (GO:0046872);;	--	Formin-like protein 3 OS=Oryza sativa subsp. japonica (Rice) PE=2 SV=2	hypothetical protein ZEAMMB73_365181 [Zea mays]
	GRMZM2G165734_T01|PACid:20878205	258	2	73-93	Unknown	--	--	--	--	--	hypothetical protein ZEAMMB73_722184 [Zea mays]
	GRMZM2G427815_T01|PACid:20836111	963	3	141-161	Peroxidase 2	--	--	Molecular Function: peroxidase activity (GO:0004601);; Cellular Component: extracellular region (GO:0005576);; Cellular Component: cytoplasmic membrane-bounded vesicle (GO:0016023);; Molecular Function: heme binding (GO:0020037);; Biological Process: hydrogen peroxide catabolic process (GO:0042744);; Molecular Function: metal ion binding (GO:0046872);; Biological Process: oxidation-reduction proc…	--	Peroxidase 2 (Precursor) OS=Oryza sativa subsp. japonica (Rice) PE=2 SV=1	TPA: peroxidase J [Zea mays]
zma-miR398b-5p	GRMZM5G824689_T01|PACid:20843682	306	2	216-236	Unknown	--	--	--	--	--	hypothetical protein [Zea mays]
	GRMZM2G448151	675	3	881-901
	GRMZM2G057554	912
zma-miR398a-5p	GRMZM5G824689_T01|PACid:20843682	306	0	216-236	Unknown	--	--	--	--	--	hypothetical protein [Zea mays]
zma-miR397b-5p	GRMZM2G072808_T01|PACid:20826836	1749	0	687-707	Laccase	[Q]	Secondary metabolites biosynthesis, transport and catabolism	Molecular Function: copper ion binding (GO:0005507);; Biological Process: response to water deprivation (GO:0009414);; Cellular Component: cytoplasmic membrane-bounded vesicle (GO:0016023);; Biological Process: lignin catabolic process (GO:0046274);; Cellular Component: apoplast (GO:0048046);; Molecular Function: hydroquinone:oxygen oxidoreductase activity (GO:0052716);; Biological Process: oxida…	--	Laccase-12/13 (Precursor) GN=OJ1362_D02.10 OS=Oryza sativa subsp. japonica (Rice) PE=2 SV=1	unknown [Zea mays]
zma-miR397a-5p	GRMZM2G072808_T01|PACid:20826836	1749	0	687-707	Laccase	[Q]	Secondary metabolites biosynthesis, transport and catabolism	Molecular Function: copper ion binding (GO:0005507);; Biological Process: response to water deprivation (GO:0009414);; Cellular Component: cytoplasmic membrane-bounded vesicle (GO:0016023);; Biological Process: lignin catabolic process (GO:0046274);; Cellular Component: apoplast (GO:0048046);; Molecular Function: hydroquinone:oxygen oxidoreductase activity (GO:0052716);; Biological Process: oxida…	--	Laccase-12/13 (Precursor) GN=OJ1362_D02.10 OS=Oryza sativa subsp. japonica (Rice) PE=2 SV=1	unknown [Zea mays]
zma-miR396f-5p	GRMZM2G478709_T02|PACid:20855635	1830	3	430-450	Unknown	--	--	Biological Process: mRNA splicing, via spliceosome (GO:0000398);; Biological Process: nuclear-transcribed mRNA catabolic process (GO:0000956);; Cellular Component: spliceosomal complex (GO:0005681);; Cellular Component: nucleolus (GO:0005730);; Biological Process: N-terminal protein myristoylation (GO:0006499);; Biological Process: response to salt stress (GO:0009651);; Biological Process: respon…	K06063|1e-128|zma:100286002|pre-mRNA-splicing factor prp45	--	hypothetical protein ZEAMMB73_100151 [Zea mays]
	GRMZM2G150866_T01|PACid:20830771	1646	3	1414-1435	auxin response factor 17	[R]	General function prediction only	Biological Process: metabolic process (GO:0008152);; Cellular Component: plastid (GO:0009536);; Molecular Function: hydrolase activity (GO:0016787);;	--	--	uncharacterized protein LOC100191605 [Zea mays]
	GRMZM2G478709_T01|PACid:20855634	1830	3	1702-1722	Unknown	--	--	Biological Process: mRNA splicing, via spliceosome (GO:0000398);; Biological Process: nuclear-transcribed mRNA catabolic process (GO:0000956);; Cellular Component: spliceosomal complex (GO:0005681);; Cellular Component: nucleolus (GO:0005730);; Biological Process: N-terminal protein myristoylation (GO:0006499);; Biological Process: response to salt stress (GO:0009651);; Biological Process: respon…	K06063|0.0|zma:100286002|pre-mRNA-splicing factor prp45	Arginine/serine-rich protein 45 GN=F19K19.9 OS=Arabidopsis thaliana (Mouse-ear cress) PE=1 SV=1	pre-mRNA-splicing factor prp45 [Zea mays]
zma-miR396d	GRMZM2G098594_T04|PACid:20823679	1322	3	318-339	Growth-regulating factor 5	--	--	Molecular Function: ATP binding (GO:0005524);; Cellular Component: nucleus (GO:0005634);; Biological Process: regulation of transcription, DNA-templated (GO:0006355);; Molecular Function: hydrolase activity, acting on acid anhydrides, in phosphorus-containing anhydrides (GO:0016818);;	--	Growth-regulating factor 5 GN=OSJNBa0019F11.24 OS=Oryza sativa subsp. japonica (Rice) PE=2 SV=1	unknown [Zea mays]
	GRMZM2G124566_T01|PACid:20859866	690	1	537-558	Growth-regulating factor 10	--	--	Molecular Function: ATP binding (GO:0005524);; Cellular Component: nucleus (GO:0005634);; Biological Process: regulation of transcription, DNA-templated (GO:0006355);; Molecular Function: hydrolase activity, acting on acid anhydrides, in phosphorus-containing anhydrides (GO:0016818);;	--	Growth-regulating factor 10 OS=Oryza sativa subsp. japonica (Rice) PE=2 SV=1	growth-regulating factor [Zea mays]
	GRMZM2G033612_T02|PACid:20880181	1245	1	48-69	Growth-regulating factor 9	--	--	Molecular Function: ATP binding (GO:0005524);; Cellular Component: nucleus (GO:0005634);; Biological Process: regulation of transcription, DNA-templated (GO:0006355);; Molecular Function: hydrolase activity, acting on acid anhydrides, in phosphorus-containing anhydrides (GO:0016818);;	--	Growth-regulating factor 9 OS=Oryza sativa subsp. japonica (Rice) PE=2 SV=1	unknown [Zea mays]
	GRMZM2G034876_T02|PACid:20877811	1268	1	468-489	Growth-regulating factor 4	--	--	Molecular Function: ATP binding (GO:0005524);; Cellular Component: nucleus (GO:0005634);; Biological Process: regulation of transcription, DNA-templated (GO:0006355);; Cellular Component: plastid (GO:0009536);; Molecular Function: hydrolase activity, acting on acid anhydrides, in phosphorus-containing anhydrides (GO:0016818);; Molecular Function: protein domain specific binding (GO:0019904);;	--	Growth-regulating factor 4 OS=Oryza sativa subsp. japonica (Rice) PE=2 SV=1	putative growth-regulating factor 1 [Zea mays]
	GRMZM2G099862_T01|PACid:20846387	1250	3	489-510	Growth-regulating factor 8	--	--	Molecular Function: ATP binding (GO:0005524);; Cellular Component: nucleus (GO:0005634);; Biological Process: regulation of transcription, DNA-templated (GO:0006355);; Molecular Function: hydrolase activity, acting on acid anhydrides, in phosphorus-containing anhydrides (GO:0016818);;	--	Growth-regulating factor 8 GN=GRF8 OS=Oryza sativa subsp. japonica (Rice) PE=2 SV=1	hypothetical protein [Zea mays]
	GRMZM2G129147_T01|PACid:20872503	1125	1	435-456	Growth-regulating factor 3	--	--	Molecular Function: ATP binding (GO:0005524);; Cellular Component: nucleus (GO:0005634);; Biological Process: regulation of transcription, DNA-templated (GO:0006355);; Cellular Component: plastid (GO:0009536);; Molecular Function: hydrolase activity, acting on acid anhydrides, in phosphorus-containing anhydrides (GO:0016818);;	--	Growth-regulating factor 3 OS=Oryza sativa subsp. japonica (Rice) PE=3 SV=2	growth-regulating factor [Zea mays]
	GRMZM5G850129_T01|PACid:20820486	1196	1	366-387	Growth-regulating factor 2	--	--	Molecular Function: ATP binding (GO:0005524);; Cellular Component: nucleus (GO:0005634);; Biological Process: regulation of transcription, DNA-templated (GO:0006355);; Molecular Function: hydrolase activity, acting on acid anhydrides, in phosphorus-containing anhydrides (GO:0016818);; Biological Process: response to oxygen-containing compound (GO:1901700);;	--	Growth-regulating factor 2 GN=OSJNBb0015B15.12 OS=Oryza sativa subsp. japonica (Rice) PE=2 SV=1	unknown [Zea mays]
zma-miR396a-5p	GRMZM2G098594_T04|PACid:20823679	1322	3	18-39	Growth-regulating factor 5	--	--	Molecular Function: ATP binding (GO:0005524);; Cellular Component: nucleus (GO:0005634);; Biological Process: regulation of transcription, DNA-templated (GO:0006355);; Molecular Function: hydrolase activity, acting on acid anhydrides, in phosphorus-containing anhydrides (GO:0016818);;	--	Growth-regulating factor 5 GN=OSJNBa0019F11.24 OS=Oryza sativa subsp. japonica (Rice) PE=2 SV=1	unknown [Zea mays]
	GRMZM2G124566_T01|PACid:20859866	690	3	537-558	Growth-regulating factor 10	--	--	Molecular Function: ATP binding (GO:0005524);; Cellular Component: nucleus (GO:0005634);; Biological Process: regulation of transcription, DNA-templated (GO:0006355);; Molecular Function: hydrolase activity, acting on acid anhydrides, in phosphorus-containing anhydrides (GO:0016818);;	--	Growth-regulating factor 10 OS=Oryza sativa subsp. japonica (Rice) PE=2 SV=1	growth-regulating factor [Zea mays]
	GRMZM2G099862_T04|PACid:20846390	1250	3	318-339	Growth-regulating factor 8	--	--	Molecular Function: ATP binding (GO:0005524);; Cellular Component: nucleus (GO:0005634);; Biological Process: regulation of transcription, DNA-templated (GO:0006355);; Cellular Component: plastid (GO:0009536);; Molecular Function: hydrolase activity, acting on acid anhydrides, in phosphorus-containing anhydrides (GO:0016818);;	--	Growth-regulating factor 8 GN=GRF8 OS=Oryza sativa subsp. japonica (Rice) PE=2 SV=1	TPA: hypothetical protein ZEAMMB73_033055 [Zea mays]
	GRMZM2G033612_T02|PACid:20880181	1245	3	48-69	Growth-regulating factor 9	--	--	Molecular Function: ATP binding (GO:0005524);; Cellular Component: nucleus (GO:0005634);; Biological Process: regulation of transcription, DNA-templated (GO:0006355);; Molecular Function: hydrolase activity, acting on acid anhydrides, in phosphorus-containing anhydrides (GO:0016818);;	--	Growth-regulating factor 9 OS=Oryza sativa subsp. japonica (Rice) PE=2 SV=1	unknown [Zea mays]
	GRMZM2G098594_T02|PACid:20823677	1322	3	411-432	Growth-regulating factor 5	--	--	Molecular Function: ATP binding (GO:0005524);; Cellular Component: nucleus (GO:0005634);; Biological Process: regulation of transcription, DNA-templated (GO:0006355);; Molecular Function: hydrolase activity, acting on acid anhydrides, in phosphorus-containing anhydrides (GO:0016818);;	--	Growth-regulating factor 5 GN=OSJNBa0019F11.24 OS=Oryza sativa subsp. japonica (Rice) PE=2 SV=1	unknown [Zea mays]
	GRMZM2G034876_T02|PACid:20877811	1268	3	468-489	Growth-regulating factor 4	--	--	Molecular Function: ATP binding (GO:0005524);; Cellular Component: nucleus (GO:0005634);; Biological Process: regulation of transcription, DNA-templated (GO:0006355);; Cellular Component: plastid (GO:0009536);; Molecular Function: hydrolase activity, acting on acid anhydrides, in phosphorus-containing anhydrides (GO:0016818);; Molecular Function: protein domain specific binding (GO:0019904);;	--	Growth-regulating factor 4 OS=Oryza sativa subsp. japonica (Rice) PE=2 SV=1	putative growth-regulating factor 1 [Zea mays]
	GRMZM2G099862_T01|PACid	1250	3	489-510	Growth-regulating factor 8
zma-miR395o-3p	GRMZM2G149952_T01|PACid:20869608	1464	2	391-411	ATP-sulfurylase 3	[P]	Inorganic ion transport and metabolism	Biological Process: sulfate assimilation (GO:0000103);; Molecular Function: sulfate adenylyltransferase (ATP) activity (GO:0004781);; Cellular Component: mitochondrion (GO:0005739);; Cellular Component: plasma membrane (GO:0005886);; Cellular Component: chloroplast stroma (GO:0009570);; Biological Process: response to cadmium ion (GO:0046686);;	K13811|0.0|sbi:SORBI_01g008450|hypothetical protein	ATP-sulfurylase 3, chloroplastic (Precursor) GN=APS3 OS=Arabidopsis thaliana (Mouse-ear cress) PE=1 SV=1	unknown [Zea mays]
	GRMZM2G051270_T01|PACid:20880137	1542	3	397-417	ATP-sulfurylase 3	[P]	Inorganic ion transport and metabolism	Biological Process: sulfate assimilation (GO:0000103);; Molecular Function: sulfate adenylyltransferase (ATP) activity (GO:0004781);; Cellular Component: mitochondrion (GO:0005739);; Cellular Component: plasma membrane (GO:0005886);; Cellular Component: chloroplast stroma (GO:0009570);; Biological Process: response to cadmium ion (GO:0046686);;	K13811|0.0|zma:541653|ATP sulfurylase	ATP-sulfurylase 3, chloroplastic (Precursor) GN=APS3 OS=Arabidopsis thaliana (Mouse-ear cress) PE=1 SV=1	unknown [Zea mays]
	GRMZM2G051270_T02|PACid:20880139	1542	3	13-33	ATP-sulfurylase 3	[P]	Inorganic ion transport and metabolism	Biological Process: sulfate assimilation (GO:0000103);; Molecular Function: sulfate adenylyltransferase (ATP) activity (GO:0004781);; Cellular Component: mitochondrion (GO:0005739);; Cellular Component: plasma membrane (GO:0005886);; Cellular Component: chloroplast stroma (GO:0009570);; Biological Process: response to cadmium ion (GO:0046686);;	K13811|0.0|sbi:SORBI_01g008450|hypothetical protein	ATP sulfurylase 1, chloroplastic (Precursor) GN=APS1 OS=Arabidopsis thaliana (Mouse-ear cress) PE=1 SV=1	hypothetical protein ZEAMMB73_359729 [Zea mays]
	GRMZM2G042171_T01|PACid:20869222	2118	2	391-411	Low affinity sulfate transporter 3	[P]	Inorganic ion transport and metabolism	Molecular Function: secondary active sulfate transmembrane transporter activity (GO:0008271);; Biological Process: sulfate transport (GO:0008272);; Cellular Component: integral component of membrane (GO:0016021);; Biological Process: transmembrane transport (GO:0055085);;	--	Low affinity sulfate transporter 3 GN=ST3 OS=Stylosanthes hamata (Caribbean stylo) PE=2 SV=1	TPA: hypothetical protein ZEAMMB73_140973 [Zea mays]
	GRMZM2G051270_T03|PACid:20880138	1542	2	397-417	ATP-sulfurylase 3	[P]	Inorganic ion transport and metabolism	Biological Process: sulfate assimilation (GO:0000103);; Molecular Function: sulfate adenylyltransferase (ATP) activity (GO:0004781);; Cellular Component: mitochondrion (GO:0005739);; Cellular Component: plasma membrane (GO:0005886);; Cellular Component: chloroplast stroma (GO:0009570);; Biological Process: response to cadmium ion (GO:0046686);;	K13811|0.0|zma:541653|ATP sulfurylase	ATP-sulfurylase 3, chloroplastic (Precursor) GN=APS3 OS=Arabidopsis thaliana (Mouse-ear cress) PE=1 SV=1	hypothetical protein ZEAMMB73_359729 [Zea mays]
zma-miR395k-3p	GRMZM2G042171_T01|PACid:20869222	2118	2.5	81-101	Low affinity sulfate transporter 3	[P]	Inorganic ion transport and metabolism	Molecular Function: secondary active sulfate transmembrane transporter activity (GO:0008271);; Biological Process: sulfate transport (GO:0008272);; Cellular Component: integral component of membrane (GO:0016021);; Biological Process: transmembrane transport (GO:0055085);;	--	Low affinity sulfate transporter 3 GN=ST3 OS=Stylosanthes hamata (Caribbean stylo) PE=2 SV=1	TPA: hypothetical protein ZEAMMB73_140973 [Zea mays]
zma-miR395j-3p	GRMZM2G149952_T01|PACid:20869608	1464	1	391-411	ATP-sulfurylase 3	[P]	Inorganic ion transport and metabolism	Biological Process: sulfate assimilation (GO:0000103);; Molecular Function: sulfate adenylyltransferase (ATP) activity (GO:0004781);; Cellular Component: mitochondrion (GO:0005739);; Cellular Component: plasma membrane (GO:0005886);; Cellular Component: chloroplast stroma (GO:0009570);; Biological Process: response to cadmium ion (GO:0046686);;	K13811|0.0|sbi:SORBI_01g008450|hypothetical protein	ATP-sulfurylase 3, chloroplastic (Precursor) GN=APS3 OS=Arabidopsis thaliana (Mouse-ear cress) PE=1 SV=1	unknown [Zea mays]
	GRMZM2G051270_T01|PACid:20880137	1542	2	397-417	ATP-sulfurylase 3	[P]	Inorganic ion transport and metabolism	Biological Process: sulfate assimilation (GO:0000103);; Molecular Function: sulfate adenylyltransferase (ATP) activity (GO:0004781);; Cellular Component: mitochondrion (GO:0005739);; Cellular Component: plasma membrane (GO:0005886);; Cellular Component: chloroplast stroma (GO:0009570);; Biological Process: response to cadmium ion (GO:0046686);;	K13811|0.0|zma:541653|ATP sulfurylase	ATP-sulfurylase 3, chloroplastic (Precursor) GN=APS3 OS=Arabidopsis thaliana (Mouse-ear cress) PE=1 SV=1	unknown [Zea mays]
	GRMZM2G051270_T02|PACid:20880139	1542	2	13-33	ATP-sulfurylase 3	[P]	Inorganic ion transport and metabolism	Biological Process: sulfate assimilation (GO:0000103);; Molecular Function: sulfate adenylyltransferase (ATP) activity (GO:0004781);; Cellular Component: mitochondrion (GO:0005739);; Cellular Component: plasma membrane (GO:0005886);; Cellular Component: chloroplast stroma (GO:0009570);; Biological Process: response to cadmium ion (GO:0046686);;	K13811|0.0|sbi:SORBI_01g008450|hypothetical protein	ATP sulfurylase 1, chloroplastic (Precursor) GN=APS1 OS=Arabidopsis thaliana (Mouse-ear cress) PE=1 SV=1	hypothetical protein ZEAMMB73_359729 [Zea mays]
	GRMZM2G042171_T01|PACid:20869222	2118	2.5	81-101	Low affinity sulfate transporter 3	[P]	Inorganic ion transport and metabolism	Molecular Function: secondary active sulfate transmembrane transporter activity (GO:0008271);; Biological Process: sulfate transport (GO:0008272);; Cellular Component: integral component of membrane (GO:0016021);; Biological Process: transmembrane transport (GO:0055085);;	--	Low affinity sulfate transporter 3 GN=ST3 OS=Stylosanthes hamata (Caribbean stylo) PE=2 SV=1	TPA: hypothetical protein ZEAMMB73_140973 [Zea mays]
	GRMZM2G051270_T03|PACid:20880138	1542	2	397-417	ATP-sulfurylase 3	[P]	Inorganic ion transport and metabolism	Biological Process: sulfate assimilation (GO:0000103);; Molecular Function: sulfate adenylyltransferase (ATP) activity (GO:0004781);; Cellular Component: mitochondrion (GO:0005739);; Cellular Component: plasma membrane (GO:0005886);; Cellular Component: chloroplast stroma (GO:0009570);; Biological Process: response to cadmium ion (GO:0046686);;	K13811|0.0|zma:541653|ATP sulfurylase	ATP-sulfurylase 3, chloroplastic (Precursor) GN=APS3 OS=Arabidopsis thaliana (Mouse-ear cress) PE=1 SV=1	hypothetical protein ZEAMMB73_359729 [Zea mays]
zma-miR395h-3p	GRMZM2G149952_T01|PACid:20869608	1464	1	391-411	ATP-sulfurylase 3	[P]	Inorganic ion transport and metabolism	Biological Process: sulfate assimilation (GO:0000103);; Molecular Function: sulfate adenylyltransferase (ATP) activity (GO:0004781);; Cellular Component: mitochondrion (GO:0005739);; Cellular Component: plasma membrane (GO:0005886);; Cellular Component: chloroplast stroma (GO:0009570);; Biological Process: response to cadmium ion (GO:0046686);;	K13811|0.0|sbi:SORBI_01g008450|hypothetical protein	ATP-sulfurylase 3, chloroplastic (Precursor) GN=APS3 OS=Arabidopsis thaliana (Mouse-ear cress) PE=1 SV=1	unknown [Zea mays]
	GRMZM2G051270_T01|PACid:20880137	1542	2	397-417	ATP-sulfurylase 3	[P]	Inorganic ion transport and metabolism	Biological Process: sulfate assimilation (GO:0000103);; Molecular Function: sulfate adenylyltransferase (ATP) activity (GO:0004781);; Cellular Component: mitochondrion (GO:0005739);; Cellular Component: plasma membrane (GO:0005886);; Cellular Component: chloroplast stroma (GO:0009570);; Biological Process: response to cadmium ion (GO:0046686);;	K13811|0.0|zma:541653|ATP sulfurylase	ATP-sulfurylase 3, chloroplastic (Precursor) GN=APS3 OS=Arabidopsis thaliana (Mouse-ear cress) PE=1 SV=1	unknown [Zea mays]
	GRMZM2G051270_T02|PACid:20880139	1542	2	13-33	ATP-sulfurylase 3	[P]	Inorganic ion transport and metabolism	Biological Process: sulfate assimilation (GO:0000103);; Molecular Function: sulfate adenylyltransferase (ATP) activity (GO:0004781);; Cellular Component: mitochondrion (GO:0005739);; Cellular Component: plasma membrane (GO:0005886);; Cellular Component: chloroplast stroma (GO:0009570);; Biological Process: response to cadmium ion (GO:0046686);;	K13811|0.0|sbi:SORBI_01g008450|hypothetical protein	ATP sulfurylase 1, chloroplastic (Precursor) GN=APS1 OS=Arabidopsis thaliana (Mouse-ear cress) PE=1 SV=1	hypothetical protein ZEAMMB73_359729 [Zea mays]
zma-miR395f-3p	GRMZM2G149952_T01|PACid:20869608	1464	1	391-411	ATP-sulfurylase 3	[P]	Inorganic ion transport and metabolism	Biological Process: sulfate assimilation (GO:0000103);; Molecular Function: sulfate adenylyltransferase (ATP) activity (GO:0004781);; Cellular Component: mitochondrion (GO:0005739);; Cellular Component: plasma membrane (GO:0005886);; Cellular Component: chloroplast stroma (GO:0009570);; Biological Process: response to cadmium ion (GO:0046686);;	K13811|0.0|sbi:SORBI_01g008450|hypothetical protein	ATP-sulfurylase 3, chloroplastic (Precursor) GN=APS3 OS=Arabidopsis thaliana (Mouse-ear cress) PE=1 SV=1	unknown [Zea mays]
	GRMZM2G051270_T01|PACid:20880137	1542	2	397-417	ATP-sulfurylase 3	[P]	Inorganic ion transport and metabolism	Biological Process: sulfate assimilation (GO:0000103);; Molecular Function: sulfate adenylyltransferase (ATP) activity (GO:0004781);; Cellular Component: mitochondrion (GO:0005739);; Cellular Component: plasma membrane (GO:0005886);; Cellular Component: chloroplast stroma (GO:0009570);; Biological Process: response to cadmium ion (GO:0046686);;	K13811|0.0|zma:541653|ATP sulfurylase	ATP-sulfurylase 3, chloroplastic (Precursor) GN=APS3 OS=Arabidopsis thaliana (Mouse-ear cress) PE=1 SV=1	unknown [Zea mays]
	GRMZM2G051270_T02|PACid:20880139	1542	2	13-33	ATP-sulfurylase 3	[P]	Inorganic ion transport and metabolism	Biological Process: sulfate assimilation (GO:0000103);; Molecular Function: sulfate adenylyltransferase (ATP) activity (GO:0004781);; Cellular Component: mitochondrion (GO:0005739);; Cellular Component: plasma membrane (GO:0005886);; Cellular Component: chloroplast stroma (GO:0009570);; Biological Process: response to cadmium ion (GO:0046686);;	K13811|0.0|sbi:SORBI_01g008450|hypothetical protein	ATP sulfurylase 1, chloroplastic (Precursor) GN=APS1 OS=Arabidopsis thaliana (Mouse-ear cress) PE=1 SV=1	hypothetical protein ZEAMMB73_359729 [Zea mays]
	GRMZM2G042171_T01|PACid:20869222	2118	1	81-101	Low affinity sulfate transporter 3	[P]	Inorganic ion transport and metabolism	Molecular Function: secondary active sulfate transmembrane transporter activity (GO:0008271);; Biological Process: sulfate transport (GO:0008272);; Cellular Component: integral component of membrane (GO:0016021);; Biological Process: transmembrane transport (GO:0055085);;	--	Low affinity sulfate transporter 3 GN=ST3 OS=Stylosanthes hamata (Caribbean stylo) PE=2 SV=1	TPA: hypothetical protein ZEAMMB73_140973 [Zea mays]
	GRMZM2G051270_T03|PACid:20880138	1542	2	397-417	ATP-sulfurylase 3	[P]	Inorganic ion transport and metabolism	Biological Process: sulfate assimilation (GO:0000103);; Molecular Function: sulfate adenylyltransferase (ATP) activity (GO:0004781);; Cellular Component: mitochondrion (GO:0005739);; Cellular Component: plasma membrane (GO:0005886);; Cellular Component: chloroplast stroma (GO:0009570);; Biological Process: response to cadmium ion (GO:0046686);;	K13811|0.0|zma:541653|ATP sulfurylase	ATP-sulfurylase 3, chloroplastic (Precursor) GN=APS3 OS=Arabidopsis thaliana (Mouse-ear cress) PE=1 SV=1	hypothetical protein ZEAMMB73_359729 [Zea mays]
zma-miR395e-3p	GRMZM2G149952_T01|PACid:20869608	1464	1	391-411	ATP-sulfurylase 3	[P]	Inorganic ion transport and metabolism	Biological Process: sulfate assimilation (GO:0000103);; Molecular Function: sulfate adenylyltransferase (ATP) activity (GO:0004781);; Cellular Component: mitochondrion (GO:0005739);; Cellular Component: plasma membrane (GO:0005886);; Cellular Component: chloroplast stroma (GO:0009570);; Biological Process: response to cadmium ion (GO:0046686);;	K13811|0.0|sbi:SORBI_01g008450|hypothetical protein	ATP-sulfurylase 3, chloroplastic (Precursor) GN=APS3 OS=Arabidopsis thaliana (Mouse-ear cress) PE=1 SV=1	unknown [Zea mays]
	GRMZM2G051270_T01|PACid:20880137	1542	2	397-417	ATP-sulfurylase 3	[P]	Inorganic ion transport and metabolism	Biological Process: sulfate assimilation (GO:0000103);; Molecular Function: sulfate adenylyltransferase (ATP) activity (GO:0004781);; Cellular Component: mitochondrion (GO:0005739);; Cellular Component: plasma membrane (GO:0005886);; Cellular Component: chloroplast stroma (GO:0009570);; Biological Process: response to cadmium ion (GO:0046686);;	K13811|0.0|zma:541653|ATP sulfurylase	ATP-sulfurylase 3, chloroplastic (Precursor) GN=APS3 OS=Arabidopsis thaliana (Mouse-ear cress) PE=1 SV=1	unknown [Zea mays]
	GRMZM2G051270_T02|PACid:20880139	1542	2	13-33	ATP-sulfurylase 3	[P]	Inorganic ion transport and metabolism	Biological Process: sulfate assimilation (GO:0000103);; Molecular Function: sulfate adenylyltransferase (ATP) activity (GO:0004781);; Cellular Component: mitochondrion (GO:0005739);; Cellular Component: plasma membrane (GO:0005886);; Cellular Component: chloroplast stroma (GO:0009570);; Biological Process: response to cadmium ion (GO:0046686);;	K13811|0.0|sbi:SORBI_01g008450|hypothetical protein	ATP sulfurylase 1, chloroplastic (Precursor) GN=APS1 OS=Arabidopsis thaliana (Mouse-ear cress) PE=1 SV=1	hypothetical protein ZEAMMB73_359729 [Zea mays]
	GRMZM2G042171_T01|PACid:20869222	2118	1	81-101	Low affinity sulfate transporter 3	[P]	Inorganic ion transport and metabolism	Molecular Function: secondary active sulfate transmembrane transporter activity (GO:0008271);; Biological Process: sulfate transport (GO:0008272);; Cellular Component: integral component of membrane (GO:0016021);; Biological Process: transmembrane transport (GO:0055085);;	--	Low affinity sulfate transporter 3 GN=ST3 OS=Stylosanthes hamata (Caribbean stylo) PE=2 SV=1	TPA: hypothetical protein ZEAMMB73_140973 [Zea mays]
	GRMZM2G051270_T03|PACid:20880138	1542	2	397-417	ATP-sulfurylase 3	[P]	Inorganic ion transport and metabolism	Biological Process: sulfate assimilation (GO:0000103);; Molecular Function: sulfate adenylyltransferase (ATP) activity (GO:0004781);; Cellular Component: mitochondrion (GO:0005739);; Cellular Component: plasma membrane (GO:0005886);; Cellular Component: chloroplast stroma (GO:0009570);; Biological Process: response to cadmium ion (GO:0046686);;	K13811|0.0|zma:541653|ATP sulfurylase	ATP-sulfurylase 3, chloroplastic (Precursor) GN=APS3 OS=Arabidopsis thaliana (Mouse-ear cress) PE=1 SV=1	hypothetical protein ZEAMMB73_359729 [Zea mays]
zma-miR395a-3p	GRMZM2G149952_T01|PACid:20869608	1464	1	391-411	ATP-sulfurylase 3	[P]	Inorganic ion transport and metabolism	Biological Process: sulfate assimilation (GO:0000103);; Molecular Function: sulfate adenylyltransferase (ATP) activity (GO:0004781);; Cellular Component: mitochondrion (GO:0005739);; Cellular Component: plasma membrane (GO:0005886);; Cellular Component: chloroplast stroma (GO:0009570);; Biological Process: response to cadmium ion (GO:0046686);;	K13811|0.0|sbi:SORBI_01g008450|hypothetical protein	ATP-sulfurylase 3, chloroplastic (Precursor) GN=APS3 OS=Arabidopsis thaliana (Mouse-ear cress) PE=1 SV=1	unknown [Zea mays]
	GRMZM2G051270_T01|PACid:20880137	1542	2	397-417	ATP-sulfurylase 3	[P]	Inorganic ion transport and metabolism	Biological Process: sulfate assimilation (GO:0000103);; Molecular Function: sulfate adenylyltransferase (ATP) activity (GO:0004781);; Cellular Component: mitochondrion (GO:0005739);; Cellular Component: plasma membrane (GO:0005886);; Cellular Component: chloroplast stroma (GO:0009570);; Biological Process: response to cadmium ion (GO:0046686);;	K13811|0.0|zma:541653|ATP sulfurylase	ATP-sulfurylase 3, chloroplastic (Precursor) GN=APS3 OS=Arabidopsis thaliana (Mouse-ear cress) PE=1 SV=1	unknown [Zea mays]
	GRMZM2G051270_T02|PACid:20880139	1542	2	13-33	ATP-sulfurylase 3	[P]	Inorganic ion transport and metabolism	Biological Process: sulfate assimilation (GO:0000103);; Molecular Function: sulfate adenylyltransferase (ATP) activity (GO:0004781);; Cellular Component: mitochondrion (GO:0005739);; Cellular Component: plasma membrane (GO:0005886);; Cellular Component: chloroplast stroma (GO:0009570);; Biological Process: response to cadmium ion (GO:0046686);;	K13811|0.0|sbi:SORBI_01g008450|hypothetical protein	ATP sulfurylase 1, chloroplastic (Precursor) GN=APS1 OS=Arabidopsis thaliana (Mouse-ear cress) PE=1 SV=1	hypothetical protein ZEAMMB73_359729 [Zea mays]
	GRMZM2G042171_T01|PACid:20869222	2118	1	81-101	Low affinity sulfate transporter 3	[P]	Inorganic ion transport and metabolism	Molecular Function: secondary active sulfate transmembrane transporter activity (GO:0008271);; Biological Process: sulfate transport (GO:0008272);; Cellular Component: integral component of membrane (GO:0016021);; Biological Process: transmembrane transport (GO:0055085);;	--	Low affinity sulfate transporter 3 GN=ST3 OS=Stylosanthes hamata (Caribbean stylo) PE=2 SV=1	TPA: hypothetical protein ZEAMMB73_140973 [Zea mays]
	GRMZM2G051270_T03|PACid:20880138	1542	2	397-417	ATP-sulfurylase 3	[P]	Inorganic ion transport and metabolism	Biological Process: sulfate assimilation (GO:0000103);; Molecular Function: sulfate adenylyltransferase (ATP) activity (GO:0004781);; Cellular Component: mitochondrion (GO:0005739);; Cellular Component: plasma membrane (GO:0005886);; Cellular Component: chloroplast stroma (GO:0009570);; Biological Process: response to cadmium ion (GO:0046686);;	K13811|0.0|zma:541653|ATP sulfurylase	ATP-sulfurylase 3, chloroplastic (Precursor) GN=APS3 OS=Arabidopsis thaliana (Mouse-ear cress) PE=1 SV=1	hypothetical protein ZEAMMB73_359729 [Zea mays]
zma-miR394b-5p	GRMZM2G119650_T01|PACid:20827857	1332	0	1083-1102	F-box only protein 6	--	--	Biological Process: leaf vascular tissue pattern formation (GO:0010305);; Biological Process: regulation of auxin mediated signaling pathway (GO:0010928);; Biological Process: simple leaf morphogenesis (GO:0060776);;	--	F-box only protein 6 GN=FBX6 OS=Arabidopsis thaliana (Mouse-ear cress) PE=2 SV=1	uncharacterized protein LOC100193727 [Zea mays]
	GRMZM2G064954_T01|PACid:20850456	1332	0	1083-1102	F-box only protein 6	--	--	Biological Process: leaf vascular tissue pattern formation (GO:0010305);; Biological Process: regulation of auxin mediated signaling pathway (GO:0010928);; Biological Process: simple leaf morphogenesis (GO:0060776);;	--	F-box only protein 6 GN=FBX6 OS=Arabidopsis thaliana (Mouse-ear cress) PE=2 SV=1	hypothetical protein ZEAMMB73_986955 [Zea mays]
zma-miR393c-5p	GRMZM2G135978_T01|PACid:20852334	1777	1	1550-1570	Transport inhibitor response 1-like protein	--	--	Molecular Function: inositol hexakisphosphate binding (GO:0000822);; Biological Process: response to molecule of bacterial origin (GO:0002237);; Biological Process: auxin-activated signaling pathway (GO:0009734);; Molecular Function: auxin binding (GO:0010011);; Biological Process: pollen maturation (GO:0010152);; Biological Process: lateral root formation (GO:0010311);; Biological Process: cellu…	K14485|0.0|sbi:SORBI_09g003870|hypothetical protein	Transport inhibitor response 1-like protein Os05g0150500 OS=Oryza sativa subsp. japonica (Rice) PE=2 SV=2	hypothetical protein ZEAMMB73_053611 [Zea mays]
zma-miR393b-5p	GRMZM2G135978_T01|PACid:20852334	1777	2	1548-1570	Transport inhibitor response 1-like protein	--	--	Molecular Function: inositol hexakisphosphate binding (GO:0000822);; Biological Process: response to molecule of bacterial origin (GO:0002237);; Biological Process: auxin-activated signaling pathway (GO:0009734);; Molecular Function: auxin binding (GO:0010011);; Biological Process: pollen maturation (GO:0010152);; Biological Process: lateral root formation (GO:0010311);; Biological Process: cellu…	K14485|0.0|sbi:SORBI_09g003870|hypothetical protein	Transport inhibitor response 1-like protein Os05g0150500 OS=Oryza sativa subsp. japonica (Rice) PE=2 SV=2	hypothetical protein ZEAMMB73_053611 [Zea mays]
	GRMZM2G137451_T02|PACid:20872530	1722	3	1498-1519	Transport inhibitor response 1-like protein	--	--	Molecular Function: inositol hexakisphosphate binding (GO:0000822);; Biological Process: response to molecule of bacterial origin (GO:0002237);; Molecular Function: ubiquitin-protein ligase activity (GO:0004842);; Cellular Component: nucleus (GO:0005634);; Cellular Component: vacuolar membrane (GO:0005774);; Cellular Component: plasma membrane (GO:0005886);; Biological Process: auxin-activated si…	--	Transport inhibitor response 1-like protein Os04g0395600 OS=Oryza sativa subsp. japonica (Rice) PE=2 SV=1	hypothetical protein [Zea mays]
	GRMZM2G137451_T01|PACid:20872529	1722	3	1498-1519	Transport inhibitor response 1-like protein	--	--	Molecular Function: inositol hexakisphosphate binding (GO:0000822);; Biological Process: response to molecule of bacterial origin (GO:0002237);; Molecular Function: ubiquitin-protein ligase activity (GO:0004842);; Cellular Component: nucleus (GO:0005634);; Cellular Component: vacuolar membrane (GO:0005774);; Cellular Component: plasma membrane (GO:0005886);; Biological Process: auxin-activated si…	--	Transport inhibitor response 1-like protein Os04g0395600 OS=Oryza sativa subsp. japonica (Rice) PE=2 SV=1	hypothetical protein [Zea mays]
zma-miR390b-5p	GRMZM2G304745_T01|PACid:20847266	1623	1	148-168	LRR receptor-like serine/threonine-protein kinase	--	--	Molecular Function: protein kinase activity (GO:0004672);; Molecular Function: ATP binding (GO:0005524);; Biological Process: protein phosphorylation (GO:0006468);; Cellular Component: integral component of membrane (GO:0016021);; Cellular Component: cytoplasmic membrane-bounded vesicle (GO:0016023);;	--	Probable LRR receptor-like serine/threonine-protein kinase At1g63430 (Precursor) GN=At1g63430 OS=Arabidopsis thaliana (Mouse-ear cress) PE=1 SV=1	TPA: putative leucine-rich repeat transmembrane protein kinase family protein [Zea mays]
zma-miR390a-5p	GRMZM2G304745_T01|PACid:20847266	1623	1	148-168	LRR receptor-like serine/threonine-protein kinase	--	--	Molecular Function: protein kinase activity (GO:0004672);; Molecular Function: ATP binding (GO:0005524);; Biological Process: protein phosphorylation (GO:0006468);; Cellular Component: integral component of membrane (GO:0016021);; Cellular Component: cytoplasmic membrane-bounded vesicle (GO:0016023);;	--	Probable LRR receptor-like serine/threonine-protein kinase At1g63430 (Precursor) GN=At1g63430 OS=Arabidopsis thaliana (Mouse-ear cress) PE=1 SV=1	TPA: putative leucine-rich repeat transmembrane protein kinase family protein [Zea mays]
zma-miR2275a-5p	GRMZM2G087525_T01|PACid:20874034	174	2	98-118	Unknown	--	--	--	--	--	hypothetical protein ZEAMMB73_112258 [Zea mays]
zma-miR172b-5p	GRMZM2G132144_T01|PACid:20865428	0	3	1507-1525	translation initiation factor 3E subunit family protein	--	--	Biological Process: formation of translation preinitiation complex (GO:0001731);; Molecular Function: translation initiation factor activity (GO:0003743);; Cellular Component: eukaryotic translation initiation factor 3 complex (GO:0005852);; Cellular Component: plasma membrane (GO:0005886);; Biological Process: regulation of translational initiation (GO:0006446);; Cellular Component: COP9 signalo…	K03250|1e-128|zma:100284265|eukaryotic translation initiation factor 3 subunit 6	Chaperonin 60 subunit alpha 1, chloroplastic (Precursor) GN=T1E2.8 OS=Arabidopsis thaliana (Mouse-ear cress) PE=1 SV=2	TPA: putative eukaryotic translation initiation factor 3E subunit family protein [Zea mays]
zma-miR171h-5p	GRMZM2G421829_T01|PACid:20852582	3501	3	2186-2205	Unknown	--	--	Cellular Component: nuclear chromosome (GO:0000228);; Biological Process: methylation-dependent chromatin silencing (GO:0006346);; Biological Process: sister chromatid cohesion (GO:0007062);; Biological Process: mitosis (GO:0007067);; Biological Process: RNA interference (GO:0016246);;	K06670|0.0|zma:100383357|umc1400	Sister chromatid cohesion 1 protein 3 GN=SYN3 OS=Arabidopsis thaliana (Mouse-ear cress) PE=2 SV=2	hypothetical protein ZEAMMB73_139574 [Zea mays]
zma-miR171b-3p	GRMZM2G060265_T01|PACid:20869635	1446	3	436-455	Nodulation-signaling pathway 2 protein GN=NSP2	--	--	Biological Process: regulation of transcription, DNA-templated (GO:0006355);;	--	Scarecrow-like protein 6 GN=SCL6 OS=Arabidopsis thaliana (Mouse-ear cress) PE=1 SV=1	TPA: hypothetical protein ZEAMMB73_368485 [Zea mays]
	GRMZM2G418899_T01|PACid:20833585	0	2	43-62	Scarecrow-like protein 6	--	--	Biological Process: regulation of transcription, DNA-templated (GO:0006355);;	--	Scarecrow-like protein 6 GN=SCL6 OS=Arabidopsis thaliana (Mouse-ear cress) PE=1 SV=1	TPA: hypothetical protein ZEAMMB73_953181 [Zea mays]
	GRMZM2G037792_T01|PACid:20875392	2157	2	1135-1154	Scarecrow-like protein 6	--	--	Biological Process: regulation of transcription, DNA-templated (GO:0006355);;	--	Scarecrow-like protein 6 GN=SCL6 OS=Arabidopsis thaliana (Mouse-ear cress) PE=1 SV=1	uncharacterized protein LOC100381701 [Zea mays]
	GRMZM2G098800_T01|PACid:20858107	2127	2	418-437	Scarecrow-like protein 6	--	--	Biological Process: regulation of transcription, DNA-templated (GO:0006355);;	--	Scarecrow-like protein 6 GN=SCL6 OS=Arabidopsis thaliana (Mouse-ear cress) PE=1 SV=1	uncharacterized protein LOC100279263 [Zea mays]
	GRMZM2G098800_T02|PACid:20858106	2127	2	1105-1124	Scarecrow-like protein 6	--	--	Biological Process: regulation of transcription, DNA-templated (GO:0006355);;	--	Scarecrow-like protein 6 GN=SCL6 OS=Arabidopsis thaliana (Mouse-ear cress) PE=1 SV=1	unknown [Zea mays]
	GRMZM2G383154_T01|PACid:20829373	1251	3	667-685	Unknown	--	--	Cellular Component: chloroplast (GO:0009507);; Biological Process: thylakoid membrane organization (GO:0010027);; Biological Process: photosystem II oxygen evolving complex assembly (GO:0010270);;	--	--	TPA: hypothetical protein ZEAMMB73_812331, partial [Zea mays]
	GRMZM5G825321_T02|PACid:20845817	2172	2	1144-1163	Scarecrow-like protein 6	--	--	Biological Process: regulation of transcription, DNA-templated (GO:0006355);;	--	Scarecrow-like protein 6 GN=SCL6 OS=Arabidopsis thaliana (Mouse-ear cress) PE=1 SV=1	uncharacterized protein LOC100382187 [Zea mays]
	GRMZM2G055263_T01|PACid:20868335	1695	3	442-461	Nodulation-signaling pathway 2 protein	--	--	Molecular Function: sequence-specific DNA binding transcription factor activity (GO:0003700);; Biological Process: regulation of transcription, DNA-templated (GO:0006355);;	--	Nodulation-signaling pathway 2 protein GN=NSP2 OS=Medicago truncatula (Barrel medic) PE=1 SV=1	TPA: hypothetical protein ZEAMMB73_869456 [Zea mays]
zma-miR169k-5p	GRMZM2G078124_T01|PACid:20847288	801	0	282-302	Unknown	--	--	--	--	--	TPA: hypothetical protein ZEAMMB73_362441 [Zea mays]
zma-miR167i-3p	GRMZM2G010636_T01|PACid:20880917	1074	3	272-291	Unknown	[L]	Replication, recombination and repair	Molecular Function: helicase activity (GO:0004386);; Biological Process: DNA metabolic process (GO:0006259);; Biological Process: single-organism cellular process (GO:0044763);;	--	Replication protein A 70 kDa DNA-binding subunit B GN=F13G24.220 OS=Arabidopsis thaliana (Mouse-ear cress) PE=3 SV=1	hypothetical protein ZEAMMB73_279578 [Zea mays]
	GRMZM2G129987_T01|PACid:20880407	855	3	323-340	Chaperone protein dnaJ 6	[O]	Posttranslational modification, protein turnover, chaperones	--	K09529|0.0|zma:100284400|chaperone protein dnaJ 6	Chaperone protein dnaJ 6 GN=MOJ9.8 OS=Arabidopsis thaliana (Mouse-ear cress) PE=1 SV=1	chaperone protein dnaJ 6 [Zea mays]
	AC210013.4_FGT007|PACid:20881554	771	2.5	259-276	Pyruvate decarboxylase 1	--	--	Molecular Function: endonuclease activity (GO:0004519);; Cellular Component: chloroplast (GO:0009507);; Biological Process: mRNA modification (GO:0016556);;	--	Pyruvate decarboxylase 1 GN=PDC1 OS=Zea mays (Maize) PE=2 SV=1	hypothetical protein ZEAMMB73_245262 [Zea mays]
zma-miR167f-5p	GRMZM2G042623_T02|PACid:20854051	2622	2.5	994-1015	Pumilio homolog 1	[J]	Translation, ribosomal structure and biogenesis	Molecular Function: RNA binding (GO:0003723);;	--	Pumilio homolog 1 GN=APUM1 OS=Arabidopsis thaliana (Mouse-ear cress) PE=1 SV=1	hypothetical protein ZEAMMB73_959107 [Zea mays]
	GRMZM2G112769_T01|PACid:20871263	0	2.5	1006-1027	Pumilio homolog 1	[J]	Translation, ribosomal structure and biogenesis	Molecular Function: RNA binding (GO:0003723);;	--	Pumilio homolog 1 GN=APUM1 OS=Arabidopsis thaliana (Mouse-ear cress) PE=1 SV=1	TPA: hypothetical protein ZEAMMB73_346749 [Zea mays]
	GRMZM2G042623_T01|PACid:20854050	2622	2.5	1006-1027	Pumilio homolog 1	[J]	Translation, ribosomal structure and biogenesis	Molecular Function: RNA binding (GO:0003723);;	--	Pumilio homolog 1 GN=APUM1 OS=Arabidopsis thaliana (Mouse-ear cress) PE=1 SV=1	unknown [Zea mays]
zma-miR166h-3p	GRMZM2G469551_T02|PACid:20867303	2679	2	543-562	homeobox/lipid-binding domain family protein	--	--	Molecular Function: sequence-specific DNA binding transcription factor activity (GO:0003700);; Cellular Component: nucleus (GO:0005634);; Biological Process: regulation of transcription, DNA-templated (GO:0006355);; Biological Process: determination of bilateral symmetry (GO:0009855);; Biological Process: polarity specification of adaxial/abaxial axis (GO:0009944);; Biological Process: radial pat…	--	Homeobox-leucine zipper protein HOX9 GN=HOX9 OS=Oryza sativa subsp. indica (Rice) PE=2 SV=2	TPA: putative homeobox/lipid-binding domain family protein [Zea mays]
	AC187157.4_FGT005|PACid:20850704	876	2	564-583	Homeobox-leucine zipper protein HOX29	--	--	Molecular Function: sequence-specific DNA binding transcription factor activity (GO:0003700);; Cellular Component: nucleus (GO:0005634);; Biological Process: regulation of transcription, DNA-templated (GO:0006355);; Biological Process: positive regulation of cell proliferation (GO:0008284);; Biological Process: response to auxin (GO:0009733);; Biological Process: leaf morphogenesis (GO:0009965);;…	--	Homeobox-leucine zipper protein HOX29 GN=B1015E06.7 OS=Oryza sativa subsp. japonica (Rice) PE=2 SV=2	TPA: TPA_inf: class III HD-Zip III protein HB8 [Zea mays]
	GRMZM2G042250_T01|PACid:20866992	2766	2	564-583	Homeobox-leucine zipper protein HOX10	--	--	Molecular Function: sequence-specific DNA binding transcription factor activity (GO:0003700);; Cellular Component: nucleus (GO:0005634);; Biological Process: regulation of transcription, DNA-templated (GO:0006355);; Biological Process: determination of bilateral symmetry (GO:0009855);; Biological Process: polarity specification of adaxial/abaxial axis (GO:0009944);; Biological Process: radial pat…	--	Homeobox-leucine zipper protein HOX10 GN=HOX10 OS=Oryza sativa subsp. indica (Rice) PE=2 SV=2	TPA: putative homeobox/lipid-binding domain family protein isoform 1 [Zea mays]
	GRMZM2G003509_T01|PACid:20864796	3648	2	588-607	Homeobox-leucine zipper protein HOX33	--	--	Molecular Function: sequence-specific DNA binding transcription factor activity (GO:0003700);; Cellular Component: nucleus (GO:0005634);; Biological Process: regulation of transcription, DNA-templated (GO:0006355);; Biological Process: determination of bilateral symmetry (GO:0009855);; Biological Process: embryonic pattern specification (GO:0009880);; Biological Process: polarity specification of…	--	Homeobox-leucine zipper protein HOX33 GN=HOX33 OS=Oryza sativa subsp. japonica (Rice) PE=2 SV=1	uncharacterized protein LOC100279785 [Zea mays]
	GRMZM2G042250_T02|PACid:20866993	2766	2	564-583	Homeobox-leucine zipper protein HOX10	--	--	Molecular Function: sequence-specific DNA binding transcription factor activity (GO:0003700);; Cellular Component: nucleus (GO:0005634);; Biological Process: regulation of transcription, DNA-templated (GO:0006355);; Biological Process: determination of bilateral symmetry (GO:0009855);; Biological Process: polarity specification of adaxial/abaxial axis (GO:0009944);; Biological Process: radial pat…	--	Homeobox-leucine zipper protein HOX10 GN=HOX10 OS=Oryza sativa subsp. indica (Rice) PE=2 SV=2	TPA: putative homeobox/lipid-binding domain family protein isoform 1 [Zea mays]
	GRMZM2G178102_T01|PACid:20831271	2862	2	882-901	Homeobox-leucine zipper protein HOX33	--	--	Molecular Function: sequence-specific DNA binding transcription factor activity (GO:0003700);; Cellular Component: nucleus (GO:0005634);; Biological Process: regulation of transcription, DNA-templated (GO:0006355);; Biological Process: determination of bilateral symmetry (GO:0009855);; Biological Process: embryonic pattern specification (GO:0009880);; Biological Process: polarity specification of…	--	Homeobox-leucine zipper protein HOX33 GN=HOX33 OS=Oryza sativa subsp. japonica (Rice) PE=2 SV=1	TPA: putative homeobox/lipid-binding domain family protein [Zea mays]
	GRMZM2G109987_T01|PACid:20841023	2722	2	573-592	Homeobox-leucine zipper protein HOX10	--	--	Molecular Function: sequence-specific DNA binding transcription factor activity (GO:0003700);; Cellular Component: nucleus (GO:0005634);; Biological Process: regulation of transcription, DNA-templated (GO:0006355);; Biological Process: determination of bilateral symmetry (GO:0009855);; Biological Process: polarity specification of adaxial/abaxial axis (GO:0009944);; Biological Process: radial pat…	--	Homeobox-leucine zipper protein HOX10 GN=HOX10 OS=Oryza sativa subsp. indica (Rice) PE=2 SV=2	rolled leaf1 [Zea mays]
	GRMZM2G336718_T01|PACid:20875481	2019	3	45-64	Homeobox-leucine zipper protein HOX32	--	--	Molecular Function: DNA binding (GO:0003677);; Molecular Function: RNA binding (GO:0003723);; Biological Process: chromatin assembly or disassembly (GO:0006333);; Cellular Component: plasmodesma (GO:0009506);; Cellular Component: plastid (GO:0009536);;	--	Homeobox-leucine zipper protein HOX32 GN=B1394A07.10 OS=Oryza sativa subsp. japonica (Rice) PE=2 SV=1	hypothetical protein ZEAMMB73_425798 [Zea mays]
zma-miR166f	AC187157.4_FGT005|PACid:20850704	876	2	564-583	Homeobox-leucine zipper protein HOX29	--	--	Molecular Function: sequence-specific DNA binding transcription factor activity (GO:0003700);; Cellular Component: nucleus (GO:0005634);; Biological Process: regulation of transcription, DNA-templated (GO:0006355);; Biological Process: positive regulation of cell proliferation (GO:0008284);; Biological Process: response to auxin (GO:0009733);; Biological Process: leaf morphogenesis (GO:0009965);;…	--	Homeobox-leucine zipper protein HOX29 GN=B1015E06.7 OS=Oryza sativa subsp. japonica (Rice) PE=2 SV=2	TPA: TPA_inf: class III HD-Zip III protein HB8 [Zea mays]
	GRMZM2G469551_T02|PACid:20867303	2679	2	543-562	homeobox/lipid-binding domain family protein	--	--	Molecular Function: sequence-specific DNA binding transcription factor activity (GO:0003700);; Cellular Component: nucleus (GO:0005634);; Biological Process: regulation of transcription, DNA-templated (GO:0006355);; Biological Process: determination of bilateral symmetry (GO:0009855);; Biological Process: polarity specification of adaxial/abaxial axis (GO:0009944);; Biological Process: radial pat…	--	Homeobox-leucine zipper protein HOX9 GN=HOX9 OS=Oryza sativa subsp. indica (Rice) PE=2 SV=2	TPA: putative homeobox/lipid-binding domain family protein [Zea mays]
	GRMZM2G042250_T01|PACid:20866992	2766	2	564-583	Homeobox-leucine zipper protein HOX10	--	--	Molecular Function: sequence-specific DNA binding transcription factor activity (GO:0003700);; Cellular Component: nucleus (GO:0005634);; Biological Process: regulation of transcription, DNA-templated (GO:0006355);; Biological Process: determination of bilateral symmetry (GO:0009855);; Biological Process: polarity specification of adaxial/abaxial axis (GO:0009944);; Biological Process: radial pat…	--	Homeobox-leucine zipper protein HOX10 GN=HOX10 OS=Oryza sativa subsp. indica (Rice) PE=2 SV=2	TPA: putative homeobox/lipid-binding domain family protein isoform 1 [Zea mays]
	GRMZM2G003509_T01|PACid:20864796	3648	2	588-607	Homeobox-leucine zipper protein HOX33	--	--	Molecular Function: sequence-specific DNA binding transcription factor activity (GO:0003700);; Cellular Component: nucleus (GO:0005634);; Biological Process: regulation of transcription, DNA-templated (GO:0006355);; Biological Process: determination of bilateral symmetry (GO:0009855);; Biological Process: embryonic pattern specification (GO:0009880);; Biological Process: polarity specification of…	--	Homeobox-leucine zipper protein HOX33 GN=HOX33 OS=Oryza sativa subsp. japonica (Rice) PE=2 SV=1	uncharacterized protein LOC100279785 [Zea mays]
	GRMZM2G042250_T02|PACid:20866993	2766	2	564-583	Homeobox-leucine zipper protein HOX10	--	--	Molecular Function: sequence-specific DNA binding transcription factor activity (GO:0003700);; Cellular Component: nucleus (GO:0005634);; Biological Process: regulation of transcription, DNA-templated (GO:0006355);; Biological Process: determination of bilateral symmetry (GO:0009855);; Biological Process: polarity specification of adaxial/abaxial axis (GO:0009944);; Biological Process: radial pat…	--	Homeobox-leucine zipper protein HOX10 GN=HOX10 OS=Oryza sativa subsp. indica (Rice) PE=2 SV=2	TPA: putative homeobox/lipid-binding domain family protein isoform 1 [Zea mays]
	GRMZM2G109987_T01|PACid:20841023	2722	2	573-592	Homeobox-leucine zipper protein HOX10	--	--	Molecular Function: sequence-specific DNA binding transcription factor activity (GO:0003700);; Cellular Component: nucleus (GO:0005634);; Biological Process: regulation of transcription, DNA-templated (GO:0006355);; Biological Process: determination of bilateral symmetry (GO:0009855);; Biological Process: polarity specification of adaxial/abaxial axis (GO:0009944);; Biological Process: radial pat…	--	Homeobox-leucine zipper protein HOX10 GN=HOX10 OS=Oryza sativa subsp. indica (Rice) PE=2 SV=2	rolled leaf1 [Zea mays]
	GRMZM2G178102_T01|PACid:20831271	2862	2	882-901	Homeobox-leucine zipper protein HOX33	--	--	Molecular Function: sequence-specific DNA binding transcription factor activity (GO:0003700);; Cellular Component: nucleus (GO:0005634);; Biological Process: regulation of transcription, DNA-templated (GO:0006355);; Biological Process: determination of bilateral symmetry (GO:0009855);; Biological Process: embryonic pattern specification (GO:0009880);; Biological Process: polarity specification of…	--	Homeobox-leucine zipper protein HOX33 GN=HOX33 OS=Oryza sativa subsp. japonica (Rice) PE=2 SV=1	TPA: putative homeobox/lipid-binding domain family protein [Zea mays]
	GRMZM2G336718_T01|PACid:20875481	2019	3	45-64	Homeobox-leucine zipper protein HOX32	--	--	Molecular Function: DNA binding (GO:0003677);; Molecular Function: RNA binding (GO:0003723);; Biological Process: chromatin assembly or disassembly (GO:0006333);; Cellular Component: plasmodesma (GO:0009506);; Cellular Component: plastid (GO:0009536);;	--	Homeobox-leucine zipper protein HOX32 GN=B1394A07.10 OS=Oryza sativa subsp. japonica (Rice) PE=2 SV=1	hypothetical protein ZEAMMB73_425798 [Zea mays]
zma-miR164e-5p	GRMZM2G135256_T01|PACid:20835858	3376	3	449-468	Unknown	--	--	Cellular Component: vacuolar membrane (GO:0005774);; Cellular Component: plasma membrane (GO:0005886);; Biological Process: GPI anchor metabolic process (GO:0006505);; Biological Process: intracellular protein transport (GO:0006886);; Cellular Component: cytoplasmic membrane-bounded vesicle (GO:0016023);; Molecular Function: hydrolase activity, acting on ester bonds (GO:0016788);; Cellular Compon…	--	--	TPA: hypothetical protein ZEAMMB73_930037 [Zea mays]
	GRMZM2G003342_T05|PACid:20832898	1293	3	287-307	Unknown	[S]	Function unknown	--	--	--	unknown [Zea mays]
	GRMZM2G003342_T01|PACid:20832894	1293	3	386-406	Unknown	[S]	Function unknown	--	--	--	hypothetical protein [Zea mays]
	GRMZM5G898290_T02|PACid:20860173	1047	3	722-742	NAC domain protein NAC5	--	--	Molecular Function: DNA binding (GO:0003677);; Cellular Component: mitochondrion (GO:0005739);; Biological Process: regulation of transcription, DNA-templated (GO:0006355);; Cellular Component: membrane (GO:0016020);;	--	NAC domain-containing protein 100 GN=NAC100 OS=Arabidopsis thaliana (Mouse-ear cress) PE=2 SV=1	unknown [Zea mays]
	GRMZM2G146380_T01|PACid:20876545	759	3	434-454	NAC30，NAC type transcription factor	[M]	Cell wall/membrane/envelope biogenesis	--	--	Protein CUP-SHAPED COTYLEDON 2 GN=K19P17.12 OS=Arabidopsis thaliana (Mouse-ear cress) PE=1 SV=1	NAC30 NAC type transcription factor, partial [Zea mays subsp. mays]
zma-miR162-3p	GRMZM2G040762_T01|PACid:20868041	3924	2	1253-1273	Endoribonuclease Dicer homolog 1	[K]	Transcription	Biological Process: microtubule cytoskeleton organization (GO:0000226);; Biological Process: mitotic cell cycle (GO:0000278);; Biological Process: cytokinesis by cell plate formation (GO:0000911);; Molecular Function: DNA binding (GO:0003677);; Molecular Function: double-stranded RNA binding (GO:0003725);; Molecular Function: ribonuclease III activity (GO:0004525);; Molecular Function: ATP bindin…	K11592|0.0|vvi:100264308|hypothetical protein LOC100264308	Endoribonuclease Dicer homolog 1 OS=Oryza sativa subsp. japonica (Rice) PE=2 SV=1	TPA: hypothetical protein ZEAMMB73_941906 [Zea mays]
zma-miR160g-5p	GRMZM5G808366_T01|PACid:20847883	1542	1.5	1188-1208	Auxin response factor 13	--	--	Molecular Function: DNA binding (GO:0003677);; Cellular Component: nucleus (GO:0005634);; Biological Process: regulation of transcription, DNA-templated (GO:0006355);; Biological Process: response to hormone (GO:0009725);;	--	Auxin response factor 13 GN=OSJNBa0039K24.27 OS=Oryza sativa subsp. japonica (Rice) PE=2 SV=2	uncharacterized protein LOC100383479 [Zea mays]
	GRMZM2G159399_T01|PACid:20879005	1986	1	1314-1334	auxin response factor 17	--	--	Molecular Function: DNA binding (GO:0003677);; Cellular Component: nucleus (GO:0005634);; Biological Process: regulation of transcription, DNA-templated (GO:0006355);; Biological Process: pattern specification process (GO:0007389);; Biological Process: auxin-activated signaling pathway (GO:0009734);; Biological Process: abscisic acid-activated signaling pathway (GO:0009738);; Biological Process: …	--	Auxin response factor 22 GN=OSJNBa0093B11.2 OS=Oryza sativa subsp. japonica (Rice) PE=2 SV=1	auxin response factor 17 [Zea mays]
	AC207656.3_FGT002|PACid:20877845	2151	1	1350-1370	Auxin response factor 18	--	--	Molecular Function: DNA binding (GO:0003677);; Cellular Component: nucleus (GO:0005634);; Biological Process: regulation of transcription, DNA-templated (GO:0006355);; Biological Process: auxin-activated signaling pathway (GO:0009734);; Molecular Function: protein dimerization activity (GO:0046983);; Biological Process: organ development (GO:0048513);; Biological Process: reproductive structure d…	--	Auxin response factor 18 OS=Oryza sativa subsp. japonica (Rice) PE=2 SV=1	auxin response factor 19 [Zea mays]
	GRMZM2G390641_T02|PACid:20822409	2103	1	1308-1328	Auxin response factor 18	--	--	Molecular Function: DNA binding (GO:0003677);; Cellular Component: nucleus (GO:0005634);; Biological Process: regulation of transcription, DNA-templated (GO:0006355);; Biological Process: auxin-activated signaling pathway (GO:0009734);; Molecular Function: protein dimerization activity (GO:0046983);; Biological Process: organ development (GO:0048513);; Biological Process: reproductive structure d…	--	Auxin response factor 18 OS=Oryza sativa subsp. japonica (Rice) PE=2 SV=1	hypothetical protein ZEAMMB73_807339 [Zea mays]
	GRMZM2G098377_T01|PACid:20865639	378	0	94-114	Unknown	--	--	--	--	--	TPA: hypothetical protein ZEAMMB73_769762 [Zea mays]
	GRMZM2G081406_T01|PACid:20861329	2070	2	1371-1391	Auxin response factor 8	--	--	Molecular Function: DNA binding (GO:0003677);; Cellular Component: nucleus (GO:0005634);; Biological Process: regulation of transcription, DNA-templated (GO:0006355);; Biological Process: auxin-activated signaling pathway (GO:0009734);; Molecular Function: protein dimerization activity (GO:0046983);; Biological Process: organ development (GO:0048513);; Biological Process: reproductive structure d…	--	Auxin response factor 8 OS=Oryza sativa subsp. japonica (Rice) PE=2 SV=1	hypothetical protein ZEAMMB73_321944 [Zea mays]
	GRMZM2G005284_T01|PACid:20875836	1767	1	1407-1427	Auxin response factor 10	--	--	Biological Process: response to hormone (GO:0009725);; Biological Process: cellular process (GO:0009987);; Biological Process: single-organism developmental process (GO:0044767);; Biological Process: system development (GO:0048731);; Biological Process: regulation of biological process (GO:0050789);;	--	Auxin response factor 10 OS=Oryza sativa subsp. japonica (Rice) PE=2 SV=3	hypothetical protein ZEAMMB73_937745 [Zea mays]
zma-miR160f-5p	GRMZM5G808366_T01|PACid:20847883	1542	2	1188-1208	Auxin response factor 13	--	--	Molecular Function: DNA binding (GO:0003677);; Cellular Component: nucleus (GO:0005634);; Biological Process: regulation of transcription, DNA-templated (GO:0006355);; Biological Process: response to hormone (GO:0009725);;	--	Auxin response factor 13 GN=OSJNBa0039K24.27 OS=Oryza sativa subsp. japonica (Rice) PE=2 SV=2	uncharacterized protein LOC100383479 [Zea mays]
	GRMZM2G159399_T01|PACid:20879005	1986	1	1314-1334	auxin response factor 17	--	--	Molecular Function: DNA binding (GO:0003677);; Cellular Component: nucleus (GO:0005634);; Biological Process: regulation of transcription, DNA-templated (GO:0006355);; Biological Process: pattern specification process (GO:0007389);; Biological Process: auxin-activated signaling pathway (GO:0009734);; Biological Process: abscisic acid-activated signaling pathway (GO:0009738);; Biological Process: …	--	Auxin response factor 22 GN=OSJNBa0093B11.2 OS=Oryza sativa subsp. japonica (Rice) PE=2 SV=1	auxin response factor 17 [Zea mays]
	AC207656.3_FGT002|PACid:20877845	2151	1	1350-1370	Auxin response factor 18	--	--	Molecular Function: DNA binding (GO:0003677);; Cellular Component: nucleus (GO:0005634);; Biological Process: regulation of transcription, DNA-templated (GO:0006355);; Biological Process: auxin-activated signaling pathway (GO:0009734);; Molecular Function: protein dimerization activity (GO:0046983);; Biological Process: organ development (GO:0048513);; Biological Process: reproductive structure d…	--	Auxin response factor 18 OS=Oryza sativa subsp. japonica (Rice) PE=2 SV=1	auxin response factor 19 [Zea mays]
	GRMZM2G390641_T02|PACid:20822409	2103	1	1308-1328	Auxin response factor 18	--	--	Molecular Function: DNA binding (GO:0003677);; Cellular Component: nucleus (GO:0005634);; Biological Process: regulation of transcription, DNA-templated (GO:0006355);; Biological Process: auxin-activated signaling pathway (GO:0009734);; Molecular Function: protein dimerization activity (GO:0046983);; Biological Process: organ development (GO:0048513);; Biological Process: reproductive structure d…	--	Auxin response factor 18 OS=Oryza sativa subsp. japonica (Rice) PE=2 SV=1	hypothetical protein ZEAMMB73_807339 [Zea mays]
	GRMZM2G098377_T01|PACid:20865639	378	0.5	94-114	Unknown	--	--	--	--	--	TPA: hypothetical protein ZEAMMB73_769762 [Zea mays]
	GRMZM2G081406_T01|PACid:20861329	2070	2	1371-1391	Auxin response factor 8	--	--	Molecular Function: DNA binding (GO:0003677);; Cellular Component: nucleus (GO:0005634);; Biological Process: regulation of transcription, DNA-templated (GO:0006355);; Biological Process: auxin-activated signaling pathway (GO:0009734);; Molecular Function: protein dimerization activity (GO:0046983);; Biological Process: organ development (GO:0048513);; Biological Process: reproductive structure d…	--	Auxin response factor 8 OS=Oryza sativa subsp. japonica (Rice) PE=2 SV=1	hypothetical protein ZEAMMB73_321944 [Zea mays]
	GRMZM2G005284_T01|PACid:20875836	1767	1	1407-1427	Auxin response factor 10	--	--	Biological Process: response to hormone (GO:0009725);; Biological Process: cellular process (GO:0009987);; Biological Process: single-organism developmental process (GO:0044767);; Biological Process: system development (GO:0048731);; Biological Process: regulation of biological process (GO:0050789);;	--	Auxin response factor 10 OS=Oryza sativa subsp. japonica (Rice) PE=2 SV=3	hypothetical protein ZEAMMB73_937745 [Zea mays]
zma-miR160d-5p	GRMZM5G808366_T01|PACid:20847883	1542	1.5	1188-1208	Auxin response factor 13	--	--	Molecular Function: DNA binding (GO:0003677);; Cellular Component: nucleus (GO:0005634);; Biological Process: regulation of transcription, DNA-templated (GO:0006355);; Biological Process: response to hormone (GO:0009725);;	--	Auxin response factor 13 GN=OSJNBa0039K24.27 OS=Oryza sativa subsp. japonica (Rice) PE=2 SV=2	uncharacterized protein LOC100383479 [Zea mays]
	GRMZM2G159399_T01|PACid:20879005	1986	1	1314-1334	auxin response factor 17	--	--	Molecular Function: DNA binding (GO:0003677);; Cellular Component: nucleus (GO:0005634);; Biological Process: regulation of transcription, DNA-templated (GO:0006355);; Biological Process: pattern specification process (GO:0007389);; Biological Process: auxin-activated signaling pathway (GO:0009734);; Biological Process: abscisic acid-activated signaling pathway (GO:0009738);; Biological Process: …	--	Auxin response factor 22 GN=OSJNBa0093B11.2 OS=Oryza sativa subsp. japonica (Rice) PE=2 SV=1	auxin response factor 17 [Zea mays]
	AC207656.3_FGT002|PACid:20877845	2151	1	1350-1370	Auxin response factor 18	--	--	Molecular Function: DNA binding (GO:0003677);; Cellular Component: nucleus (GO:0005634);; Biological Process: regulation of transcription, DNA-templated (GO:0006355);; Biological Process: auxin-activated signaling pathway (GO:0009734);; Molecular Function: protein dimerization activity (GO:0046983);; Biological Process: organ development (GO:0048513);; Biological Process: reproductive structure d…	--	Auxin response factor 18 OS=Oryza sativa subsp. japonica (Rice) PE=2 SV=1	auxin response factor 19 [Zea mays]
	GRMZM2G390641_T02|PACid:20822409	2103	1	1308-1328	Auxin response factor 18	--	--	Molecular Function: DNA binding (GO:0003677);; Cellular Component: nucleus (GO:0005634);; Biological Process: regulation of transcription, DNA-templated (GO:0006355);; Biological Process: auxin-activated signaling pathway (GO:0009734);; Molecular Function: protein dimerization activity (GO:0046983);; Biological Process: organ development (GO:0048513);; Biological Process: reproductive structure d…	--	Auxin response factor 18 OS=Oryza sativa subsp. japonica (Rice) PE=2 SV=1	hypothetical protein ZEAMMB73_807339 [Zea mays]
	GRMZM2G098377_T01|PACid:20865639	378	0	94-114	Unknown	--	--	--	--	--	TPA: hypothetical protein ZEAMMB73_769762 [Zea mays]
	GRMZM2G081406_T01|PACid:20861329	2070	2	1371-1391	Auxin response factor 8	--	--	Molecular Function: DNA binding (GO:0003677);; Cellular Component: nucleus (GO:0005634);; Biological Process: regulation of transcription, DNA-templated (GO:0006355);; Biological Process: auxin-activated signaling pathway (GO:0009734);; Molecular Function: protein dimerization activity (GO:0046983);; Biological Process: organ development (GO:0048513);; Biological Process: reproductive structure d…	--	Auxin response factor 8 OS=Oryza sativa subsp. japonica (Rice) PE=2 SV=1	hypothetical protein ZEAMMB73_321944 [Zea mays]
	GRMZM2G005284_T01|PACid:20875836	1767	1	1407-1427	Auxin response factor 10	--	--	Biological Process: response to hormone (GO:0009725);; Biological Process: cellular process (GO:0009987);; Biological Process: single-organism developmental process (GO:0044767);; Biological Process: system development (GO:0048731);; Biological Process: regulation of biological process (GO:0050789);;	--	Auxin response factor 10 OS=Oryza sativa subsp. japonica (Rice) PE=2 SV=3	hypothetical protein ZEAMMB73_937745 [Zea mays]
zma-miR159f-3p	GRMZM2G028054_T03|PACid:20853634	1713	3	971-991	MYB DNA-binding domain superfamily protein	[KAD]	--	Molecular Function: DNA binding (GO:0003677);; Molecular Function: chromatin binding (GO:0003682);; Cellular Component: nucleus (GO:0005634);; Biological Process: regulation of transcription, DNA-templated (GO:0006355);; Biological Process: flower development (GO:0009908);; Biological Process: cell differentiation (GO:0030154);;	K09422|0.0|zma:100285651|transcription factor GAMYB	Transcription factor GAMYB GN=GAM1 OS=Oryza sativa subsp. indica (Rice) PE=2 SV=1	unknown [Zea mays]
	GRMZM2G075064_T01|PACid:20823970	987	2.5	617-637	MYB DNA-binding domain superfamily protein	[KAD]	--	Molecular Function: DNA binding (GO:0003677);; Molecular Function: chromatin binding (GO:0003682);; Biological Process: transcription, DNA-templated (GO:0006351);;	K09422|0.0|zma:100273858|si687017b11a	Transcription factor GAMYB OS=Oryza sativa subsp. japonica (Rice) PE=2 SV=1	putative MYB DNA-binding domain superfamily protein [Zea mays]
	AC204352.3_FGT012|PACid:20822842	1086	3	650-670	Arginine/serine-rich protein 45	--	--	--	--	Arginine/serine-rich protein 45 GN=F19K19.9 OS=Arabidopsis thaliana (Mouse-ear cress) PE=1 SV=1	hypothetical protein ZEAMMB73_433339 [Zea mays]
	GRMZM2G423833_T01|PACid:20823303	1554	2	905-925	MYB DNA-binding domain superfamily protein	[KAD]	--	Molecular Function: DNA binding (GO:0003677);; Molecular Function: chromatin binding (GO:0003682);; Biological Process: transcription, DNA-templated (GO:0006351);;	--	Transcription factor GAMYB OS=Oryza sativa subsp. japonica (Rice) PE=2 SV=1	putative MYB DNA-binding domain superfamily protein [Zea mays]
	GRMZM2G416652_T01|PACid:20839187	1392	1.5	797-817	MYB DNA-binding domain superfamily protein	[KAD]	--	Molecular Function: binding (GO:0005488);;	--	Transcription factor GAMYB OS=Oryza sativa subsp. japonica (Rice) PE=2 SV=1	putative MYB DNA-binding domain superfamily protein [Zea mays]
	GRMZM2G004090_T01|PACid:20836793	1206	2.5	797-817	MYB DNA-binding domain superfamily protein	[KAD]	--	Molecular Function: binding (GO:0005488);;	--	Transcription factor GAMYB OS=Oryza sativa subsp. japonica (Rice) PE=2 SV=1	putative MYB DNA-binding domain superfamily protein [Zea mays]
	GRMZM2G416652_T02|PACid:20839188	1392	1.5	797-817	MYB DNA-binding domain superfamily protein	[KAD]	--	Molecular Function: binding (GO:0005488);;	--	Transcription factor GAMYB OS=Oryza sativa subsp. japonica (Rice) PE=2 SV=1	putative MYB DNA-binding domain superfamily protein [Zea mays]
	GRMZM2G093789_T01|PACid:20824154	1500	2.5	872-892	MYB DNA-binding domain superfamily protein	[KAD]	--	Molecular Function: DNA binding (GO:0003677);; Molecular Function: chromatin binding (GO:0003682);;	K09422|0.0|zma:100273858|si687017b11a	Transcription factor GAMYB GN=GAM1 OS=Oryza sativa subsp. indica (Rice) PE=2 SV=1	uncharacterized protein LOC100273858 [Zea mays]
zma-miR156k-5p	GRMZM2G414805_T04|PACid:20882515	1335	1	1070-1089	Squamosa promoter-binding-like protein 12	--	--	Molecular Function: DNA binding (GO:0003677);; Cellular Component: nucleus (GO:0005634);;	--	Squamosa promoter-binding-like protein 12 GN=SPL12 OS=Oryza sativa subsp. indica (Rice) PE=2 SV=1	squamosa promoter-binding-like protein 11 [Zea mays]
	GRMZM2G097275_T01|PACid:20882184	1440	1	1106-1125	Squamosa promoter-binding-like protein 3	--	--	Molecular Function: DNA binding (GO:0003677);; Cellular Component: nucleus (GO:0005634);;	--	Squamosa promoter-binding-like protein 3 OS=Oryza sativa subsp. japonica (Rice) PE=2 SV=1	squamosa promoter-binding protein-like (SBP domain) transcription factor family protein isoform 1 [Zea mays]
	GRMZM2G106798_T01|PACid:20860980	978	1	755-774	squamosa promoter-binding-like protein 19	--	--	Molecular Function: DNA binding (GO:0003677);; Cellular Component: nucleus (GO:0005634);;	--	Putative squamosa promoter-binding-like protein 19 OS=Oryza sativa subsp. japonica (Rice) PE=2 SV=2	unknown [Zea mays]
	GRMZM2G160917_T03|PACid:20871233	1241	1	812-831	Squamosa promoter-binding-like protein 14	--	--	Molecular Function: DNA binding (GO:0003677);; Cellular Component: nucleus (GO:0005634);;	--	Squamosa promoter-binding-like protein 14 OS=Oryza sativa subsp. japonica (Rice) PE=2 SV=1	TPA: squamosa promoter-binding protein-like (SBP domain) transcription factor family protein [Zea mays]
	GRMZM2G148467_T02|PACid:20875007	1353	1	107-126	Squamosa promoter-binding-like protein 7	--	--	Molecular Function: DNA binding (GO:0003677);; Cellular Component: nucleus (GO:0005634);;	--	Squamosa promoter-binding-like protein 7 GN=SPL7 OS=Oryza sativa subsp. indica (Rice) PE=2 SV=1	squamosa promoter-binding protein-like (SBP domain) transcription factor family protein [Zea mays]
	GRMZM2G061734_T01|PACid:20843800	1301	1	941-960	Squamosa promoter-binding-like protein 18	--	--	Molecular Function: DNA binding (GO:0003677);; Cellular Component: nucleus (GO:0005634);;	--	Squamosa promoter-binding-like protein 18 GN=SPL18 OS=Oryza sativa subsp. japonica (Rice) PE=2 SV=1	TPA: squamosa promoter-binding protein-like (SBP domain) transcription factor family protein [Zea mays]
	GRMZM2G148467_T01|PACid:20875006	1353	1	785-804	Squamosa promoter-binding-like protein 7	--	--	Molecular Function: DNA binding (GO:0003677);; Cellular Component: nucleus (GO:0005634);;	--	Squamosa promoter-binding-like protein 7 GN=SPL7 OS=Oryza sativa subsp. indica (Rice) PE=2 SV=1	squamosa promoter-binding protein-like (SBP domain) transcription factor family protein [Zea mays]
	AC233751.1_FGT002|PACid:20860264	1767	1	1415-1434	Squamosa promoter-binding-like protein 16	[D]	Cell cycle control, cell division, chromosome partitioning	Molecular Function: DNA binding (GO:0003677);; Cellular Component: nucleus (GO:0005634);;	--	Squamosa promoter-binding-like protein 16 GN=P0702E04.9 OS=Oryza sativa subsp. japonica (Rice) PE=2 SV=1	squamosa promoter-binding protein-like (SBP domain) transcription factor family protein [Zea mays]
zma-miR156j-5p	GRMZM2G414805_T04|PACid:20882515	1335	1	1069-1089	Squamosa promoter-binding-like protein 12	--	--	Molecular Function: DNA binding (GO:0003677);; Cellular Component: nucleus (GO:0005634);;	--	Squamosa promoter-binding-like protein 12 GN=SPL12 OS=Oryza sativa subsp. indica (Rice) PE=2 SV=1	squamosa promoter-binding-like protein 11 [Zea mays]
	GRMZM2G097275_T01|PACid:20882184	1440	1	1105-1125	Squamosa promoter-binding-like protein 3	--	--	Molecular Function: DNA binding (GO:0003677);; Cellular Component: nucleus (GO:0005634);;	--	Squamosa promoter-binding-like protein 3 OS=Oryza sativa subsp. japonica (Rice) PE=2 SV=1	squamosa promoter-binding protein-like (SBP domain) transcription factor family protein isoform 1 [Zea mays]
	GRMZM2G106798_T01|PACid:20860980	978	0	754-774	squamosa promoter-binding-like protein 19	--	--	Molecular Function: DNA binding (GO:0003677);; Cellular Component: nucleus (GO:0005634);;	--	Putative squamosa promoter-binding-like protein 19 OS=Oryza sativa subsp. japonica (Rice) PE=2 SV=2	unknown [Zea mays]
	GRMZM2G148467_T02|PACid:20875007	1353	1	106-126	Squamosa promoter-binding-like protein 7	--	--	Molecular Function: DNA binding (GO:0003677);; Cellular Component: nucleus (GO:0005634);;	--	Squamosa promoter-binding-like protein 7 GN=SPL7 OS=Oryza sativa subsp. indica (Rice) PE=2 SV=1	squamosa promoter-binding protein-like (SBP domain) transcription factor family protein [Zea mays]
	GRMZM2G160917_T03|PACid:20871233	1241	0	811-831	Squamosa promoter-binding-like protein 14	--	--	Molecular Function: DNA binding (GO:0003677);; Cellular Component: nucleus (GO:0005634);;	--	Squamosa promoter-binding-like protein 14 OS=Oryza sativa subsp. japonica (Rice) PE=2 SV=1	TPA: squamosa promoter-binding protein-like (SBP domain) transcription factor family protein [Zea mays]
	GRMZM2G148467_T02|PACid:20875007	1353	1	784-804	Squamosa promoter-binding-like protein 7	--	--	Molecular Function: DNA binding (GO:0003677);; Cellular Component: nucleus (GO:0005634);;	--	Squamosa promoter-binding-like protein 7 GN=SPL7 OS=Oryza sativa subsp. indica (Rice) PE=2 SV=1	squamosa promoter-binding protein-like (SBP domain) transcription factor family protein [Zea mays]
	GRMZM2G061734_T01|PACid:20843800	1301	0	940-960	Squamosa promoter-binding-like protein 18	--	--	Molecular Function: DNA binding (GO:0003677);; Cellular Component: nucleus (GO:0005634);;	--	Squamosa promoter-binding-like protein 18 GN=SPL18 OS=Oryza sativa subsp. japonica (Rice) PE=2 SV=1	TPA: squamosa promoter-binding protein-like (SBP domain) transcription factor family protein [Zea mays]
	AC233751.1_FGT002|PACid:20860264	1767	0	1414-1434	Squamosa promoter-binding-like protein 16	[D]	Cell cycle control, cell division, chromosome partitioning	Molecular Function: DNA binding (GO:0003677);; Cellular Component: nucleus (GO:0005634);;	--	Squamosa promoter-binding-like protein 16 GN=P0702E04.9 OS=Oryza sativa subsp. japonica (Rice) PE=2 SV=1	squamosa promoter-binding protein-like (SBP domain) transcription factor family protein [Zea mays]
zma-miR156h-5p	GRMZM2G414805_T04|PACid:20882515	1335	1	1070-1089	Squamosa promoter-binding-like protein 12	--	--	Molecular Function: DNA binding (GO:0003677);; Cellular Component: nucleus (GO:0005634);;	--	Squamosa promoter-binding-like protein 12 GN=SPL12 OS=Oryza sativa subsp. indica (Rice) PE=2 SV=1	squamosa promoter-binding-like protein 11 [Zea mays]
	GRMZM2G061734_T01|PACid:20843800	1301	1	941-960	Squamosa promoter-binding-like protein 18	--	--	Molecular Function: DNA binding (GO:0003677);; Cellular Component: nucleus (GO:0005634);;	--	Squamosa promoter-binding-like protein 18 GN=SPL18 OS=Oryza sativa subsp. japonica (Rice) PE=2 SV=1	TPA: squamosa promoter-binding protein-like (SBP domain) transcription factor family protein [Zea mays]
	GRMZM2G106798_T01|PACid:20860980	978	1	755-774	squamosa promoter-binding-like protein 19	--	--	Molecular Function: DNA binding (GO:0003677);; Cellular Component: nucleus (GO:0005634);;	--	Putative squamosa promoter-binding-like protein 19 OS=Oryza sativa subsp. japonica (Rice) PE=2 SV=2	unknown [Zea mays]
	GRMZM2G097275_T01|PACid:20882184	1440	1	1106-1125	Squamosa promoter-binding-like protein 3	--	--	Molecular Function: DNA binding (GO:0003677);; Cellular Component: nucleus (GO:0005634);;	--	Squamosa promoter-binding-like protein 3 OS=Oryza sativa subsp. japonica (Rice) PE=2 SV=1	squamosa promoter-binding protein-like (SBP domain) transcription factor family protein isoform 1 [Zea mays]
	GRMZM2G160917_T03|PACid:20871233	1241	1	812-831	Squamosa promoter-binding-like protein 14	--	--	Molecular Function: DNA binding (GO:0003677);; Cellular Component: nucleus (GO:0005634);;	--	Squamosa promoter-binding-like protein 14 OS=Oryza sativa subsp. japonica (Rice) PE=2 SV=1	TPA: squamosa promoter-binding protein-like (SBP domain) transcription factor family protein [Zea mays]
	GRMZM2G148467_T02|PACid:20875007	1353	1	107-126	Squamosa promoter-binding-like protein 7	--	--	Molecular Function: DNA binding (GO:0003677);; Cellular Component: nucleus (GO:0005634);;	--	Squamosa promoter-binding-like protein 7 GN=SPL7 OS=Oryza sativa subsp. indica (Rice) PE=2 SV=1	squamosa promoter-binding protein-like (SBP domain) transcription factor family protein [Zea mays]
	GRMZM2G148467_T02|PACid:20875007	1353	1	785-804	Squamosa promoter-binding-like protein 7	--	--	Molecular Function: DNA binding (GO:0003677);; Cellular Component: nucleus (GO:0005634);;	--	Squamosa promoter-binding-like protein 7 GN=SPL7 OS=Oryza sativa subsp. indica (Rice) PE=2 SV=1	squamosa promoter-binding protein-like (SBP domain) transcription factor family protein [Zea mays]
	AC233751.1_FGT002|PACid:20860264	1767	1	1415-1434	Squamosa promoter-binding-like protein 16	[D]	Cell cycle control, cell division, chromosome partitioning	Molecular Function: DNA binding (GO:0003677);; Cellular Component: nucleus (GO:0005634);;	--	Squamosa promoter-binding-like protein 16 GN=P0702E04.9 OS=Oryza sativa subsp. japonica (Rice) PE=2 SV=1	squamosa promoter-binding protein-like (SBP domain) transcription factor family protein [Zea mays]
zma-miR156f-5p	GRMZM2G414805_T04|PACid:20882515		1	1070-1089	Squamosa promoter-binding-like protein 12	--	--	Molecular Function: DNA binding (GO:0003677);; Cellular Component: nucleus (GO:0005634);;	--	Squamosa promoter-binding-like protein 12 GN=SPL12 OS=Oryza sativa subsp. indica (Rice) PE=2 SV=1	squamosa promoter-binding-like protein 11 [Zea mays]
	GRMZM2G106798_T01|PACid:20860980		1	755-774	squamosa promoter-binding-like protein 19	--	--	Molecular Function: DNA binding (GO:0003677);; Cellular Component: nucleus (GO:0005634);;	--	Putative squamosa promoter-binding-like protein 19 OS=Oryza sativa subsp. japonica (Rice) PE=2 SV=2	unknown [Zea mays]
	GRMZM2G097275_T01|PACid:20882184		1	1106-1125	Squamosa promoter-binding-like protein 3	--	--	Molecular Function: DNA binding (GO:0003677);; Cellular Component: nucleus (GO:0005634);;	--	Squamosa promoter-binding-like protein 3 OS=Oryza sativa subsp. japonica (Rice) PE=2 SV=1	squamosa promoter-binding protein-like (SBP domain) transcription factor family protein isoform 1 [Zea mays]
	GRMZM2G160917_T03|PACid:20871233		1	812-831	Squamosa promoter-binding-like protein 14	--	--	Molecular Function: DNA binding (GO:0003677);; Cellular Component: nucleus (GO:0005634);;	--	Squamosa promoter-binding-like protein 14 OS=Oryza sativa subsp. japonica (Rice) PE=2 SV=1	TPA: squamosa promoter-binding protein-like (SBP domain) transcription factor family protein [Zea mays]
	GRMZM2G148467_T02|PACid:20875007		1	107-126	Squamosa promoter-binding-like protein 7	--	--	Molecular Function: DNA binding (GO:0003677);; Cellular Component: nucleus (GO:0005634);;	--	Squamosa promoter-binding-like protein 7 GN=SPL7 OS=Oryza sativa subsp. indica (Rice) PE=2 SV=1	squamosa promoter-binding protein-like (SBP domain) transcription factor family protein [Zea mays]
	GRMZM2G061734_T01|PACid:20843800		1	941-960	Squamosa promoter-binding-like protein 18	--	--	Molecular Function: DNA binding (GO:0003677);; Cellular Component: nucleus (GO:0005634);;	--	Squamosa promoter-binding-like protein 18 GN=SPL18 OS=Oryza sativa subsp. japonica (Rice) PE=2 SV=1	TPA: squamosa promoter-binding protein-like (SBP domain) transcription factor family protein [Zea mays]
	GRMZM2G148467_T01|PACid:20875006		1	785-804	Squamosa promoter-binding-like protein 7	--	--	Molecular Function: DNA binding (GO:0003677);; Cellular Component: nucleus (GO:0005634);;	--	Squamosa promoter-binding-like protein 7 GN=SPL7 OS=Oryza sativa subsp. indica (Rice) PE=2 SV=1	squamosa promoter-binding protein-like (SBP domain) transcription factor family protein [Zea mays]
	AC233751.1_FGT002|PACid:20860264		1	1415-1434	Squamosa promoter-binding-like protein 16	[D]	Cell cycle control, cell division, chromosome partitioning	Molecular Function: DNA binding (GO:0003677);; Cellular Component: nucleus (GO:0005634);;	--	Squamosa promoter-binding-like protein 16 GN=P0702E04.9 OS=Oryza sativa subsp. japonica (Rice) PE=2 SV=1	squamosa promoter-binding protein-like (SBP domain) transcription factor family protein [Zea mays]
zma-miR156e-5p	GRMZM2G414805_T04|PACid:20882515		1	1070-1089	Squamosa promoter-binding-like protein 12	--	--	Molecular Function: DNA binding (GO:0003677);; Cellular Component: nucleus (GO:0005634);;	--	Squamosa promoter-binding-like protein 12 GN=SPL12 OS=Oryza sativa subsp. indica (Rice) PE=2 SV=1	squamosa promoter-binding-like protein 11 [Zea mays]
	GRMZM2G106798_T01|PACid:20860980		1	755-774	squamosa promoter-binding-like protein 19	--	--	Molecular Function: DNA binding (GO:0003677);; Cellular Component: nucleus (GO:0005634);;	--	Putative squamosa promoter-binding-like protein 19 OS=Oryza sativa subsp. japonica (Rice) PE=2 SV=2	unknown [Zea mays]
	GRMZM2G097275_T01|PACid:20882184		1	1106-1125	Squamosa promoter-binding-like protein 3	--	--	Molecular Function: DNA binding (GO:0003677);; Cellular Component: nucleus (GO:0005634);;	--	Squamosa promoter-binding-like protein 3 OS=Oryza sativa subsp. japonica (Rice) PE=2 SV=1	squamosa promoter-binding protein-like (SBP domain) transcription factor family protein isoform 1 [Zea mays]
	GRMZM2G160917_T03|PACid:20871233		1	812-831	Squamosa promoter-binding-like protein 14	--	--	Molecular Function: DNA binding (GO:0003677);; Cellular Component: nucleus (GO:0005634);;	--	Squamosa promoter-binding-like protein 14 OS=Oryza sativa subsp. japonica (Rice) PE=2 SV=1	TPA: squamosa promoter-binding protein-like (SBP domain) transcription factor family protein [Zea mays]
	GRMZM2G148467_T02|PACid:20875007		1	107-126	Squamosa promoter-binding-like protein 7	--	--	Molecular Function: DNA binding (GO:0003677);; Cellular Component: nucleus (GO:0005634);;	--	Squamosa promoter-binding-like protein 7 GN=SPL7 OS=Oryza sativa subsp. indica (Rice) PE=2 SV=1	squamosa promoter-binding protein-like (SBP domain) transcription factor family protein [Zea mays]
	GRMZM2G061734_T01|PACid:20843800		1	941-960	Squamosa promoter-binding-like protein 18	--	--	Molecular Function: DNA binding (GO:0003677);; Cellular Component: nucleus (GO:0005634);;	--	Squamosa promoter-binding-like protein 18 GN=SPL18 OS=Oryza sativa subsp. japonica (Rice) PE=2 SV=1	TPA: squamosa promoter-binding protein-like (SBP domain) transcription factor family protein [Zea mays]
	GRMZM2G148467_T01|PACid:20875006		1	785-804	Squamosa promoter-binding-like protein 7	--	--	Molecular Function: DNA binding (GO:0003677);; Cellular Component: nucleus (GO:0005634);;	--	Squamosa promoter-binding-like protein 7 GN=SPL7 OS=Oryza sativa subsp. indica (Rice) PE=2 SV=1	squamosa promoter-binding protein-like (SBP domain) transcription factor family protein [Zea mays]
	AC233751.1_FGT002|PACid:20860264		1	1415-1434	Squamosa promoter-binding-like protein 16	[D]	Cell cycle control, cell division, chromosome partitioning	Molecular Function: DNA binding (GO:0003677);; Cellular Component: nucleus (GO:0005634);;	--	Squamosa promoter-binding-like protein 16 GN=P0702E04.9 OS=Oryza sativa subsp. japonica (Rice) PE=2 SV=1	squamosa promoter-binding protein-like (SBP domain) transcription factor family protein [Zea mays]
zma-miR156d-5p	GRMZM2G414805_T04|PACid:20882515		1	1070-1089	Squamosa promoter-binding-like protein 12	--	--	Molecular Function: DNA binding (GO:0003677);; Cellular Component: nucleus (GO:0005634);;	--	Squamosa promoter-binding-like protein 12 GN=SPL12 OS=Oryza sativa subsp. indica (Rice) PE=2 SV=1	squamosa promoter-binding-like protein 11 [Zea mays]
	GRMZM2G097275_T01|PACid:20882184		1	1106-1125	Squamosa promoter-binding-like protein 3	--	--	Molecular Function: DNA binding (GO:0003677);; Cellular Component: nucleus (GO:0005634);;	--	Squamosa promoter-binding-like protein 3 OS=Oryza sativa subsp. japonica (Rice) PE=2 SV=1	squamosa promoter-binding protein-like (SBP domain) transcription factor family protein isoform 1 [Zea mays]
	GRMZM2G106798_T01|PACid:20860980		1	755-774	squamosa promoter-binding-like protein 19	--	--	Molecular Function: DNA binding (GO:0003677);; Cellular Component: nucleus (GO:0005634);;	--	Putative squamosa promoter-binding-like protein 19 OS=Oryza sativa subsp. japonica (Rice) PE=2 SV=2	unknown [Zea mays]
	GRMZM2G148467_T02|PACid:20875007		1	107-126	Squamosa promoter-binding-like protein 7	--	--	Molecular Function: DNA binding (GO:0003677);; Cellular Component: nucleus (GO:0005634);;	--	Squamosa promoter-binding-like protein 7 GN=SPL7 OS=Oryza sativa subsp. indica (Rice) PE=2 SV=1	squamosa promoter-binding protein-like (SBP domain) transcription factor family protein [Zea mays]
	GRMZM2G160917_T03|PACid:20871233		1	812-831	Squamosa promoter-binding-like protein 14	--	--	Molecular Function: DNA binding (GO:0003677);; Cellular Component: nucleus (GO:0005634);;	--	Squamosa promoter-binding-like protein 14 OS=Oryza sativa subsp. japonica (Rice) PE=2 SV=1	TPA: squamosa promoter-binding protein-like (SBP domain) transcription factor family protein [Zea mays]
	GRMZM2G061734_T01|PACid:20843800		1	941-960	Squamosa promoter-binding-like protein 18	--	--	Molecular Function: DNA binding (GO:0003677);; Cellular Component: nucleus (GO:0005634);;	--	Squamosa promoter-binding-like protein 18 GN=SPL18 OS=Oryza sativa subsp. japonica (Rice) PE=2 SV=1	TPA: squamosa promoter-binding protein-like (SBP domain) transcription factor family protein [Zea mays]
	GRMZM2G148467_T01|PACid:20875006		1	785-804	Squamosa promoter-binding-like protein 7	--	--	Molecular Function: DNA binding (GO:0003677);; Cellular Component: nucleus (GO:0005634);;	--	Squamosa promoter-binding-like protein 7 GN=SPL7 OS=Oryza sativa subsp. indica (Rice) PE=2 SV=1	squamosa promoter-binding protein-like (SBP domain) transcription factor family protein [Zea mays]
	AC233751.1_FGT002|PACid:20860264		1	1415-1434	Squamosa promoter-binding-like protein 16	[D]	Cell cycle control, cell division, chromosome partitioning	Molecular Function: DNA binding (GO:0003677);; Cellular Component: nucleus (GO:0005634);;	--	Squamosa promoter-binding-like protein 16 GN=P0702E04.9 OS=Oryza sativa subsp. japonica (Rice) PE=2 SV=1	squamosa promoter-binding protein-like (SBP domain) transcription factor family protein [Zea mays]
zma-miR156c	GRMZM2G414805_T04|PACid:20882515		1	1070-1089	Squamosa promoter-binding-like protein 12	--	--	Molecular Function: DNA binding (GO:0003677);; Cellular Component: nucleus (GO:0005634);;	--	Squamosa promoter-binding-like protein 12 GN=SPL12 OS=Oryza sativa subsp. indica (Rice) PE=2 SV=1	squamosa promoter-binding-like protein 11 [Zea mays]
	GRMZM2G106798_T01|PACid:20860980		1	755-774	squamosa promoter-binding-like protein 19	--	--	Molecular Function: DNA binding (GO:0003677);; Cellular Component: nucleus (GO:0005634);;	--	Putative squamosa promoter-binding-like protein 19 OS=Oryza sativa subsp. japonica (Rice) PE=2 SV=2	unknown [Zea mays]
	GRMZM2G097275_T01|PACid:20882184		1	1106-1125	Squamosa promoter-binding-like protein 3	--	--	Molecular Function: DNA binding (GO:0003677);; Cellular Component: nucleus (GO:0005634);;	--	Squamosa promoter-binding-like protein 3 OS=Oryza sativa subsp. japonica (Rice) PE=2 SV=1	squamosa promoter-binding protein-like (SBP domain) transcription factor family protein isoform 1 [Zea mays]
	GRMZM2G148467_T02|PACid:20875007		1	107-126	Squamosa promoter-binding-like protein 7	--	--	Molecular Function: DNA binding (GO:0003677);; Cellular Component: nucleus (GO:0005634);;	--	Squamosa promoter-binding-like protein 7 GN=SPL7 OS=Oryza sativa subsp. indica (Rice) PE=2 SV=1	squamosa promoter-binding protein-like (SBP domain) transcription factor family protein [Zea mays]
	GRMZM2G160917_T03|PACid:20871233		1	812-831	Squamosa promoter-binding-like protein 14	--	--	Molecular Function: DNA binding (GO:0003677);; Cellular Component: nucleus (GO:0005634);;	--	Squamosa promoter-binding-like protein 14 OS=Oryza sativa subsp. japonica (Rice) PE=2 SV=1	TPA: squamosa promoter-binding protein-like (SBP domain) transcription factor family protein [Zea mays]
	GRMZM2G148467_T01|PACid:20875006		1	785-804	Squamosa promoter-binding-like protein 7	--	--	Molecular Function: DNA binding (GO:0003677);; Cellular Component: nucleus (GO:0005634);;	--	Squamosa promoter-binding-like protein 7 GN=SPL7 OS=Oryza sativa subsp. indica (Rice) PE=2 SV=1	squamosa promoter-binding protein-like (SBP domain) transcription factor family protein [Zea mays]
	GRMZM2G061734_T01|PACid:20843800		1	941-960	Squamosa promoter-binding-like protein 18	--	--	Molecular Function: DNA binding (GO:0003677);; Cellular Component: nucleus (GO:0005634);;	--	Squamosa promoter-binding-like protein 18 GN=SPL18 OS=Oryza sativa subsp. japonica (Rice) PE=2 SV=1	TPA: squamosa promoter-binding protein-like (SBP domain) transcription factor family protein [Zea mays]
	AC233751.1_FGT002|PACid:20860264		1	1415-1434	Squamosa promoter-binding-like protein 16	[D]	Cell cycle control, cell division, chromosome partitioning	Molecular Function: DNA binding (GO:0003677);; Cellular Component: nucleus (GO:0005634);;	--	Squamosa promoter-binding-like protein 16 GN=P0702E04.9 OS=Oryza sativa subsp. japonica (Rice) PE=2 SV=1	squamosa promoter-binding protein-like (SBP domain) transcription factor family protein [Zea mays]
zma-miR1432-5p	GRMZM2G423139_T01|PACid:20876285	660	3	63-83	calcium-binding allergen Ole e 8	[P]	Inorganic ion transport and metabolism	Biological Process: immune system process (GO:0002376);; Molecular Function: calcium ion binding (GO:0005509);; Cellular Component: intracellular (GO:0005622);; Biological Process: defense response (GO:0006952);; Biological Process: signal transduction (GO:0007165);; Biological Process: response to other organism (GO:0051707);;	--	Probable calcium-binding protein CML28 GN=CML28 OS=Oryza sativa subsp. japonica (Rice) PE=2 SV=1	calcium-binding allergen Ole e 8 [Zea mays]
