# Supplementary material for: Combined small RNA and gene expression analysis revealed roles of miRNAs in maize response to rice black-streaked dwarf virus infection
Source: Sci Rep. 2018 Sep 10;8:13502. doi: 10.1038/s41598-018-31919-z (PMC6131507; doi:10.1038/s41598-018-31919-z)
Supplement: Supplementary file 7 — Dataset 6 [file 41598_2018_31919_MOESM7_ESM.xlsx]

## Sheet: 查询3
Table S6 Target genes of novel miRNAs
Name	target	gene length	score	map region	annotation	COG_class	COG_class_annotation	GO_annotation	KEGG_annotation	Swissprot_annotation	nr_annotation
zma-miRn1	GRMZM2G399338_T02|PACid:20851450	1016	2.5	10-30	unknown	--	--	Molecular Function: histone acetyltransferase activity (GO:0004402);; Biological Process: histone acetylation (GO:0016573);;	--	Transcription factor GTE9 GN=F18O22.60 OS=Arabidopsis thaliana (Mouse-ear cress) PE=1 SV=1	hypothetical protein ZEAMMB73_211968 [Zea mays]
	GRMZM2G399338_T01|PACid:20851449	1016	2.5	10-30	unknown	[C]	Energy production and conversion	Molecular Function: histone acetyltransferase activity (GO:0004402);; Biological Process: histone acetylation (GO:0016573);;	--	Transcription factor GTE9 GN=F18O22.60 OS=Arabidopsis thaliana (Mouse-ear cress) PE=1 SV=1	hypothetical protein ZEAMMB73_211968 [Zea mays]
zma-miRn2	GRMZM2G399338_T02|PACid:20851450	1016	2.5	10-30	unknown	--	--	Molecular Function: histone acetyltransferase activity (GO:0004402);; Biological Process: histone acetylation (GO:0016573);;	--	Transcription factor GTE9 GN=F18O22.60 OS=Arabidopsis thaliana (Mouse-ear cress) PE=1 SV=1	hypothetical protein ZEAMMB73_211968 [Zea mays]
	GRMZM2G399338_T01|PACid:20851449	1016	2.5	10-30	unknown	[C]	Energy production and conversion	Molecular Function: histone acetyltransferase activity (GO:0004402);; Biological Process: histone acetylation (GO:0016573);;	--	Transcription factor GTE9 GN=F18O22.60 OS=Arabidopsis thaliana (Mouse-ear cress) PE=1 SV=1	hypothetical protein ZEAMMB73_211968 [Zea mays]
zma-miRn3	GRMZM2G399338_T02|PACid:20851450	1016	2.5	10-30	unknown	--	--	Molecular Function: histone acetyltransferase activity (GO:0004402);; Biological Process: histone acetylation (GO:0016573);;	--	Transcription factor GTE9 GN=F18O22.60 OS=Arabidopsis thaliana (Mouse-ear cress) PE=1 SV=1	hypothetical protein ZEAMMB73_211968 [Zea mays]
	GRMZM2G399338_T01|PACid:20851449	1016	2.5	10-30	unknown	[C]	Energy production and conversion	Molecular Function: histone acetyltransferase activity (GO:0004402);; Biological Process: histone acetylation (GO:0016573);;	--	Transcription factor GTE9 GN=F18O22.60 OS=Arabidopsis thaliana (Mouse-ear cress) PE=1 SV=1	hypothetical protein ZEAMMB73_211968 [Zea mays]
zma-miRn4	GRMZM2G399338_T02|PACid:20851450	1016	2.5	10-30	unknown	--	--	Molecular Function: histone acetyltransferase activity (GO:0004402);; Biological Process: histone acetylation (GO:0016573);;	--	Transcription factor GTE9 GN=F18O22.60 OS=Arabidopsis thaliana (Mouse-ear cress) PE=1 SV=1	hypothetical protein ZEAMMB73_211968 [Zea mays]
	GRMZM2G399338_T01|PACid:20851449	1016	2.5	10-30	unknown	[C]	Energy production and conversion	Molecular Function: histone acetyltransferase activity (GO:0004402);; Biological Process: histone acetylation (GO:0016573);;	--	Transcription factor GTE9 GN=F18O22.60 OS=Arabidopsis thaliana (Mouse-ear cress) PE=1 SV=1	hypothetical protein ZEAMMB73_211968 [Zea mays]
zma-miRn5	GRMZM2G399338_T02|PACid:20851450	1016	2.5	10-30	unknown	--	--	Molecular Function: histone acetyltransferase activity (GO:0004402);; Biological Process: histone acetylation (GO:0016573);;	--	Transcription factor GTE9 GN=F18O22.60 OS=Arabidopsis thaliana (Mouse-ear cress) PE=1 SV=1	hypothetical protein ZEAMMB73_211968 [Zea mays]
	GRMZM2G399338_T01|PACid:20851449	1016	2.5	10-30	unknown	[C]	Energy production and conversion	Molecular Function: histone acetyltransferase activity (GO:0004402);; Biological Process: histone acetylation (GO:0016573);;	--	Transcription factor GTE9 GN=F18O22.60 OS=Arabidopsis thaliana (Mouse-ear cress) PE=1 SV=1	hypothetical protein ZEAMMB73_211968 [Zea mays]
zma-miRn12	GRMZM2G078465_T01|PACid:20833612	1473	3	166-185	Crocetin glucosyltransferase 2	--	--	Biological Process: defense response (GO:0006952);; Biological Process: salicylic acid metabolic process (GO:0009696);; Biological Process: shoot system morphogenesis (GO:0010016);; Biological Process: benzoate metabolic process (GO:0018874);; Biological Process: cellular response to water deprivation (GO:0042631);; Biological Process: para-aminobenzoic acid metabolic process (GO:0046482);; Molec…	K13691|0.0|zma:100284183|indole-3-acetate beta-glucosyltransferase (EC:2.4.1.121)	Crocetin glucosyltransferase 2 GN=GLT2 OS=Crocus sativus (Saffron) PE=1 SV=1	unknown [Zea mays]
	GRMZM2G078465_T02|PACid:20833613	1473	3	166-185	UDP-glycosyltransferase	[J]	Translation, ribosomal structure and biogenesis	Biological Process: salicylic acid metabolic process (GO:0009696);; Biological Process: shoot system morphogenesis (GO:0010016);; Biological Process: benzoate metabolic process (GO:0018874);; Biological Process: cellular response to water deprivation (GO:0042631);; Biological Process: para-aminobenzoic acid metabolic process (GO:0046482);; Molecular Function: indole-3-butyrate beta-glucosyltransf…	K13691|1e-154|zma:100284183|indole-3-acetate beta-glucosyltransferase (EC:2.4.1.121)	UDP-glycosyltransferase 74F1 GN=UGT74F1 OS=Arabidopsis thaliana (Mouse-ear cress) PE=1 SV=1	hypothetical protein [Zea mays]
zma-miRn13	GRMZM2G078465_T01|PACid:20833612	1473	3	166-185	Crocetin glucosyltransferase 2	--	--	Biological Process: defense response (GO:0006952);; Biological Process: salicylic acid metabolic process (GO:0009696);; Biological Process: shoot system morphogenesis (GO:0010016);; Biological Process: benzoate metabolic process (GO:0018874);; Biological Process: cellular response to water deprivation (GO:0042631);; Biological Process: para-aminobenzoic acid metabolic process (GO:0046482);; Molec…	K13691|0.0|zma:100284183|indole-3-acetate beta-glucosyltransferase (EC:2.4.1.121)	Crocetin glucosyltransferase 2 GN=GLT2 OS=Crocus sativus (Saffron) PE=1 SV=1	unknown [Zea mays]
	GRMZM2G078465_T02|PACid:20833613	1473	3	166-185	UDP-glycosyltransferase	[J]	Translation, ribosomal structure and biogenesis	Biological Process: salicylic acid metabolic process (GO:0009696);; Biological Process: shoot system morphogenesis (GO:0010016);; Biological Process: benzoate metabolic process (GO:0018874);; Biological Process: cellular response to water deprivation (GO:0042631);; Biological Process: para-aminobenzoic acid metabolic process (GO:0046482);; Molecular Function: indole-3-butyrate beta-glucosyltransf…	K13691|1e-154|zma:100284183|indole-3-acetate beta-glucosyltransferase (EC:2.4.1.121)	UDP-glycosyltransferase 74F1 GN=UGT74F1 OS=Arabidopsis thaliana (Mouse-ear cress) PE=1 SV=1	hypothetical protein [Zea mays]
zma-miRn17	GRMZM2G119894_T01|PACid:20830655	4009	3	1201-1221	ABC transporter	[V]	Defense mechanisms	Molecular Function: ATP binding (GO:0005524);; Cellular Component: plasma membrane (GO:0005886);; Biological Process: ATP catabolic process (GO:0006200);; Molecular Function: xenobiotic-transporting ATPase activity (GO:0008559);; Biological Process: gravitropism (GO:0009630);; Biological Process: response to cytokinin (GO:0009735);; Biological Process: auxin efflux (GO:0010315);; Biological Proce…	K05658|0.0|sbi:SORBI_03g011860|hypothetical protein	ABC transporter B family member 21 GN=T17J13.110 OS=Arabidopsis thaliana (Mouse-ear cress) PE=1 SV=2	TPA: hypothetical protein ZEAMMB73_283668 [Zea mays]
	GRMZM2G000874_T01|PACid:20835943	156	3	80-100	unknown	--	--	--	--	--	TPA: hypothetical protein ZEAMMB73_053053 [Zea mays]
	GRMZM2G401328_T01|PACid:20865730	531	3	247-267	Cysteine proteinase inhibitor 8	--	--	Molecular Function: cysteine-type endopeptidase inhibitor activity (GO:0004869);; Biological Process: negative regulation of peptidase activity (GO:0010466);; Cellular Component: cytoplasmic membrane-bounded vesicle (GO:0016023);;	--	Cysteine proteinase inhibitor 8 (Precursor) OS=Oryza sativa subsp. japonica (Rice) PE=2 SV=1	TPA: hypothetical protein ZEAMMB73_294169 [Zea mays]
	GRMZM2G119894_T03|PACid:20830656	4009	3	1201-1221	ABC transporter	[V]	Defense mechanisms	Molecular Function: ATP binding (GO:0005524);; Cellular Component: plasma membrane (GO:0005886);; Biological Process: ATP catabolic process (GO:0006200);; Molecular Function: xenobiotic-transporting ATPase activity (GO:0008559);; Biological Process: gravitropism (GO:0009630);; Biological Process: response to cytokinin (GO:0009735);; Biological Process: auxin efflux (GO:0010315);; Biological Proce…	K05658|0.0|sbi:SORBI_03g011860|hypothetical protein	ABC transporter B family member 21 GN=T17J13.110 OS=Arabidopsis thaliana (Mouse-ear cress) PE=1 SV=2	TPA: hypothetical protein ZEAMMB73_283668 [Zea mays]
zma-miRn18	GRMZM2G119894_T01|PACid:20830655	4009	3	1201-1221	ABC transporter	[V]	Defense mechanisms	Molecular Function: ATP binding (GO:0005524);; Cellular Component: plasma membrane (GO:0005886);; Biological Process: ATP catabolic process (GO:0006200);; Molecular Function: xenobiotic-transporting ATPase activity (GO:0008559);; Biological Process: gravitropism (GO:0009630);; Biological Process: response to cytokinin (GO:0009735);; Biological Process: auxin efflux (GO:0010315);; Biological Proce…	K05658|0.0|sbi:SORBI_03g011860|hypothetical protein	ABC transporter B family member 21 GN=T17J13.110 OS=Arabidopsis thaliana (Mouse-ear cress) PE=1 SV=2	TPA: hypothetical protein ZEAMMB73_283668 [Zea mays]
	GRMZM2G000874_T01|PACid:20835943	156	3	80-100	unknown	--	--	--	--	--	TPA: hypothetical protein ZEAMMB73_053053 [Zea mays]
	GRMZM2G401328_T01|PACid:20865730	531	3	247-267	Cysteine proteinase inhibitor 8	--	--	Molecular Function: cysteine-type endopeptidase inhibitor activity (GO:0004869);; Biological Process: negative regulation of peptidase activity (GO:0010466);; Cellular Component: cytoplasmic membrane-bounded vesicle (GO:0016023);;	--	Cysteine proteinase inhibitor 8 (Precursor) OS=Oryza sativa subsp. japonica (Rice) PE=2 SV=1	TPA: hypothetical protein ZEAMMB73_294169 [Zea mays]
	GRMZM2G119894_T03|PACid:20830656	4009	3	1201-1221	ABC transporter	[V]	Defense mechanisms	Molecular Function: ATP binding (GO:0005524);; Cellular Component: plasma membrane (GO:0005886);; Biological Process: ATP catabolic process (GO:0006200);; Molecular Function: xenobiotic-transporting ATPase activity (GO:0008559);; Biological Process: gravitropism (GO:0009630);; Biological Process: response to cytokinin (GO:0009735);; Biological Process: auxin efflux (GO:0010315);; Biological Proce…	K05658|0.0|sbi:SORBI_03g011860|hypothetical protein	ABC transporter B family member 21 GN=T17J13.110 OS=Arabidopsis thaliana (Mouse-ear cress) PE=1 SV=2	TPA: hypothetical protein ZEAMMB73_283668 [Zea mays]
zma-miRn19	GRMZM2G551338_T01|PACid:20837111	180	0	25-45	unknown	--	--	Biological Process: response to molecule of bacterial origin (GO:0002237);; Cellular Component: Golgi apparatus (GO:0005794);; Biological Process: signal transduction (GO:0007165);; Biological Process: stomatal complex morphogenesis (GO:0010103);; Cellular Component: cytoplasmic membrane-bounded vesicle (GO:0016023);; Molecular Function: kinase activity (GO:0016301);; Biological Process: phosphor…	--	--	hypothetical protein ZEAMMB73_961287, partial [Zea mays]
	GRMZM2G095562_T01|PACid:20833001	1452	3	1296-1317	Ultraviolet-B receptor UVR8	[DZ]	--	Biological Process: protein glycosylation (GO:0006486);; Molecular Function: Ran GTPase binding (GO:0008536);;	--	Ultraviolet-B receptor UVR8 GN=UVR8 OS=Arabidopsis thaliana (Mouse-ear cress) PE=1 SV=1	putative regulator of chromosome condensation (RCC1) family protein [Zea mays]
zma-miRn25	GRMZM2G551338_T01|PACid:20837111	180	0	25-45	unknown	--	--	Biological Process: response to molecule of bacterial origin (GO:0002237);; Cellular Component: Golgi apparatus (GO:0005794);; Biological Process: signal transduction (GO:0007165);; Biological Process: stomatal complex morphogenesis (GO:0010103);; Cellular Component: cytoplasmic membrane-bounded vesicle (GO:0016023);; Molecular Function: kinase activity (GO:0016301);; Biological Process: phosphor…	--	--	hypothetical protein ZEAMMB73_961287, partial [Zea mays]
	GRMZM2G095562_T01|PACid:20833001	1452	3	1296-1317	putative regulator of chromosome condensation (RCC1) family protein [Zea mays]	[DZ]	--	Biological Process: protein glycosylation (GO:0006486);; Molecular Function: Ran GTPase binding (GO:0008536);;	--	Ultraviolet-B receptor UVR8 GN=UVR8 OS=Arabidopsis thaliana (Mouse-ear cress) PE=1 SV=1	putative regulator of chromosome condensation (RCC1) family protein [Zea mays]
zma-miRn27	GRMZM2G551338_T01|PACid:20837111	180	0	25-45	putative regulator of chromosome condensation (RCC1) family protein [Zea mays]	--	--	Biological Process: response to molecule of bacterial origin (GO:0002237);; Cellular Component: Golgi apparatus (GO:0005794);; Biological Process: signal transduction (GO:0007165);; Biological Process: stomatal complex morphogenesis (GO:0010103);; Cellular Component: cytoplasmic membrane-bounded vesicle (GO:0016023);; Molecular Function: kinase activity (GO:0016301);; Biological Process: phosphor…	--	--	hypothetical protein ZEAMMB73_961287, partial [Zea mays]
	GRMZM2G095562_T01|PACid:20833001	1452	3	1296-1317	Ultraviolet-B receptor UVR8	[DZ]	--	Biological Process: protein glycosylation (GO:0006486);; Molecular Function: Ran GTPase binding (GO:0008536);;	--	Ultraviolet-B receptor UVR8 GN=UVR8 OS=Arabidopsis thaliana (Mouse-ear cress) PE=1 SV=1	putative regulator of chromosome condensation (RCC1) family protein [Zea mays]
zma-miRn31	GRMZM2G102404_T01|PACid:20851607	1267	3	870-890	acid phosphatase	[R]	General function prediction only	Molecular Function: acid phosphatase activity (GO:0003993);; Cellular Component: plastid (GO:0009536);;	K03787|0.0|zma:100284704|acid phosphatase	--	acid phosphatase [Zea mays]
zma-miRn32	GRMZM2G102404_T01|PACid:20851607	1267	3	870-890	acid phosphatase	[R]	General function prediction only	Molecular Function: acid phosphatase activity (GO:0003993);; Cellular Component: plastid (GO:0009536);;	K03787|0.0|zma:100284704|acid phosphatase	--	acid phosphatase [Zea mays]
zma-miRn36	GRMZM2G551338_T01|PACid:20837111	180	0	25-45	hypothetical protein ZEAMMB73_961287, partial [Zea mays]	--	--	Biological Process: response to molecule of bacterial origin (GO:0002237);; Cellular Component: Golgi apparatus (GO:0005794);; Biological Process: signal transduction (GO:0007165);; Biological Process: stomatal complex morphogenesis (GO:0010103);; Cellular Component: cytoplasmic membrane-bounded vesicle (GO:0016023);; Molecular Function: kinase activity (GO:0016301);; Biological Process: phosphor…	--	--	hypothetical protein ZEAMMB73_961287, partial [Zea mays]
	GRMZM2G095562_T01|PACid:20833001	1452	3	1296-1317	Ultraviolet-B receptor UVR8	[DZ]	--	Biological Process: protein glycosylation (GO:0006486);; Molecular Function: Ran GTPase binding (GO:0008536);;	--	Ultraviolet-B receptor UVR8 GN=UVR8 OS=Arabidopsis thaliana (Mouse-ear cress) PE=1 SV=1	putative regulator of chromosome condensation (RCC1) family protein [Zea mays]
zma-miRn48	GRMZM2G551338_T01|PACid:20837111	180	2	26-46	unknown	--	--	Biological Process: response to molecule of bacterial origin (GO:0002237);; Cellular Component: Golgi apparatus (GO:0005794);; Biological Process: signal transduction (GO:0007165);; Biological Process: stomatal complex morphogenesis (GO:0010103);; Cellular Component: cytoplasmic membrane-bounded vesicle (GO:0016023);; Molecular Function: kinase activity (GO:0016301);; Biological Process: phosphor…	--	--	hypothetical protein ZEAMMB73_961287, partial [Zea mays]
zma-miRn49	GRMZM2G551338_T01|PACid:20837111	180	2	26-46	unknown	--	--	Biological Process: response to molecule of bacterial origin (GO:0002237);; Cellular Component: Golgi apparatus (GO:0005794);; Biological Process: signal transduction (GO:0007165);; Biological Process: stomatal complex morphogenesis (GO:0010103);; Cellular Component: cytoplasmic membrane-bounded vesicle (GO:0016023);; Molecular Function: kinase activity (GO:0016301);; Biological Process: phosphor…	--	--	hypothetical protein ZEAMMB73_961287, partial [Zea mays]
zma-miRn50	GRMZM2G076468_T01|PACid:20864964	1027	2	631-651	Cyclin-P4-1	--	--	Biological Process: regulation of cyclin-dependent protein serine/threonine kinase activity (GO:0000079);; Molecular Function: protein kinase binding (GO:0019901);; Biological Process: cell division (GO:0051301);;	--	Cyclin-P4-1 OS=Oryza sativa subsp. japonica (Rice) PE=2 SV=1	hypothetical protein [Zea mays]
zma-miRn51	GRMZM2G076468_T01|PACid:20864964	1027	2	631-651	Cyclin-P4-1	--	--	Biological Process: regulation of cyclin-dependent protein serine/threonine kinase activity (GO:0000079);; Molecular Function: protein kinase binding (GO:0019901);; Biological Process: cell division (GO:0051301);;	--	Cyclin-P4-1 OS=Oryza sativa subsp. japonica (Rice) PE=2 SV=1	hypothetical protein [Zea mays]
zma-miRn53	GRMZM2G076468_T01|PACid:20864964	1027	2	631-651	Cyclin-P4-1	--	--	Biological Process: regulation of cyclin-dependent protein serine/threonine kinase activity (GO:0000079);; Molecular Function: protein kinase binding (GO:0019901);; Biological Process: cell division (GO:0051301);;	--	Cyclin-P4-1 OS=Oryza sativa subsp. japonica (Rice) PE=2 SV=1	hypothetical protein [Zea mays]
zma-miRn54	GRMZM2G076468_T01|PACid:20864964	1027	2	631-651	Cyclin-P4-1	--	--	Biological Process: regulation of cyclin-dependent protein serine/threonine kinase activity (GO:0000079);; Molecular Function: protein kinase binding (GO:0019901);; Biological Process: cell division (GO:0051301);;	--	Cyclin-P4-1 OS=Oryza sativa subsp. japonica (Rice) PE=2 SV=1	hypothetical protein [Zea mays]
zma-miRn58	GRMZM2G551338_T01|PACid:20837111	180	2	26-46	unknown	--	--	Biological Process: response to molecule of bacterial origin (GO:0002237);; Cellular Component: Golgi apparatus (GO:0005794);; Biological Process: signal transduction (GO:0007165);; Biological Process: stomatal complex morphogenesis (GO:0010103);; Cellular Component: cytoplasmic membrane-bounded vesicle (GO:0016023);; Molecular Function: kinase activity (GO:0016301);; Biological Process: phosphor…	--	--	hypothetical protein ZEAMMB73_961287, partial [Zea mays]
zma-miRn59	GRMZM2G076468_T01|PACid:20864964	1027	2	632-651	Cyclin-P4-1	--	--	Biological Process: regulation of cyclin-dependent protein serine/threonine kinase activity (GO:0000079);; Molecular Function: protein kinase binding (GO:0019901);; Biological Process: cell division (GO:0051301);;	--	Cyclin-P4-1 OS=Oryza sativa subsp. japonica (Rice) PE=2 SV=1	hypothetical protein [Zea mays]
zma-miRn60	GRMZM2G076468_T01|PACid:20864964	1027	2	632-651	Cyclin-P4-1	--	--	Biological Process: regulation of cyclin-dependent protein serine/threonine kinase activity (GO:0000079);; Molecular Function: protein kinase binding (GO:0019901);; Biological Process: cell division (GO:0051301);;	--	Cyclin-P4-1 OS=Oryza sativa subsp. japonica (Rice) PE=2 SV=1	hypothetical protein [Zea mays]
zma-miRn62	GRMZM2G076468_T01|PACid:20864964	1027	2	632-651	Cyclin-P4-1	--	--	Biological Process: regulation of cyclin-dependent protein serine/threonine kinase activity (GO:0000079);; Molecular Function: protein kinase binding (GO:0019901);; Biological Process: cell division (GO:0051301);;	--	Cyclin-P4-1 OS=Oryza sativa subsp. japonica (Rice) PE=2 SV=1	hypothetical protein [Zea mays]
zma-miRn63	GRMZM2G076468_T01|PACid:20864964	1027	2	632-651	Cyclin-P4-1	--	--	Biological Process: regulation of cyclin-dependent protein serine/threonine kinase activity (GO:0000079);; Molecular Function: protein kinase binding (GO:0019901);; Biological Process: cell division (GO:0051301);;	--	Cyclin-P4-1 OS=Oryza sativa subsp. japonica (Rice) PE=2 SV=1	hypothetical protein [Zea mays]
zma-miRn64	GRMZM2G551338_T01|PACid:20837111	180	2	26-46	unknown	--	--	Biological Process: response to molecule of bacterial origin (GO:0002237);; Cellular Component: Golgi apparatus (GO:0005794);; Biological Process: signal transduction (GO:0007165);; Biological Process: stomatal complex morphogenesis (GO:0010103);; Cellular Component: cytoplasmic membrane-bounded vesicle (GO:0016023);; Molecular Function: kinase activity (GO:0016301);; Biological Process: phosphor…	--	--	hypothetical protein ZEAMMB73_961287, partial [Zea mays]
zma-miRn65	GRMZM2G551338_T01|PACid:20837111	180	2	26-46	unknown	--	--	Biological Process: response to molecule of bacterial origin (GO:0002237);; Cellular Component: Golgi apparatus (GO:0005794);; Biological Process: signal transduction (GO:0007165);; Biological Process: stomatal complex morphogenesis (GO:0010103);; Cellular Component: cytoplasmic membrane-bounded vesicle (GO:0016023);; Molecular Function: kinase activity (GO:0016301);; Biological Process: phosphor…	--	--	hypothetical protein ZEAMMB73_961287, partial [Zea mays]
zma-miRn71	GRMZM2G551338_T01|PACid:20837111	180	2	26-46	unknown	--	--	Biological Process: response to molecule of bacterial origin (GO:0002237);; Cellular Component: Golgi apparatus (GO:0005794);; Biological Process: signal transduction (GO:0007165);; Biological Process: stomatal complex morphogenesis (GO:0010103);; Cellular Component: cytoplasmic membrane-bounded vesicle (GO:0016023);; Molecular Function: kinase activity (GO:0016301);; Biological Process: phosphor…	--	--	hypothetical protein ZEAMMB73_961287, partial [Zea mays]
zma-miRn72	GRMZM2G551338_T01|PACid:20837111	180	2	26-46	unknown	--	--	Biological Process: response to molecule of bacterial origin (GO:0002237);; Cellular Component: Golgi apparatus (GO:0005794);; Biological Process: signal transduction (GO:0007165);; Biological Process: stomatal complex morphogenesis (GO:0010103);; Cellular Component: cytoplasmic membrane-bounded vesicle (GO:0016023);; Molecular Function: kinase activity (GO:0016301);; Biological Process: phosphor…	--	--	hypothetical protein ZEAMMB73_961287, partial [Zea mays]
zma-miRn73	GRMZM2G551338_T01|PACid:20837111	180	2	26-46	unknown	--	--	Biological Process: response to molecule of bacterial origin (GO:0002237);; Cellular Component: Golgi apparatus (GO:0005794);; Biological Process: signal transduction (GO:0007165);; Biological Process: stomatal complex morphogenesis (GO:0010103);; Cellular Component: cytoplasmic membrane-bounded vesicle (GO:0016023);; Molecular Function: kinase activity (GO:0016301);; Biological Process: phosphor…	--	--	hypothetical protein ZEAMMB73_961287, partial [Zea mays]
zma-miRn75	GRMZM2G551338_T01|PACid:20837111	180	2	26-46	unknown	--	--	Biological Process: response to molecule of bacterial origin (GO:0002237);; Cellular Component: Golgi apparatus (GO:0005794);; Biological Process: signal transduction (GO:0007165);; Biological Process: stomatal complex morphogenesis (GO:0010103);; Cellular Component: cytoplasmic membrane-bounded vesicle (GO:0016023);; Molecular Function: kinase activity (GO:0016301);; Biological Process: phosphor…	--	--	hypothetical protein ZEAMMB73_961287, partial [Zea mays]
zma-miRn76	GRMZM2G551338_T01|PACid:20837111	180	2	26-46	unknown	--	--	Biological Process: response to molecule of bacterial origin (GO:0002237);; Cellular Component: Golgi apparatus (GO:0005794);; Biological Process: signal transduction (GO:0007165);; Biological Process: stomatal complex morphogenesis (GO:0010103);; Cellular Component: cytoplasmic membrane-bounded vesicle (GO:0016023);; Molecular Function: kinase activity (GO:0016301);; Biological Process: phosphor…	--	--	hypothetical protein ZEAMMB73_961287, partial [Zea mays]
zma-miRn77	GRMZM2G117401_T02|PACid:20851806	2484	3	1625-1464	unknown	[Z]	Cytoskeleton	Molecular Function: microtubule motor activity (GO:0003777);; Molecular Function: ATP binding (GO:0005524);; Cellular Component: kinesin complex (GO:0005871);; Cellular Component: microtubule (GO:0005874);; Biological Process: microtubule-based movement (GO:0007018);; Molecular Function: microtubule binding (GO:0008017);;	--	Diatom spindle kinesin 1 GN=DSK1 OS=Cylindrotheca fusiformis (Marine diatom) PE=2 SV=1	hypothetical protein ZEAMMB73_693427 [Zea mays]
	GRMZM2G117401_T01|PACid:20851805	2484	3	1625-1464	unknown	[Z]	Cytoskeleton	Molecular Function: microtubule motor activity (GO:0003777);; Molecular Function: ATP binding (GO:0005524);; Cellular Component: kinesin complex (GO:0005871);; Cellular Component: microtubule (GO:0005874);; Biological Process: microtubule-based movement (GO:0007018);; Molecular Function: microtubule binding (GO:0008017);;	--	Diatom spindle kinesin 1 GN=DSK1 OS=Cylindrotheca fusiformis (Marine diatom) PE=2 SV=1	uncharacterized protein LOC100382371 [Zea mays]
	GRMZM2G117401_T03|PACid:20851807	2484	3	1625-1464	unknown	[Z]	Cytoskeleton	Molecular Function: microtubule motor activity (GO:0003777);; Molecular Function: ATP binding (GO:0005524);; Cellular Component: kinesin complex (GO:0005871);; Cellular Component: microtubule (GO:0005874);; Biological Process: microtubule-based movement (GO:0007018);; Molecular Function: microtubule binding (GO:0008017);;	--	Diatom spindle kinesin 1 GN=DSK1 OS=Cylindrotheca fusiformis (Marine diatom) PE=2 SV=1	hypothetical protein ZEAMMB73_693427 [Zea mays]
zma-miRn86	AC199918.4_FGT003|PACid:20853736	546	2.5	352-372	unknown	--	--	Cellular Component: cytoplasm (GO:0005737);; Biological Process: protein folding (GO:0006457);; Molecular Function: unfolded protein binding (GO:0051082);;	--	--	hypothetical protein ZEAMMB73_913018 [Zea mays]
zma-miRn87	AC199918.4_FGT003|PACid:20853736	546	2.5	352-372	unknown	--	--	Cellular Component: cytoplasm (GO:0005737);; Biological Process: protein folding (GO:0006457);; Molecular Function: unfolded protein binding (GO:0051082);;	--	--	hypothetical protein ZEAMMB73_913018 [Zea mays]
zma-miRn88	AC199918.4_FGT003|PACid:20853736	546	2.5	352-372	unknown	--	--	Cellular Component: cytoplasm (GO:0005737);; Biological Process: protein folding (GO:0006457);; Molecular Function: unfolded protein binding (GO:0051082);;	--	--	hypothetical protein ZEAMMB73_913018 [Zea mays]
zma-miRn89	GRMZM2G551338_T01|PACid:20837111	180	2	26-46	unknown	--	--	Biological Process: response to molecule of bacterial origin (GO:0002237);; Cellular Component: Golgi apparatus (GO:0005794);; Biological Process: signal transduction (GO:0007165);; Biological Process: stomatal complex morphogenesis (GO:0010103);; Cellular Component: cytoplasmic membrane-bounded vesicle (GO:0016023);; Molecular Function: kinase activity (GO:0016301);; Biological Process: phosphor…	--	--	hypothetical protein ZEAMMB73_961287, partial [Zea mays]
zma-miRn91	GRMZM2G159399_T01|PACid:20879005	1986	1.5	1315-1334	auxin response factor 17	--	--	Molecular Function: DNA binding (GO:0003677);; Cellular Component: nucleus (GO:0005634);; Biological Process: regulation of transcription, DNA-templated (GO:0006355);; Biological Process: pattern specification process (GO:0007389);; Biological Process: auxin-activated signaling pathway (GO:0009734);; Biological Process: abscisic acid-activated signaling pathway (GO:0009738);; Biological Process: …	--	Auxin response factor 22 GN=OSJNBa0093B11.2 OS=Oryza sativa subsp. japonica (Rice) PE=2 SV=1	auxin response factor 17 [Zea mays]
	AC207656.3_FGT002|PACid:20877845	2151	1.5	1351-1370	auxin response factor 19	--	--	Molecular Function: DNA binding (GO:0003677);; Cellular Component: nucleus (GO:0005634);; Biological Process: regulation of transcription, DNA-templated (GO:0006355);; Biological Process: auxin-activated signaling pathway (GO:0009734);; Molecular Function: protein dimerization activity (GO:0046983);; Biological Process: organ development (GO:0048513);; Biological Process: reproductive structure d…	--	Auxin response factor 18 OS=Oryza sativa subsp. japonica (Rice) PE=2 SV=1	auxin response factor 19 [Zea mays]
	GRMZM2G390641_T02|PACid:20822409	2103	1.5	1309-1328	Auxin response factor 18	--	--	Molecular Function: DNA binding (GO:0003677);; Cellular Component: nucleus (GO:0005634);; Biological Process: regulation of transcription, DNA-templated (GO:0006355);; Biological Process: auxin-activated signaling pathway (GO:0009734);; Molecular Function: protein dimerization activity (GO:0046983);; Biological Process: organ development (GO:0048513);; Biological Process: reproductive structure d…	--	Auxin response factor 18 OS=Oryza sativa subsp. japonica (Rice) PE=2 SV=1	hypothetical protein ZEAMMB73_807339 [Zea mays]
	GRMZM2G098377_T01|PACid:20865639	378	1.5	95-114	unknown	--	--	--	--	--	TPA: hypothetical protein ZEAMMB73_769762 [Zea mays]
	GRMZM2G081406_T01|PACid:20861329	2070	2	1371-1391	Auxin response factor 8	--	--	Molecular Function: DNA binding (GO:0003677);; Cellular Component: nucleus (GO:0005634);; Biological Process: regulation of transcription, DNA-templated (GO:0006355);; Biological Process: auxin-activated signaling pathway (GO:0009734);; Molecular Function: protein dimerization activity (GO:0046983);; Biological Process: organ development (GO:0048513);; Biological Process: reproductive structure d…	--	Auxin response factor 8 OS=Oryza sativa subsp. japonica (Rice) PE=2 SV=1	hypothetical protein ZEAMMB73_321944 [Zea mays]
	GRMZM2G005284_T01|PACid:20875836	1767	1.5	1408-1427	Auxin response factor 10	--	--	Biological Process: response to hormone (GO:0009725);; Biological Process: cellular process (GO:0009987);; Biological Process: single-organism developmental process (GO:0044767);; Biological Process: system development (GO:0048731);; Biological Process: regulation of biological process (GO:0050789);;	--	Auxin response factor 10 OS=Oryza sativa subsp. japonica (Rice) PE=2 SV=3	hypothetical protein ZEAMMB73_937745 [Zea mays]
	GRMZM5G808366_T01|PACid:20847883	1542	0	1189-1208	Auxin response factor 13	--	--	Molecular Function: DNA binding (GO:0003677);; Cellular Component: nucleus (GO:0005634);; Biological Process: regulation of transcription, DNA-templated (GO:0006355);; Biological Process: response to hormone (GO:0009725);;	--	Auxin response factor 13 GN=OSJNBa0039K24.27 OS=Oryza sativa subsp. japonica (Rice) PE=2 SV=2	uncharacterized protein LOC100383479 [Zea mays]
	GRMZM2G390641_T01|PACid:20822408	2103	1.5	1339-1358	Auxin response factor 18	--	--	Molecular Function: DNA binding (GO:0003677);; Cellular Component: nucleus (GO:0005634);; Biological Process: regulation of transcription, DNA-templated (GO:0006355);; Biological Process: auxin-activated signaling pathway (GO:0009734);; Molecular Function: protein dimerization activity (GO:0046983);; Biological Process: organ development (GO:0048513);; Biological Process: reproductive structure d…	--	Auxin response factor 18 OS=Oryza sativa subsp. japonica (Rice) PE=2 SV=1	hypothetical protein ZEAMMB73_807339 [Zea mays]
zma-miRn92	GRMZM2G551338_T01|PACid:20837111	180	2	26-46	unknown	--	--	Biological Process: response to molecule of bacterial origin (GO:0002237);; Cellular Component: Golgi apparatus (GO:0005794);; Biological Process: signal transduction (GO:0007165);; Biological Process: stomatal complex morphogenesis (GO:0010103);; Cellular Component: cytoplasmic membrane-bounded vesicle (GO:0016023);; Molecular Function: kinase activity (GO:0016301);; Biological Process: phosphor…	--	--	hypothetical protein ZEAMMB73_961287, partial [Zea mays]
zma-miRn96	AC200099.4_FGT006|PACid:20851717	1098	1	1075-1096	Cytochrome P450 superfamily protein [Zea mays]	--	--	Molecular Function: monooxygenase activity (GO:0004497);; Molecular Function: iron ion binding (GO:0005506);; Molecular Function: electron carrier activity (GO:0009055);; Cellular Component: cytoplasmic membrane-bounded vesicle (GO:0016023);; Molecular Function: oxidoreductase activity, acting on paired donors, with incorporation or reduction of molecular oxygen (GO:0016705);; Molecular Function:…	--	(+)-menthofuran synthase OS=Mentha piperita (Peppermint) PE=1 SV=1	putative cytochrome P450 superfamily protein [Zea mays]
zma-miRn98	GRMZM5G845677_T01|PACid:20863679	702	0.5	610-630	unknown	--	--	--	--	--	TPA: hypothetical protein ZEAMMB73_187986 [Zea mays]
	GRMZM2G443302_T01|PACid:20844637	888	1	160-180	unknown	--	--	--	--	--	TPA: hypothetical protein ZEAMMB73_155088 [Zea mays]
zma-miRn99	GRMZM2G171440_T01|PACid:20838950	1044	3	1006-1026	acyltransferase	--	--	Cellular Component: membrane (GO:0016020);; Molecular Function: transferase activity, transferring acyl groups (GO:0016746);;	--	Probable long-chain-alcohol O-fatty-acyltransferase 4 GN=AT4 OS=Arabidopsis thaliana (Mouse-ear cress) PE=2 SV=1	acyltransferase [Zea mays]
zma-miRn100	GRMZM2G171440_T01|PACid:20838950	1044	3	1006-1026	acyltransferase	--	--	Cellular Component: membrane (GO:0016020);; Molecular Function: transferase activity, transferring acyl groups (GO:0016746);;	--	Probable long-chain-alcohol O-fatty-acyltransferase 4 GN=AT4 OS=Arabidopsis thaliana (Mouse-ear cress) PE=2 SV=1	acyltransferase [Zea mays]
zma-miRn101	GRMZM2G171440_T01|PACid:20838950	1044	3	1006-1026	acyltransferase	--	--	Cellular Component: membrane (GO:0016020);; Molecular Function: transferase activity, transferring acyl groups (GO:0016746);;	--	Probable long-chain-alcohol O-fatty-acyltransferase 4 GN=AT4 OS=Arabidopsis thaliana (Mouse-ear cress) PE=2 SV=1	acyltransferase [Zea mays]
zma-miRn102	GRMZM2G171440_T01|PACid:20838950	1044	3	1006-1026	acyltransferase	--	--	Cellular Component: membrane (GO:0016020);; Molecular Function: transferase activity, transferring acyl groups (GO:0016746);;	--	Probable long-chain-alcohol O-fatty-acyltransferase 4 GN=AT4 OS=Arabidopsis thaliana (Mouse-ear cress) PE=2 SV=1	acyltransferase [Zea mays]
zma-miRn103	GRMZM2G171440_T01|PACid:20838950	1044	3	1006-1026	acyltransferase	--	--	Cellular Component: membrane (GO:0016020);; Molecular Function: transferase activity, transferring acyl groups (GO:0016746);;	--	Probable long-chain-alcohol O-fatty-acyltransferase 4 GN=AT4 OS=Arabidopsis thaliana (Mouse-ear cress) PE=2 SV=1	acyltransferase [Zea mays]
zma-miRn104	GRMZM2G171440_T01|PACid:20838950	1044	3	1006-1026	acyltransferase	--	--	Cellular Component: membrane (GO:0016020);; Molecular Function: transferase activity, transferring acyl groups (GO:0016746);;	--	Probable long-chain-alcohol O-fatty-acyltransferase 4 GN=AT4 OS=Arabidopsis thaliana (Mouse-ear cress) PE=2 SV=1	acyltransferase [Zea mays]
zma-miRn105	GRMZM2G171440_T01|PACid:20838950	1044	3	1006-1026	acyltransferase	--	--	Cellular Component: membrane (GO:0016020);; Molecular Function: transferase activity, transferring acyl groups (GO:0016746);;	--	Probable long-chain-alcohol O-fatty-acyltransferase 4 GN=AT4 OS=Arabidopsis thaliana (Mouse-ear cress) PE=2 SV=1	acyltransferase [Zea mays]
zma-miRn108	GRMZM2G171440_T01|PACid:20838950	1044	3	1006-1026	acyltransferase	--	--	Cellular Component: membrane (GO:0016020);; Molecular Function: transferase activity, transferring acyl groups (GO:0016746);;	--	Probable long-chain-alcohol O-fatty-acyltransferase 4 GN=AT4 OS=Arabidopsis thaliana (Mouse-ear cress) PE=2 SV=1	acyltransferase [Zea mays]
zma-miRn111	GRMZM2G119623_T03|PACid:20880082	1228	3	39-59	protein phosphatase 2C	--	--	Molecular Function: phosphoprotein phosphatase activity (GO:0004721);; Biological Process: metabolic process (GO:0008152);; Molecular Function: metal ion binding (GO:0046872);;	--	Probable protein phosphatase 2C 12 OS=Oryza sativa subsp. japonica (Rice) PE=2 SV=1	putative protein phosphatase 2C family protein [Zea mays]
	GRMZM2G119623_T04|PACid:20880080	1228	3	39-59	protein phosphatase 2C	[T]	Signal transduction mechanisms	Molecular Function: phosphoprotein phosphatase activity (GO:0004721);; Biological Process: metabolic process (GO:0008152);; Molecular Function: metal ion binding (GO:0046872);;	--	Probable protein phosphatase 2C 12 OS=Oryza sativa subsp. japonica (Rice) PE=2 SV=1	putative protein phosphatase 2C family protein [Zea mays]
	GRMZM2G119623_T01|PACid:20880079	1228	3	39-59	protein phosphatase 2C	[T]	Signal transduction mechanisms	Molecular Function: phosphoprotein phosphatase activity (GO:0004721);; Biological Process: metabolic process (GO:0008152);; Molecular Function: metal ion binding (GO:0046872);;	--	Probable protein phosphatase 2C 12 OS=Oryza sativa subsp. japonica (Rice) PE=2 SV=1	putative protein phosphatase 2C family protein [Zea mays]
zma-miRn113	GRMZM2G551338_T01|PACid:20837111	180	0	29-49	unknown	--	--	Biological Process: response to molecule of bacterial origin (GO:0002237);; Cellular Component: Golgi apparatus (GO:0005794);; Biological Process: signal transduction (GO:0007165);; Biological Process: stomatal complex morphogenesis (GO:0010103);; Cellular Component: cytoplasmic membrane-bounded vesicle (GO:0016023);; Molecular Function: kinase activity (GO:0016301);; Biological Process: phosphor…	--	--	hypothetical protein ZEAMMB73_961287, partial [Zea mays]
	GRMZM2G076468_T01|PACid:20864964	1027	1	662-682	Cyclin-P4-1	--	--	Biological Process: regulation of cyclin-dependent protein serine/threonine kinase activity (GO:0000079);; Molecular Function: protein kinase binding (GO:0019901);; Biological Process: cell division (GO:0051301);;	--	Cyclin-P4-1 OS=Oryza sativa subsp. japonica (Rice) PE=2 SV=1	hypothetical protein [Zea mays]
zma-miRn119	GRMZM2G350628_T01|PACid:20852452	1887	3	1659-1679	Auxin response factor 7	[N]	Cell motility	Cellular Component: mitochondrion (GO:0005739);;	--	Auxin response factor 7 GN=At5g20730 OS=Arabidopsis thaliana (Mouse-ear cress) PE=1 SV=2	hypothetical protein ZEAMMB73_795136 [Zea mays]
	GRMZM2G350628_T02|PACid:20852453	1887	3	1659-1679	Auxin response factor 7	[N]	Cell motility	Cellular Component: mitochondrion (GO:0005739);;	--	Auxin response factor 7 GN=At5g20730 OS=Arabidopsis thaliana (Mouse-ear cress) PE=1 SV=2	hypothetical protein ZEAMMB73_795136 [Zea mays]
zma-miRn120	GRMZM2G350628_T01|PACid:20852452	1887	3	1659-1679	Auxin response factor 7	[N]	Cell motility	Cellular Component: mitochondrion (GO:0005739);;	--	Auxin response factor 7 GN=At5g20730 OS=Arabidopsis thaliana (Mouse-ear cress) PE=1 SV=2	hypothetical protein ZEAMMB73_795136 [Zea mays]
	GRMZM2G350628_T02|PACid:20852453	1887	3	1659-1679	Auxin response factor 7	[N]	Cell motility	Cellular Component: mitochondrion (GO:0005739);;	--	Auxin response factor 7 GN=At5g20730 OS=Arabidopsis thaliana (Mouse-ear cress) PE=1 SV=2	hypothetical protein ZEAMMB73_795136 [Zea mays]
zma-miRn121	GRMZM2G350628_T01|PACid:20852452	1887	3	1659-1679	Auxin response factor 7	[N]	Cell motility	Cellular Component: mitochondrion (GO:0005739);;	--	Auxin response factor 7 GN=At5g20730 OS=Arabidopsis thaliana (Mouse-ear cress) PE=1 SV=2	hypothetical protein ZEAMMB73_795136 [Zea mays]
	GRMZM2G350628_T02|PACid:20852453	1887	3	1659-1679	Auxin response factor 7	[N]	Cell motility	Cellular Component: mitochondrion (GO:0005739);;	--	Auxin response factor 7 GN=At5g20730 OS=Arabidopsis thaliana (Mouse-ear cress) PE=1 SV=2	hypothetical protein ZEAMMB73_795136 [Zea mays]
zma-miRn125	GRMZM2G350628_T01|PACid:20852452	1887	3	1659-1679	Auxin response factor 7	[N]	Cell motility	Cellular Component: mitochondrion (GO:0005739);;	--	Auxin response factor 7 GN=At5g20730 OS=Arabidopsis thaliana (Mouse-ear cress) PE=1 SV=2	hypothetical protein ZEAMMB73_795136 [Zea mays]
	GRMZM2G350628_T02|PACid:20852453	1887	3	1659-1679	Auxin response factor 7	[N]	Cell motility	Cellular Component: mitochondrion (GO:0005739);;	--	Auxin response factor 7 GN=At5g20730 OS=Arabidopsis thaliana (Mouse-ear cress) PE=1 SV=2	hypothetical protein ZEAMMB73_795136 [Zea mays]
zma-miRn129	GRMZM2G171440_T01|PACid:20838950	1044	3	1006-1026	acyltransferase	--	--	Cellular Component: membrane (GO:0016020);; Molecular Function: transferase activity, transferring acyl groups (GO:0016746);;	--	Probable long-chain-alcohol O-fatty-acyltransferase 4 GN=AT4 OS=Arabidopsis thaliana (Mouse-ear cress) PE=2 SV=1	acyltransferase [Zea mays]
zma-miRn137	GRMZM2G174769_T02|PACid:20831489	1713	3	927-946	60S ribosomal protein L7-3	[J]	Translation, ribosomal structure and biogenesis	Cellular Component: cell wall (GO:0005618);; Cellular Component: nucleolus (GO:0005730);; Cellular Component: vacuole (GO:0005773);; Cellular Component: plasma membrane (GO:0005886);; Cellular Component: chloroplast (GO:0009507);; Cellular Component: cytosolic large ribosomal subunit (GO:0022625);;	--	60S ribosomal protein L7-3 GN=RPL7C OS=Arabidopsis thaliana (Mouse-ear cress) PE=2 SV=1	TPA: hypothetical protein ZEAMMB73_916473 [Zea mays]
	GRMZM2G174769_T01|PACid:20831488	1713	3	927-946	60S ribosomal protein L7-3	[J]	Translation, ribosomal structure and biogenesis	Cellular Component: cell wall (GO:0005618);; Cellular Component: nucleolus (GO:0005730);; Cellular Component: vacuole (GO:0005773);; Cellular Component: plasma membrane (GO:0005886);; Cellular Component: chloroplast (GO:0009507);; Cellular Component: cytosolic large ribosomal subunit (GO:0022625);;	--	60S ribosomal protein L7-3 GN=RPL7C OS=Arabidopsis thaliana (Mouse-ear cress) PE=2 SV=1	TPA: hypothetical protein ZEAMMB73_916473, partial [Zea mays]
	GRMZM2G344279_T01|PACid:20863352	1713	3	927-946	60S ribosomal protein L7-3	[J]	Translation, ribosomal structure and biogenesis	Cellular Component: cell wall (GO:0005618);; Cellular Component: nucleolus (GO:0005730);; Cellular Component: vacuole (GO:0005773);; Cellular Component: plasma membrane (GO:0005886);; Cellular Component: chloroplast (GO:0009507);; Cellular Component: cytosolic large ribosomal subunit (GO:0022625);;	--	60S ribosomal protein L7-3 GN=RPL7C OS=Arabidopsis thaliana (Mouse-ear cress) PE=2 SV=1	TPA: hypothetical protein ZEAMMB73_274894 [Zea mays]
	GRMZM2G344279_T02|PACid:20863351	1713	3	927-946	60S ribosomal protein L7-3	[J]	Translation, ribosomal structure and biogenesis	Cellular Component: cell wall (GO:0005618);; Cellular Component: nucleolus (GO:0005730);; Cellular Component: vacuole (GO:0005773);; Cellular Component: plasma membrane (GO:0005886);; Cellular Component: chloroplast (GO:0009507);; Cellular Component: cytosolic large ribosomal subunit (GO:0022625);;	K02937|1e-167|zma:100281870|60S ribosomal protein L7-2	60S ribosomal protein L7-3 GN=RPL7C OS=Arabidopsis thaliana (Mouse-ear cress) PE=2 SV=1	TPA: hypothetical protein ZEAMMB73_274894 [Zea mays]
zma-miRn138	GRMZM2G414805_T04|PACid:20882515	1335	3	1069-1089	Squamosa promoter-binding-like protein 11	--	--	Molecular Function: DNA binding (GO:0003677);; Cellular Component: nucleus (GO:0005634);;	--	Squamosa promoter-binding-like protein 12 GN=SPL12 OS=Oryza sativa subsp. indica (Rice) PE=2 SV=1	squamosa promoter-binding-like protein 11 [Zea mays]
	GRMZM2G414805_T05|PACid:20882513	1335	3	1072-1092	Squamosa promoter-binding-like protein 12	--	--	Molecular Function: DNA binding (GO:0003677);; Cellular Component: nucleus (GO:0005634);;	--	Squamosa promoter-binding-like protein 12 GN=SPL12 OS=Oryza sativa subsp. indica (Rice) PE=2 SV=1	squamosa promoter-binding protein-like (SBP domain) transcription factor family protein [Zea mays]
	GRMZM2G106798_T01|PACid:20860980	978	3	754-774	Squamosa promoter-binding-like protein 19	--	--	Molecular Function: DNA binding (GO:0003677);; Cellular Component: nucleus (GO:0005634);;	--	Putative squamosa promoter-binding-like protein 19 OS=Oryza sativa subsp. japonica (Rice) PE=2 SV=2	unknown [Zea mays]
	GRMZM2G160917_T02|PACid:20871232	1241	3	814-834	Squamosa promoter-binding-like protein 14	--	--	Molecular Function: DNA binding (GO:0003677);; Cellular Component: nucleus (GO:0005634);;	--	Squamosa promoter-binding-like protein 14 OS=Oryza sativa subsp. japonica (Rice) PE=2 SV=1	TPA: squamosa promoter-binding protein-like (SBP domain) transcription factor family protein [Zea mays]
	GRMZM2G097275_T01|PACid:20882184	1440	3	1105-1125	Squamosa promoter-binding-like protein 3	--	--	Molecular Function: DNA binding (GO:0003677);; Cellular Component: nucleus (GO:0005634);;	--	Squamosa promoter-binding-like protein 3 OS=Oryza sativa subsp. japonica (Rice) PE=2 SV=1	squamosa promoter-binding protein-like (SBP domain) transcription factor family protein isoform 1 [Zea mays]
	GRMZM2G160917_T03|PACid:20871233	1241	3	811-831	Squamosa promoter-binding-like protein 3	--	--	Molecular Function: DNA binding (GO:0003677);; Cellular Component: nucleus (GO:0005634);;	--	Squamosa promoter-binding-like protein 14 OS=Oryza sativa subsp. japonica (Rice) PE=2 SV=1	TPA: squamosa promoter-binding protein-like (SBP domain) transcription factor family protein [Zea mays]
	GRMZM2G148467_T02|PACid:20875007	1353	2	106-126	Squamosa promoter-binding-like protein 7	--	--	Molecular Function: DNA binding (GO:0003677);; Cellular Component: nucleus (GO:0005634);;	--	Squamosa promoter-binding-like protein 7 GN=SPL7 OS=Oryza sativa subsp. indica (Rice) PE=2 SV=1	squamosa promoter-binding protein-like (SBP domain) transcription factor family protein [Zea mays]
	GRMZM2G126018_T02|PACid:20847725	1152	3	778-798	Squamosa promoter-binding-like protein 17	--	--	Molecular Function: DNA binding (GO:0003677);; Cellular Component: nucleus (GO:0005634);;	--	Squamosa promoter-binding-like protein 17 GN=OsJ_028679 OS=Oryza sativa subsp. japonica (Rice) PE=2 SV=2	squamosa promoter-binding protein-like (SBP domain) transcription factor family protein isoform 1 [Zea mays]
zma-miRn142	GRMZM2G108698_T01|PACid:20843807	1401	3	1380-1400	Cytochrome P450 superfamily protein	[Q]	Secondary metabolites biosynthesis, transport and catabolism	Molecular Function: monooxygenase activity (GO:0004497);; Molecular Function: iron ion binding (GO:0005506);; Molecular Function: electron carrier activity (GO:0009055);; Cellular Component: cytoplasmic membrane-bounded vesicle (GO:0016023);; Molecular Function: oxidoreductase activity, acting on paired donors, with incorporation or reduction of molecular oxygen (GO:0016705);; Molecular Function:…	--	Flavonoid 3&apos;-monooxygenase GN=CYP75B2 OS=Petunia hybrida (Petunia) PE=2 SV=1	TPA: putative cytochrome P450 superfamily protein [Zea mays]
zma-miRn143	GRMZM2G108698_T01|PACid:20843807	1401	3	1380-1400	Cytochrome P450 superfamily protein	[Q]	Secondary metabolites biosynthesis, transport and catabolism	Molecular Function: monooxygenase activity (GO:0004497);; Molecular Function: iron ion binding (GO:0005506);; Molecular Function: electron carrier activity (GO:0009055);; Cellular Component: cytoplasmic membrane-bounded vesicle (GO:0016023);; Molecular Function: oxidoreductase activity, acting on paired donors, with incorporation or reduction of molecular oxygen (GO:0016705);; Molecular Function:…	--	Flavonoid 3&apos;-monooxygenase GN=CYP75B2 OS=Petunia hybrida (Petunia) PE=2 SV=1	TPA: putative cytochrome P450 superfamily protein [Zea mays]
zma-miRn146	GRMZM2G036697_T01|PACid:20840067	1203	3	157-176	RING zinc finger domain superfamily protein	--	--	Cellular Component: plasma membrane (GO:0005886);; Molecular Function: zinc ion binding (GO:0008270);;	--	Probable E3 ubiquitin-protein ligase LOG2 OS=Arabidopsis thaliana (Mouse-ear cress) PE=1 SV=1	putative RING zinc finger domain superfamily protein [Zea mays]
zma-miRn154	GRMZM2G551338_T01|PACid:20837111	180	2	29-49	unknown	--	--	Biological Process: response to molecule of bacterial origin (GO:0002237);; Cellular Component: Golgi apparatus (GO:0005794);; Biological Process: signal transduction (GO:0007165);; Biological Process: stomatal complex morphogenesis (GO:0010103);; Cellular Component: cytoplasmic membrane-bounded vesicle (GO:0016023);; Molecular Function: kinase activity (GO:0016301);; Biological Process: phosphor…	--	--	hypothetical protein ZEAMMB73_961287, partial [Zea mays]
	GRMZM2G076468_T01|PACid:20864964	1027	3	662-682	Cyclin-P4-1	--	--	Biological Process: regulation of cyclin-dependent protein serine/threonine kinase activity (GO:0000079);; Molecular Function: protein kinase binding (GO:0019901);; Biological Process: cell division (GO:0051301);;	--	Cyclin-P4-1 OS=Oryza sativa subsp. japonica (Rice) PE=2 SV=1	hypothetical protein [Zea mays]
zma-miRn155	GRMZM2G170532_T02|PACid:20871188	684	2.5	561-581	immature colon carcinoma transcript 1 protein	[J]	Translation, ribosomal structure and biogenesis	Molecular Function: translation release factor activity (GO:0003747);; Cellular Component: mitochondrion (GO:0005739);; Biological Process: translational termination (GO:0006415);;	--	--	immature colon carcinoma transcript 1 protein [Zea mays]
	GRMZM2G170532_T01|PACid:20871187	684	2.5	561-581	immature colon carcinoma transcript 1 protein	[J]	Translation, ribosomal structure and biogenesis	Molecular Function: translation release factor activity (GO:0003747);; Cellular Component: mitochondrion (GO:0005739);; Biological Process: translational termination (GO:0006415);;	--	--	immature colon carcinoma transcript 1 protein [Zea mays]
zma-miRn158	AC199918.4_FGT003|PACid:20853736	546	2	352-372	unknown	--	--	Cellular Component: cytoplasm (GO:0005737);; Biological Process: protein folding (GO:0006457);; Molecular Function: unfolded protein binding (GO:0051082);;	--	--	hypothetical protein ZEAMMB73_913018 [Zea mays]
zma-miRn179	GRMZM2G109142_T01|PACid:20872077	537	2.5	64-85	unknown	[Q]	Secondary metabolites biosynthesis, transport and catabolism	--	--	--	hypothetical protein ZEAMMB73_775595 [Zea mays]
zma-miRn186	GRMZM2G348697_T02|PACid:20820552	4284	3	1495-1515	TPR repeat-containing thioredoxin TTL4	--	--	--	--	TPR repeat-containing thioredoxin TTL4 GN=TTL4 OS=Arabidopsis thaliana (Mouse-ear cress) PE=2 SV=1	hypothetical protein ZEAMMB73_307764 [Zea mays]
	GRMZM2G348697_T01|PACid:20820551	4284	3	1495-1515	TPR repeat-containing thioredoxin TTL4	--	--	--	--	TPR repeat-containing thioredoxin TTL4 GN=TTL4 OS=Arabidopsis thaliana (Mouse-ear cress) PE=2 SV=1	hypothetical protein ZEAMMB73_307764 [Zea mays]
zma-miRn187	GRMZM2G020740_T01|PACid:20834335	1434	3	572-591	acyltransferase	--	--	Biological Process: fatty acid biosynthetic process (GO:0006633);; Cellular Component: plastid (GO:0009536);; Cellular Component: membrane (GO:0016020);; Cellular Component: cytoplasmic membrane-bounded vesicle (GO:0016023);; Molecular Function: transferase activity, transferring acyl groups other than amino-acyl groups (GO:0016747);;	--	3-ketoacyl-CoA synthase 4 GN=KCS4 OS=Arabidopsis thaliana (Mouse-ear cress) PE=2 SV=1	TPA: acyltransferase [Zea mays]
zma-miRn194	GRMZM2G484653_T01|PACid:20878213	279	2	102-121	unknown	--	--	--	--	--	hypothetical protein ZEAMMB73_803028 [Zea mays]
	GRMZM2G000640_T01|PACid:20847721	300	1	264-283	NAC transcription factor NAM-B2	--	--	Molecular Function: DNA binding (GO:0003677);; Cellular Component: nucleus (GO:0005634);; Biological Process: regulation of transcription, DNA-templated (GO:0006355);;	--	NAC transcription factor NAM-B2 GN=NAM-B2 OS=Triticum durum (Durum wheat) PE=2 SV=1	TPA: hypothetical protein ZEAMMB73_060535 [Zea mays]
	GRMZM2G703650_T01|PACid:20868820	228	3	90-110	unknown	--	--	--	--	--	TPA: hypothetical protein ZEAMMB73_217856 [Zea mays]
zma-miRn200	GRMZM2G171036_T01|PACid:20861125	1023	2.5	276-296	plant viral-response family protein	--	--	--	--	Proline-rich receptor-like protein kinase PERK2 GN=PERK2 OS=Arabidopsis thaliana (Mouse-ear cress) PE=2 SV=3	plant viral-response family protein [Zea mays]
	GRMZM2G406119_T01|PACid:20873455	666	2.5	475-494	Extensin	[U]	Intracellular trafficking, secretion, and vesicular transport	Cellular Component: plant-type cell wall (GO:0009505);;	--	Extensin (Precursor) GN=HRGP OS=Sorghum bicolor (Sorghum) PE=3 SV=1	VAMP protein SEC22 [Zea mays]
	GRMZM2G124061_T01|PACid:20823495	1899	3	1024-1043	Leucine-rich repeat extensin-like protein 5	--	--	--	--	Leucine-rich repeat extensin-like protein 5 (Precursor) GN=LRX5 OS=Arabidopsis thaliana (Mouse-ear cress) PE=2 SV=2	hypothetical protein ZEAMMB73_079308 [Zea mays]
	GRMZM2G430902_T02|PACid:20822785	1996	3	1087-1106	Leucine-rich repeat extensin-like protein 5	--	--	--	--	Leucine-rich repeat extensin-like protein 5 (Precursor) GN=LRX5 OS=Arabidopsis thaliana (Mouse-ear cress) PE=2 SV=2	hypothetical protein ZEAMMB73_299877 [Zea mays]
	GRMZM2G145568_T01|PACid:20841274	720	2	218-236	putative LOB domain-containing family protein [Zea mays]	--	--	Cellular Component: mitochondrion (GO:0005739);; Cellular Component: plastid (GO:0009536);;	--	LOB domain-containing protein 11 GN=T17D12.6 OS=Arabidopsis thaliana (Mouse-ear cress) PE=2 SV=2	putative LOB domain-containing family protein [Zea mays]
	GRMZM2G141325_T01|PACid:20819726	435	3	229-248	LOB domain-containing family protein	[M]	Cell wall/membrane/envelope biogenesis	--	--	Protodermal factor 1 (Precursor) GN=PDF1 OS=Arabidopsis thaliana (Mouse-ear cress) PE=2 SV=1	hypothetical protein ZEAMMB73_750604 [Zea mays]
	GRMZM2G021095_T01|PACid:20865626	708	2	209-227	LOB domain-containing family protein	--	--	Cellular Component: mitochondrion (GO:0005739);; Cellular Component: plastid (GO:0009536);;	--	LOB domain-containing protein 11 GN=T17D12.6 OS=Arabidopsis thaliana (Mouse-ear cress) PE=2 SV=2	TPA: putative LOB domain-containing family protein [Zea mays]
	GRMZM2G430902_T01|PACid:20822786	1996	3	997-1016	Leucine-rich repeat extensin-like protein 5	--	--	--	--	Leucine-rich repeat extensin-like protein 5 (Precursor) GN=LRX5 OS=Arabidopsis thaliana (Mouse-ear cress) PE=2 SV=2	hypothetical protein ZEAMMB73_299877 [Zea mays]
zma-miRn210	GRMZM2G152126_T01|PACid:20840703	1041	3	677-695	unknown	--	--	--	--	--	hypothetical protein ZEAMMB73_509755 [Zea mays]
zma-miRn212	GRMZM2G019180_T01|PACid:20821015	180	3	3-24	unknown	--	--	--	--	--	hypothetical protein ZEAMMB73_066983 [Zea mays]
zma-miRn220	AC199054.3_FGT007|PACid:20839677	570	3	147-166	unknown	--	--	--	--	Formin-like protein 14 GN=FH14 OS=Arabidopsis thaliana (Mouse-ear cress) PE=3 SV=3	hypothetical protein ZEAMMB73_482479 [Zea mays]
	GRMZM2G115834_T01|PACid:20830858	1263	3	106-124	unknown	[D]	Cell cycle control, cell division, chromosome partitioning	Cellular Component: mitochondrion (GO:0005739);;	--	WEB family protein At4g27595, chloroplastic (Precursor) GN=At4g27595 OS=Arabidopsis thaliana (Mouse-ear cress) PE=2 SV=1	TPA: hypothetical protein ZEAMMB73_655144 [Zea mays]
	GRMZM2G115834_T02|PACid:20830856	1263	3	106-124	unknown	[D]	Cell cycle control, cell division, chromosome partitioning	Cellular Component: mitochondrion (GO:0005739);;	--	WEB family protein At4g27595, chloroplastic (Precursor) GN=At4g27595 OS=Arabidopsis thaliana (Mouse-ear cress) PE=2 SV=1	unknown [Zea mays]
	AC207549.3_FGT010|PACid:20871287	879	2.5	69-88	unknown	--	--	--	--	--	TPA: hypothetical protein ZEAMMB73_867997 [Zea mays]
	GRMZM2G115834_T03|PACid:20830857	1263	3	106-124	unknown	[D]	Cell cycle control, cell division, chromosome partitioning	Cellular Component: mitochondrion (GO:0005739);;	--	WEB family protein At4g27595, chloroplastic (Precursor) GN=At4g27595 OS=Arabidopsis thaliana (Mouse-ear cress) PE=2 SV=1	TPA: hypothetical protein ZEAMMB73_655144 [Zea mays]
	GRMZM2G086464_T01|PACid:20852437	1027	3	216-235	unknown	--	--	Biological Process: water transport (GO:0006833);; Cellular Component: plastid (GO:0009536);; Biological Process: response to blue light (GO:0009637);; Biological Process: response to salt stress (GO:0009651);; Biological Process: response to fructose (GO:0009750);; Biological Process: regulation of meristem growth (GO:0010075);; Biological Process: regulation of proton transport (GO:0010155);; B…	--	Uncharacterized protein At4g15545 GN=At4g15545 OS=Arabidopsis thaliana (Mouse-ear cress) PE=1 SV=1	uncharacterized protein LOC100272847 [Zea mays]
zma-miRn223	GRMZM2G703293_T01|PACid:20849061	1416	3	873-892	Serine carboxypeptidase II-3 chain B	--	--	Molecular Function: serine-type carboxypeptidase activity (GO:0004185);; Biological Process: proteolysis (GO:0006508);; Cellular Component: cytoplasmic membrane-bounded vesicle (GO:0016023);;	--	Serine carboxypeptidase II-3 chain B (Precursor) GN=CXP;2-3 OS=Hordeum vulgare (Barley) PE=2 SV=1	TPA: hypothetical protein ZEAMMB73_712489 [Zea mays]
zma-miRn225	GRMZM2G094884_T01|PACid:20824463	697	2.5	260-278	unknown	--	--	Cellular Component: cytoplasmic membrane-bounded vesicle (GO:0016023);;	--	--	hypothetical protein ZEAMMB73_497292 [Zea mays]
	GRMZM2G094884_T02|PACid:20824462	697	2.5	260-278	unknown	--	--	Cellular Component: cytoplasmic membrane-bounded vesicle (GO:0016023);;	--	--	hypothetical protein ZEAMMB73_497292 [Zea mays]
zma-miRn226	GRMZM2G156630_T03|PACid:20826686	1185	3	43-63	ABC-type transport system	[Q]	Secondary metabolites biosynthesis, transport and catabolism	Molecular Function: lipid transporter activity (GO:0005319);; Molecular Function: phospholipid binding (GO:0005543);; Cellular Component: chloroplast inner membrane (GO:0009706);; Biological Process: photosystem II assembly (GO:0010207);; Biological Process: intracellular lipid transport (GO:0032365);;	--	Protein TRIGALACTOSYLDIACYLGLYCEROL 2, chloroplastic (Precursor) GN=MQC12.6 OS=Arabidopsis thaliana (Mouse-ear cress) PE=1 SV=1	TPA: ABC-type transport system [Zea mays]
