# Supplementary material for: Combined small RNA and gene expression analysis revealed roles of miRNAs in maize response to rice black-streaked dwarf virus infection
Source: Sci Rep. 2018 Sep 10;8:13502. doi: 10.1038/s41598-018-31919-z (PMC6131507; doi:10.1038/s41598-018-31919-z)
Supplement: Supplementary file 8 — Dataset 7 [file 41598_2018_31919_MOESM8_ESM.xlsx]

## Sheet: sheet 1
Table S7 Different expressed miRNAs identified from sRNA libraries
miRNA name	miRNA expression level (TP10M)		log2FC	regulated
	CL	TL
zma-miR156c	35671.5	73269.2	1.66903	up
zma-miR156d-5p	20827.8	33548.6	1.31292	up
zma-miR156e-5p	20827.8	33548.6	1.31292	up
zma-miR156f-5p	20827.8	33548.6	1.31292	up
zma-miR156h-5p	35582.9	73063.4	1.66837	up
zma-miR156j-5p	263.505	481.396	1.52133	up
zma-miR156k-5p	4464.51	8938.56	1.63794	up
zma-miR162-3p	28.1466	151.327	3.25739	up
zma-miR164e-5p	1200.69	2785.45	1.86477	up
zma-miR167f-5p	23933.9	46763.2	1.6398	up
zma-miR167i-3p	15720.3	21158.2	1.17481	up
zma-miR168a-3p	20378.7	29214.8	1.23246	up
zma-miR168b-3p	20378.7	29214.8	1.23246	up
zma-miR171d-5p	280.248	4054.08	4.71497	up
zma-miR171h-5p	1906.25	14309.7	3.76314	up
zma-miR172c-5p	153.303	952.74	3.40518	up
zma-miR396a-5p	3491.97	4882.69	1.1934	up
zma-miR396g-5p	414.995	4474.06	4.27538	up
zma-miR396h	414.995	4474.06	4.27538	up
zma-miR398a-5p	189.225	11431.7	6.76834	up
zma-miR398b-5p	7432.01	29654.5	2.66144	up
zma-miR399b-5p	52.0947	87.5315	1.5144	up
zma-miR399d-5p	379.669	876.714	1.97867	up
zma-miR408b-3p	73.6582	1106.71	4.61517	up
zma-miR528b-5p	749.152	6748.11	3.97404	up
zma-miR529-5p	17.3649	206.157	4.22233	up
zma-miRn223	0	132.204	-	up
zma-miRn224	0	213.827	-	up
zma-miRn222	29.935	5400.06	8.34928	up
zma-miRn225	5.98701	674.752	7.38099	up
zma-miRn226	11.974	1028.76	7.03655	up
zma-miRn146	251.506	2739.69	4.04803	up
zma-miRn221	34.1336	109.505	2.44105	up
zma-miRn96	309.043	939.888	2.36334	up
zma-miRn216	68.2673	188.33	2.20394	up
zma-miRn212	56.2933	154.851	2.19765	up
zma-miRn218	50.9024	140.91	2.17706	up
zma-miRn214	68.2673	184.495	2.17137	up
zma-miRn124	309.613	709.218	2.02588	up
zma-miRn187	101.209	238.548	1.98683	up
zma-miRn29	1694.11	4029.39	1.90037	up
zma-miRn186	71.2736	157.65	1.87134	up
zma-miRn217	68.2673	151.379	1.84174	up
zma-miRn138	184.456	369.767	1.65809	up
zma-miRn219	50.9024	103.96	1.65461	up
zma-miRn106	292.274	509.486	1.59238	up
zma-miRn196	71.8698	129.768	1.50807	up
zma-miRn220	57.4855	98.3626	1.45908	up
zma-miRn175	148.509	257.1	1.42544	up
zma-miRn176	148.509	257.1	1.42544	up
zma-miRn66	642.552	1067.69	1.42161	up
zma-miRn209	61.088	99.7619	1.38736	up
zma-miRn158	121.58	192.528	1.38723	up
zma-miRn215	80.2413	130.805	1.37975	up
zma-miRn87	388.688	587.326	1.33357	up
zma-miRn88	388.688	587.326	1.33357	up
zma-miRn55	761.126	1196.11	1.32028	up
zma-miRn38	1001.9	1586.5	1.31795	up
zma-miRn173	147.912	227.768	1.312	up
zma-miRn86	388.688	566.752	1.27997	up
zma-miRn155	114.997	181.074	1.25005	up
zma-miRn78	507.236	753.111	1.23688	up
zma-miRn148	216.18	308.666	1.23511	up
zma-miRn204	102.401	141.947	1.20515	up
zma-miRn149	228.154	320.534	1.19895	up
zma-miRn194	71.8698	99.7619	1.15453	up
zma-miRn169	105.407	149.306	1.14867	up
zma-miRn165	116.785	147.181	1.06835	up
zma-miRn140	274.858	351.939	1.04647	up
zma-miRn110	401.828	515.186	1.04586	up
zma-miRn53	640.79	829.501	1.04174	up
zma-miRn177	197.001	0	-	down
zma-miRn109	425.776	136.402	-1.01369	down
zma-miRn21	2524.1	754.459	-1.05235	down
zma-miRn23	2501.35	731.086	-1.08297	down
zma-miRn22	2506.74	727.251	-1.09464	down
zma-miRn144	191.636	60.0125	-1.11584	down
zma-miRn141	161.701	46.7455	-1.14811	down
zma-miRn111	354.528	101.161	-1.15081	down
zma-miRn178	113.183	29.6436	-1.17823	down
zma-miRn201	96.4139	21.9735	-1.424	down
