# Supplementary material for: Combined small RNA and gene expression analysis revealed roles of miRNAs in maize response to rice black-streaked dwarf virus infection
Source: Sci Rep. 2018 Sep 10;8:13502. doi: 10.1038/s41598-018-31919-z (PMC6131507; doi:10.1038/s41598-018-31919-z)
Supplement: Supplementary file 9 — Dataset 8 [file 41598_2018_31919_MOESM9_ESM.xlsx]

## Sheet: Sheet1
Table S8 Summary of RNA-seq reads from the individual libraries
Sample ID			total reads	total nucleotides(bp)	GC percent (%)	CycleQ20 percent (%)	CycleQ30 percent (%)
Control libraries	E1	replication 1	10207595	2061729999	55.05	100	84.11
	E3	replication 2	9591126	1937163494	56.33	100	83.86
Treat libraries	E2	replication 1	10218514	2063846010	55.73	100	87.32
	E4	replication 2	10248938	2070100420	55.66	100	87.49
