# Supplementary material for: Combined small RNA and gene expression analysis revealed roles of miRNAs in maize response to rice black-streaked dwarf virus infection
Source: Sci Rep. 2018 Sep 10;8:13502. doi: 10.1038/s41598-018-31919-z (PMC6131507; doi:10.1038/s41598-018-31919-z)
Supplement: Supplementary file 10 — Dataset 9 [file 41598_2018_31919_MOESM10_ESM.xlsx]

## Sheet: all DGE
Table S9 Function annotation of different expressed genes (DEGs)
Gene ID	length	Relative expression level (log2FC)	regulated	COG_class	COG_class_annotation	GO_annotation	KEGG_annotation	Swissprot_annotation	TrEMBL_annotation	nr_annotation	nt_annotation
GRMZM2G455440	300	-	up	--	--	--	--	--	Putative uncharacterized protein OS=Zea mays (Maize) PE=4 SV=1	hypothetical protein ZEAMMB73_217510 [Zea mays]	Zea mays uncharacterized LOC100276136 (LOC100276136), mRNA >gi|195621075|gb|EU960250.1| Zea mays clone 222888 hypothetical protein mRNA, complete cds
GRMZM2G396540	549	-	up	--	--	Cellular Component: extracellular region (GO:0005576);; Cellular Component: plasma membrane (GO:0005886);; Biological Process: glucuronoxylan metabolic process (GO:0010413);; Cellular Component: cytoplasmic membrane-bounded vesicle (GO:0016023);; Biological Process: xylan biosynthetic process (GO:0045492);;	--	sp|Q17RH7|TPRXL_HUMAN Putative protein TPRXL OS=Homo sapiens GN=TPRXL PE=5 SV=2	Fiber protein Fb34 OS=Zea mays (Maize) PE=2 SV=1	LOC100286200 precursor [Zea mays]	Zea mays clone 218139 fiber protein Fb34 mRNA, complete cds
GRMZM2G176446	1344	-	up	--	--	Molecular Function: transferase activity, transferring acyl groups other than amino-acyl groups (GO:0016747);;	--	sp|O24645|HCBT1_DIACA Anthranilate N-benzoyltransferase protein 1 OS=Dianthus caryophyllus GN=HCBT1 PE=1 SV=1	Putative uncharacterized protein OS=Zea mays (Maize) PE=2 SV=1	uncharacterized protein LOC100279986 [Zea mays]	Zea mays uncharacterized LOC100279986 (LOC100279986), mRNA >gi|219887040|gb|BT055288.1| Zea mays full-length cDNA clone ZM_BFc0122L14 mRNA, complete cds
GRMZM2G373607	1377	-	up	--	--	Molecular Function: hydrolase activity (GO:0016787);; Cellular Component: cell part (GO:0044464);;	--	sp|Q0WPR4|SCP34_ARATH Serine carboxypeptidase-like 34 OS=Arabidopsis thaliana GN=SCPL34 PE=2 SV=2	Putative uncharacterized protein Sb01g030370 GN=Sb01g030370 OS=Sorghum bicolor (Sorghum) PE=4 SV=1	hypothetical protein SORBIDRAFT_01g030370 [Sorghum bicolor]	Sorghum bicolor hypothetical protein, mRNA
GRMZM2G114140	1830	-	up	--	--	Molecular Function: hydrolase activity, hydrolyzing O-glycosyl compounds (GO:0004553);; Biological Process: carbohydrate metabolic process (GO:0005975);; Cellular Component: cytoplasmic membrane-bounded vesicle (GO:0016023);; Molecular Function: cation binding (GO:0043169);;	--	sp|Q8VYE5|E1312_ARATH Glucan endo-1,3-beta-glucosidase 12 OS=Arabidopsis thaliana GN=At4g29360 PE=1 SV=1	Hydrolase, hydrolyzing O-glycosyl compounds OS=Zea mays (Maize) PE=2 SV=1	hydrolase, hydrolyzing O-glycosyl compounds precursor [Zea mays]	Zea mays hydrolase, hydrolyzing O-glycosyl compounds (LOC100285105), mRNA >gi|195647033|gb|EU970867.1| Zea mays clone 352590 hydrolase, hydrolyzing O-glycosyl compounds mRNA, complete cds
GRMZM2G147659	435	-	up	[J]	Translation, ribosomal structure and biogenesis	--	--	sp|P13728|SGS3_DROYA Salivary glue protein Sgs-3 OS=Drosophila yakuba GN=Sgs3 PE=2 SV=3	Putative uncharacterized protein OS=Zea mays (Maize) PE=2 SV=1	uncharacterized protein LOC100278009 [Zea mays]	Zea mays uncharacterized LOC100278009 (LOC100278009), mRNA >gi|195648567|gb|EU971634.1| Zea mays clone 368416 hypothetical protein mRNA, complete cds
GRMZM2G003379	1860	-	up	--	--	Cellular Component: early endosome (GO:0005769);; Cellular Component: Golgi apparatus (GO:0005794);; Cellular Component: plasma membrane (GO:0005886);; Molecular Function: cellulase activity (GO:0008810);; Cellular Component: cell plate (GO:0009504);; Biological Process: response to nematode (GO:0009624);; Biological Process: response to cytokinin stimulus (GO:0009735);; Biological Process: unidi…	--	sp|P0C1U4|GUN9_ORYSJ Endoglucanase 9 OS=Oryza sativa subsp. japonica GN=GLU1 PE=2 SV=1	Putative uncharacterized protein OS=Zea mays (Maize) PE=2 SV=1	uncharacterized protein LOC100501706 [Zea mays]	Zea mays uncharacterized LOC100501706 (LOC100501706), mRNA >gi|238010661|gb|BT086013.1| Zea mays full-length cDNA clone ZM_BFc0098F11 mRNA, complete cds
GRMZM2G126371	810	-	up	--	--	Cellular Component: cytoplasmic membrane-bounded vesicle (GO:0016023);; Molecular Function: hydrolase activity (GO:0016787);;	--	sp|Q0JG99|PIR7B_ORYSJ Esterase PIR7B OS=Oryza sativa subsp. japonica GN=PIR7B PE=2 SV=2	Esterase PIR7A OS=Zea mays (Maize) PE=2 SV=1	esterase PIR7A [Zea mays]	Zea mays LOC100192086 (cl14379_1), mRNA >gi|194690619|gb|BT034389.1| Zea mays full-length cDNA clone ZM_BFc0165M06 mRNA, complete cds
GRMZM2G098875	1473	6.856589143	up	[E]	Amino acid transport and metabolism	Molecular Function: glutamate decarboxylase activity (GO:0004351);; Molecular Function: calmodulin binding (GO:0005516);; Cellular Component: nucleus (GO:0005634);; Cellular Component: cytosol (GO:0005829);; Biological Process: glutamate metabolic process (GO:0006536);; Cellular Component: plastid (GO:0009536);; Molecular Function: pyridoxal phosphate binding (GO:0030170);; Biological Process: re…	K01580|0.0|zma:100381655|hypothetical protein LOC100381655	sp|Q42521|DCE1_ARATH Glutamate decarboxylase 1 OS=Arabidopsis thaliana GN=GAD1 PE=1 SV=2	Putative uncharacterized protein OS=Zea mays (Maize) PE=2 SV=1	uncharacterized protein LOC100381655 [Zea mays]	Zea mays uncharacterized LOC100381655 (LOC100381655), mRNA >gi|223945008|gb|BT061891.1| Zea mays full-length cDNA clone ZM_BFb0194N03 mRNA, complete cds
GRMZM2G163015	1389	6.8306334204	up	[E]	Amino acid transport and metabolism	Molecular Function: transaminase activity (GO:0008483);; Molecular Function: 1-aminocyclopropane-1-carboxylate synthase activity (GO:0016847);; Molecular Function: pyridoxal phosphate binding (GO:0030170);; Biological Process: 1-aminocyclopropane-1-carboxylate biosynthetic process (GO:0042218);;	--	sp|Q9STR4|1A17_ARATH 1-aminocyclopropane-1-carboxylate synthase 7 OS=Arabidopsis thaliana GN=ACS7 PE=1 SV=1	Putative uncharacterized protein OS=Zea mays (Maize) PE=2 SV=1	uncharacterized protein LOC100384023 precursor [Zea mays]	Zea mays uncharacterized LOC100384023 (LOC100384023), mRNA >gi|391415740|gb|BT068927.2| Zea mays full-length cDNA clone ZM_BFc0036L12 mRNA, complete cds
GRMZM2G106950	1170	6.779549567	up	[E]	Amino acid transport and metabolism	Molecular Function: indole-3-glycerol-phosphate synthase activity (GO:0004425);; Molecular Function: copper ion binding (GO:0005507);; Biological Process: tryptophan metabolic process (GO:0006568);; Cellular Component: chloroplast stroma (GO:0009570);;	K01609|1e-121|zma:100382674|hypothetical protein LOC100382674	sp|P49572|TRPC_ARATH Indole-3-glycerol phosphate synthase, chloroplastic OS=Arabidopsis thaliana GN=At2g04400 PE=2 SV=2	Putative uncharacterized protein OS=Zea mays (Maize) PE=2 SV=1	uncharacterized protein LOC100382674 [Zea mays]	Zea mays uncharacterized LOC100382674 (LOC100382674), mRNA >gi|223973430|gb|BT065027.1| Zea mays full-length cDNA clone ZM_BFc0144N06 mRNA, complete cds
GRMZM5G805609	1251	5.5121971035	up	--	--	Molecular Function: hydrolase activity, hydrolyzing O-glycosyl compounds (GO:0004553);; Cellular Component: nucleus (GO:0005634);; Biological Process: carbohydrate metabolic process (GO:0005975);; Cellular Component: cytoplasmic membrane-bounded vesicle (GO:0016023);; Molecular Function: cation binding (GO:0043169);; Cellular Component: anchored to plasma membrane (GO:0046658);;	--	sp|Q9ZQG9|E1314_ARATH Glucan endo-1,3-beta-glucosidase 14 OS=Arabidopsis thaliana GN=At2g27500/F10A12.18 PE=1 SV=2	Putative uncharacterized protein OS=Zea mays (Maize) PE=2 SV=1	unknown [Zea mays]	Zea mays full-length cDNA clone ZM_BFc0038O09 mRNA, complete cds
GRMZM2G303419	876	5.5006464637	up	--	--	Molecular Function: methyltransferase activity (GO:0008168);; Biological Process: methylation (GO:0032259);;	--	sp|Q9SPV4|SAMT_CLABR Salicylate O-methyltransferase OS=Clarkia breweri GN=SAMT PE=1 SV=1	Benzoate carboxyl methyltransferase OS=Zea mays (Maize) PE=2 SV=1	hypothetical protein ZEAMMB73_211340 [Zea mays]	Zea mays full-length cDNA clone ZM_BFb0078P04 mRNA, complete cds
AC197705.4_FG003	525	5.2376498756	up	[R]	General function prediction only	Cellular Component: cytoplasm (GO:0005737);; Molecular Function: phosphatidylethanolamine binding (GO:0008429);; Biological Process: seed dormancy process (GO:0010162);; Biological Process: myo-inositol hexakisphosphate biosynthetic process (GO:0010264);; Biological Process: positive regulation of transcription, DNA-dependent (GO:0045893);;	K06910|1e-106|zma:100279044|hypothetical protein LOC100279044	sp|O26373|Y273_METTH UPF0098 protein MTH_273 OS=Methanobacterium thermoautotrophicum GN=MTH_273 PE=3 SV=1	Putative uncharacterized protein OS=Zea mays (Maize) PE=2 SV=1	uncharacterized protein LOC100279044 [Zea mays]	Zea mays uncharacterized LOC100279044 (LOC100279044), mRNA >gi|195658390|gb|EU976545.1| Zea mays clone 981266 hypothetical protein mRNA, complete cds
GRMZM2G159811	1395	4.9615805325	up	--	--	Molecular Function: phosphoprotein phosphatase activity (GO:0004721);; Biological Process: metabolic process (GO:0008152);; Biological Process: response to abscisic acid stimulus (GO:0009737);; Biological Process: regulation of cellular process (GO:0050794);;	--	sp|Q7XP01|P2C37_ORYSJ Probable protein phosphatase 2C 37 OS=Oryza sativa subsp. japonica GN=Os04g0167900 PE=2 SV=2	Putative uncharacterized protein Sb06g001720 GN=Sb06g001720 OS=Sorghum bicolor (Sorghum) PE=3 SV=1	putative protein phosphatase 2C family protein [Zea mays]	Zea mays clone EL01N0443F09.c mRNA sequence
GRMZM2G146913	762	4.9306788132	up	[O]	Posttranslational modification, protein turnover, chaperones	Molecular Function: glutathione transferase activity (GO:0004364);; Cellular Component: mitochondrion (GO:0005739);; Biological Process: glutathione metabolic process (GO:0006749);; Cellular Component: chloroplast (GO:0009507);; Biological Process: de-etiolation (GO:0009704);; Biological Process: response to cadmium ion (GO:0046686);; Biological Process: lateral root development (GO:0048527);; Bi…	--	sp|Q06398|GSTU6_ORYSJ Probable glutathione S-transferase GSTU6 OS=Oryza sativa subsp. japonica GN=GSTU6 PE=2 SV=2	Glutathione S-transferase GSTU6 OS=Zea mays (Maize) PE=2 SV=1	glutathione S-transferase GSTU6 [Zea mays]	Zea mays glutathione S-transferase GSTU6 (LOC100280815), mRNA >gi|195608497|gb|EU953961.1| Zea mays clone 1450424 glutathione S-transferase GSTU6 mRNA, complete cds
GRMZM2G179092	1602	4.8506900371	up	--	--	Molecular Function: magnesium ion binding (GO:0000287);; Biological Process: defense response (GO:0006952);; Cellular Component: plastid (GO:0009536);; Molecular Function: terpene synthase activity (GO:0010333);; Biological Process: terpenoid biosynthetic process (GO:0016114);;	--	sp|Q2NM15|FARS_MAIZE (E)-beta-farnesene synthase OS=Zea mays GN=TPS10 PE=1 SV=1	Putative uncharacterized protein Sb07g004480 GN=Sb07g004480 OS=Sorghum bicolor (Sorghum) PE=4 SV=1	RecName: Full=(E)-beta-farnesene synthase; AltName: Full=Terpene synthase 10	Zea mays cultivar B73 terpene synthase 10 (TPS10) mRNA, complete cds
GRMZM2G092925	570	4.6760222377	up	[U]	Intracellular trafficking, secretion, and vesicular transport	Biological Process: response to cold (GO:0009409);; Biological Process: response to water deprivation (GO:0009414);; Biological Process: pollen development (GO:0009555);; Biological Process: response to abscisic acid stimulus (GO:0009737);; Biological Process: flower development (GO:0009908);; Biological Process: negative regulation of autophagy (GO:0010507);; Cellular Component: membrane (GO:001…	--	sp|Q07764|HVA22_HORVU Protein HVA22 OS=Hordeum vulgare GN=HVA22 PE=2 SV=1	Protein HVA22 OS=Zea mays (Maize) PE=2 SV=1	protein HVA22 [Zea mays]	Zea mays protein HVA22 (LOC100280593), mRNA >gi|195606125|gb|EU952775.1| Zea mays clone 1288445 protein HVA22 mRNA, complete cds
GRMZM2G047138	987	4.6338747835	up	--	--	--	--	--	Putative uncharacterized protein OS=Zea mays (Maize) PE=2 SV=1	uncharacterized protein LOC100384834 [Zea mays]	Zea mays LOC100276229 (TIDP2976), mRNA >gi|195622131|gb|EU960778.1| Zea mays clone 228507 hypothetical protein mRNA, complete cds
GRMZM2G097141	402	4.5552710618	up	--	--	--	--	--	--	hypothetical protein ZEAMMB73_309130 [Zea mays]	Zea mays clone 326942 mRNA sequence
GRMZM2G109130	2595	4.4879980179	up	--	--	Molecular Function: iron ion binding (GO:0005506);; Cellular Component: chloroplast (GO:0009507);; Biological Process: response to abscisic acid stimulus (GO:0009737);; Biological Process: response to jasmonic acid stimulus (GO:0009753);; Biological Process: defense response to bacterium, incompatible interaction (GO:0009816);; Molecular Function: lipoxygenase activity (GO:0016165);; Biological P…	--	sp|P29114|LOX1_HORVU Lipoxygenase 1 OS=Hordeum vulgare GN=LOX1.1 PE=1 SV=2	Lipoxygenase OS=Zea mays (Maize) PE=2 SV=1	unknown [Zea mays]	Zea mays B73 lipoxygenase gene, complete cds
GRMZM2G325139	243	4.477902096	up	--	--	--	--	sp|C0ZYA5|IF2_RHOE4 Translation initiation factor IF-2 OS=Rhodococcus erythropolis (strain PR4 / NBRC 100887) GN=-B PE=3 SV=1	Putative uncharacterized protein Sb06g018480 GN=Sb06g018480 OS=Sorghum bicolor (Sorghum) PE=4 SV=1	hypothetical protein SORBIDRAFT_06g018480 [Sorghum bicolor]	Zea mays clone 14941 mRNA sequence
GRMZM2G443332	375	4.4726732582	up	[S]	Function unknown	--	--	sp|Q6SPF0|SAMD1_HUMAN Atherin OS=Homo sapiens GN=SAMD1 PE=1 SV=1	Putative uncharacterized protein OS=Zea mays (Maize) PE=2 SV=1	hypothetical protein ZEAMMB73_212170 [Zea mays]	Zea mays uncharacterized LOC100275268 (LOC100275268), mRNA >gi|195610717|gb|EU955071.1| Zea mays clone 1506997 hypothetical protein mRNA, complete cds
GRMZM2G058024	1161	4.4492872782	up	--	--	Molecular Function: iron ion binding (GO:0005506);; Molecular Function: oxidoreductase activity, acting on paired donors, with incorporation or reduction of molecular oxygen, 2-oxoglutarate as one donor, and incorporation of one atom each of oxygen into both donors (GO:0016706);; Biological Process: oxidation-reduction process (GO:0055114);; Biological Process: response to karrikin (GO:0080167);;	--	sp|Q05963|FL3H_CALCH Naringenin,2-oxoglutarate 3-dioxygenase OS=Callistephus chinensis GN=FHT PE=2 SV=1	Putative uncharacterized protein OS=Zea mays (Maize) PE=2 SV=1	hypothetical protein ZEAMMB73_334040 [Zea mays]	Zea mays clone 1594874 mRNA sequence
GRMZM2G339736	1308	4.3793038788	up	--	--	Molecular Function: aspartic-type endopeptidase activity (GO:0004190);; Cellular Component: endoplasmic reticulum (GO:0005783);; Biological Process: proteolysis (GO:0006508);; Biological Process: embryo development ending in seed dormancy (GO:0009793);; Biological Process: programmed cell death (GO:0012501);;	--	sp|Q766C2|NEP2_NEPGR Aspartic proteinase nepenthesin-2 OS=Nepenthes gracilis GN=nep2 PE=1 SV=1	Putative uncharacterized protein Sb03g039590 GN=Sb03g039590 OS=Sorghum bicolor (Sorghum) PE=3 SV=1	putative aspartic protease family protein [Zea mays]	Zea mays clone 343965 mRNA sequence
GRMZM2G341155	3039	4.3444726771	up	--	--	--	--	sp|Q6AWW5|Y5262_ARATH Ankyrin repeat-containing protein At5g02620 OS=Arabidopsis thaliana GN=At5g02620 PE=1 SV=1	Putative uncharacterized protein GN=OsI_30771 OS=Oryza sativa subsp. indica (Rice) PE=4 SV=1	putative ankyrin repeat domain family protein [Zea mays]	Zea mays BAC clone ZMMBBb-221K21 from chromosome 5, complete sequence
GRMZM2G067315	810	4.2813072118	up	--	--	Cellular Component: extracellular region (GO:0005576);; Cellular Component: cell wall (GO:0005618);; Biological Process: phloem or xylem histogenesis (GO:0010087);; Biological Process: leaf vascular tissue pattern formation (GO:0010305);; Biological Process: cotyledon vascular tissue pattern formation (GO:0010588);; Cellular Component: cytoplasmic membrane-bounded vesicle (GO:0016023);; Biologica…	--	sp|A3C5A7|GRP2_ORYSJ Glycine-rich cell wall structural protein 2 OS=Oryza sativa subsp. japonica GN=GRP0.9 PE=2 SV=1	Glycine-rich cell wall structural protein 2 OS=Zea mays (Maize) PE=2 SV=1	LOC100284861 precursor [Zea mays]	Zea mays LOC100284861 (umc1955), mRNA >gi|195645167|gb|EU969934.1| Zea mays clone 337472 glycine-rich cell wall structural protein 2 precursor, mRNA, complete cds
GRMZM2G082112	1221	4.1502270626	up	[L]	Replication, recombination and repair	Molecular Function: DNA binding (GO:0003677);; Molecular Function: RNA binding (GO:0003723);; Molecular Function: RNA-directed DNA polymerase activity (GO:0003964);; Molecular Function: ribonuclease H activity (GO:0004523);; Biological Process: RNA-dependent DNA replication (GO:0006278);; Biological Process: DNA recombination (GO:0006310);; Biological Process: DNA integration (GO:0015074);;	--	sp|P20825|POL2_DROME Retrovirus-related Pol polyprotein from transposon 297 OS=Drosophila melanogaster GN=pol PE=4 SV=1	Putative gag-pol GN=Z178A11.4 OS=Zea mays (Maize) PE=4 SV=1	putative gag-pol precursor [Zea mays]	Zea mays B transcriptional activator (b1) gene, b1-B' allele, exons 1 through 3 and partial cds
GRMZM2G053338	1845	4.0826797363	up	--	--	Biological Process: response to light stimulus (GO:0009416);; Cellular Component: plastid (GO:0009536);; Biological Process: response to auxin stimulus (GO:0009733);; Molecular Function: indole-3-acetic acid amido synthetase activity (GO:0010279);; Cellular Component: cytoplasmic membrane-bounded vesicle (GO:0016023);; Biological Process: secretion by cell (GO:0032940);;	K14487|0.0|zma:100285387|indole-3-acetic acid-amido synthetase GH3.8	sp|Q0D4Z6|GH38_ORYSJ Probable indole-3-acetic acid-amido synthetase GH3.8 OS=Oryza sativa subsp. japonica GN=GH3.8 PE=2 SV=1	Putative uncharacterized protein OS=Zea mays (Maize) PE=2 SV=1	unknown [Zea mays]	Zea mays cultivar W22 indole-3-acetic acid amido synthetase (GH3) gene, complete cds
GRMZM2G172204	1089	4.055492428	up	--	--	--	--	sp|P0C5C6|GOS9_ORYSJ Protein GOS9 OS=Oryza sativa subsp. japonica GN=GOS9 PE=2 SV=1	Putative uncharacterized protein OS=Zea mays (Maize) PE=2 SV=1	unknown [Zea mays]	Zea mays clone BAC 163K15, complete sequence
GRMZM5G872070	562	4.0391141965	up	--	--	Cellular Component: extracellular region (GO:0005576);; Cellular Component: plasma membrane (GO:0005886);; Biological Process: glucuronoxylan metabolic process (GO:0010413);; Cellular Component: cytoplasmic membrane-bounded vesicle (GO:0016023);; Biological Process: xylan biosynthetic process (GO:0045492);;	--	sp|Q17RH7|TPRXL_HUMAN Putative protein TPRXL OS=Homo sapiens GN=TPRXL PE=5 SV=2	Fiber protein Fb34 OS=Zea mays (Maize) PE=2 SV=1	LOC100286200 precursor [Zea mays]	Zea mays PCO100178 mRNA sequence
GRMZM2G179049	911	4.0354063008	up	--	--	Molecular Function: DNA binding (GO:0003677);; Biological Process: regulation of transcription, DNA-dependent (GO:0006355);;	--	sp|Q9ZNU2|NAC18_ARATH NAC domain-containing protein 18 OS=Arabidopsis thaliana GN=NAC018 PE=2 SV=1	Putative uncharacterized protein OS=Zea mays (Maize) PE=2 SV=1	uncharacterized protein LOC100279667 [Zea mays]	Zea mays uncharacterized LOC100279667 (LOC100279667), mRNA >gi|391414583|gb|BT054682.2| Zea mays full-length cDNA clone ZM_BFb0076H15 mRNA, complete cds
GRMZM2G046755	2388	4.0330923292	up	--	--	Molecular Function: exonuclease activity (GO:0004527);; Cellular Component: intracellular membrane-bounded organelle (GO:0043231);;	K12619|5e-49|osa:4329368|Os02g0481900	sp|Q9FQ04|XRN4_ARATH 5&apos;-3&apos; exoribonuclease 4 OS=Arabidopsis thaliana GN=XRN4 PE=2 SV=1	Putative uncharacterized protein GN=OsI_07223 OS=Oryza sativa subsp. indica (Rice) PE=4 SV=1	hypothetical protein ZEAMMB73_387630 [Zea mays]	Zea mays subsp. mays isolate E09sms31 exonuclease XRN1 domain gene, partial cds
GRMZM2G126541	1566	3.962113442	up	[E]	Amino acid transport and metabolism	Molecular Function: serine-type carboxypeptidase activity (GO:0004185);; Biological Process: proteolysis (GO:0006508);; Cellular Component: cytoplasmic membrane-bounded vesicle (GO:0016023);;	--	sp|Q9M9Q6|SCP50_ARATH Serine carboxypeptidase-like 50 OS=Arabidopsis thaliana GN=SCPL50 PE=2 SV=1	Putative uncharacterized protein Sb05g026165 (Fragment) GN=Sb05g026165 OS=Sorghum bicolor (Sorghum) PE=4 SV=1	hypothetical protein ZEAMMB73_151130 [Zea mays]	Sorghum bicolor hypothetical protein, mRNA
GRMZM2G031660	1536	3.9553630447	up	[G]	Carbohydrate transport and metabolism	Biological Process: carbohydrate metabolic process (GO:0005975);; Molecular Function: beta-glucosidase activity (GO:0008422);; Biological Process: lignin biosynthetic process (GO:0009809);; Cellular Component: cytoplasmic membrane-bounded vesicle (GO:0016023);; Molecular Function: cation binding (GO:0043169);;	K05350|1e-132|zma:100272792|hypothetical protein LOC100272792	sp|Q7XSK0|BGL18_ORYSJ Beta-glucosidase 18 OS=Oryza sativa subsp. japonica GN=BGLU18 PE=2 SV=2	Putative uncharacterized protein OS=Zea mays (Maize) PE=2 SV=1	uncharacterized protein LOC100272792 precursor [Zea mays]	Zea mays uncharacterized LOC100272792 (LOC100272792), mRNA >gi|194700729|gb|BT039444.1| Zea mays full-length cDNA clone ZM_BFc0013O10 mRNA, complete cds
GRMZM2G022318	1656	3.9542614614	up	--	--	Biological Process: metal ion transport (GO:0030001);; Molecular Function: metal ion binding (GO:0046872);;	--	sp|Q9FLQ7|FH20_ARATH Formin-like protein 20 OS=Arabidopsis thaliana GN=FH20 PE=2 SV=2	Putative uncharacterized protein Sb08g002810 GN=Sb08g002810 OS=Sorghum bicolor (Sorghum) PE=4 SV=1	putative heavy metal transport/detoxification superfamily protein isoform 1 [Zea mays]	Zea mays LOC100382282 (umc1319), mRNA >gi|223948758|gb|BT063766.1| Zea mays full-length cDNA clone ZM_BFc0105A07 mRNA, complete cds
GRMZM2G110567	1551	3.9080553476	up	[R]	General function prediction only	--	--	sp|Q9UQ35|SRRM2_HUMAN Serine/arginine repetitive matrix protein 2 OS=Homo sapiens GN=SRRM2 PE=1 SV=2	Putative uncharacterized protein OS=Zea mays (Maize) PE=2 SV=1	unknown [Zea mays]	Zea mays full-length cDNA clone ZM_BFc0133O13 mRNA, complete cds
GRMZM2G135526	1254	3.8815760059	up	--	--	Molecular Function: nucleotide binding (GO:0000166);; Molecular Function: alcohol dehydrogenase (NAD) activity (GO:0004022);; Cellular Component: mitochondrion (GO:0005739);; Molecular Function: zinc ion binding (GO:0008270);; Molecular Function: cobalt ion binding (GO:0050897);; Biological Process: oxidation-reduction process (GO:0055114);;	--	sp|P80094|FADH_AMYME S-(hydroxymethyl)mycothiol dehydrogenase OS=Amycolatopsis methanolica PE=1 SV=2	Putative uncharacterized protein OS=Zea mays (Maize) PE=2 SV=1	uncharacterized protein LOC100274499 [Zea mays]	Zea mays uncharacterized LOC100274499 (LOC100274499), mRNA >gi|194708237|gb|BT043198.1| Zea mays full-length cDNA clone ZM_BFc0120E09 mRNA, complete cds
GRMZM2G394500	1116	3.6617061862	up	--	--	Molecular Function: peroxidase activity (GO:0004601);; Biological Process: response to oxidative stress (GO:0006979);; Cellular Component: cytoplasmic membrane-bounded vesicle (GO:0016023);; Molecular Function: heme binding (GO:0020037);; Molecular Function: metal ion binding (GO:0046872);; Biological Process: oxidation-reduction process (GO:0055114);;	--	sp|Q9FEQ8|PER2_MAIZE Peroxidase 2 OS=Zea mays GN=PER2 PE=2 SV=1	Putative uncharacterized protein OS=Zea mays (Maize) PE=2 SV=1	putative class III secretory plant peroxidase family protein [Zea mays]	Zea mays LOC100217011 (TIDP2670), mRNA >gi|194697381|gb|BT037770.1| Zea mays full-length cDNA clone ZM_BFb0194K02 mRNA, complete cds
GRMZM2G165325	663	3.629562874	up	--	--	--	--	sp|Q6ZQP7|YV021_HUMAN Uncharacterized protein LOC284861 OS=Homo sapiens PE=2 SV=1	Putative uncharacterized protein OS=Zea mays (Maize) PE=2 SV=1	hypothetical protein ZEAMMB73_151940 [Zea mays]	Zea mays LOC100275463 (cl5155_1), mRNA >gi|195612743|gb|EU956084.1| Zea mays clone 1557049 hypothetical protein mRNA, complete cds
GRMZM2G106213	1533	3.6286731412	up	[G]	Carbohydrate transport and metabolism	Molecular Function: DNA binding (GO:0003677);; Molecular Function: peroxidase activity (GO:0004601);; Biological Process: DNA recombination (GO:0006310);; Molecular Function: electron carrier activity (GO:0009055);; Cellular Component: plastid (GO:0009536);; Biological Process: electron transport chain (GO:0022900);;	--	sp|P10978|POLX_TOBAC Retrovirus-related Pol polyprotein from transposon TNT 1-94 OS=Nicotiana tabacum PE=2 SV=1	Putative uncharacterized protein Sb03g030787 (Fragment) GN=Sb03g030787 OS=Sorghum bicolor (Sorghum) PE=4 SV=1	hypothetical protein SORBIDRAFT_03g030787 [Sorghum bicolor]	Zea mays T cytoplasm male sterility restorer factor 2 (rf2a) gene, rf2a-B73 allele, complete cds
GRMZM2G171139	1566	3.6051408785	up	[Q]	Secondary metabolites biosynthesis, transport and catabolism	Molecular Function: iron ion binding (GO:0005506);; Molecular Function: electron carrier activity (GO:0009055);; Cellular Component: cytoplasmic membrane-bounded vesicle (GO:0016023);; Molecular Function: alkane 1-monooxygenase activity (GO:0018685);; Molecular Function: heme binding (GO:0020037);; Biological Process: electron transport chain (GO:0022900);;	--	sp|P98188|C94A2_VICSA Cytochrome P450 94A2 OS=Vicia sativa GN=CYP94A2 PE=2 SV=1	Putative uncharacterized protein Sb09g021890 GN=Sb09g021890 OS=Sorghum bicolor (Sorghum) PE=3 SV=1	putative cytochrome P450 superfamily protein [Zea mays]	Zea mays uncharacterized LOC100382251 (LOC100382251), mRNA >gi|223948510|gb|BT063642.1| Zea mays full-length cDNA clone ZM_BFc0089A22 mRNA, complete cds
GRMZM2G005633	920	3.5674895109	up	[R]	General function prediction only	Molecular Function: chitinase activity (GO:0004568);; Cellular Component: plasma membrane (GO:0005886);; Biological Process: carbohydrate metabolic process (GO:0005975);; Biological Process: chitin catabolic process (GO:0006032);; Molecular Function: chitin binding (GO:0008061);; Cellular Component: plant-type cell wall (GO:0009505);; Biological Process: somatic embryogenesis (GO:0010262);; Biolo…	--	sp|P29023|CHIB_MAIZE Endochitinase B (Fragment) OS=Zea mays PE=1 SV=1	Putative uncharacterized protein OS=Zea mays (Maize) PE=2 SV=1	unknown [Zea mays]	Zea mays uncharacterized LOC100216890 (LOC100216890), mRNA >gi|194696891|gb|BT037525.1| Zea mays full-length cDNA clone ZM_BFb0176G09 mRNA, complete cds
GRMZM2G131836	1026	3.5364999135	up	[MG]	--	Molecular Function: nucleotide binding (GO:0000166);; Biological Process: response to cold (GO:0009409);; Biological Process: lignin biosynthetic process (GO:0009809);; Molecular Function: cinnamoyl-CoA reductase activity (GO:0016621);; Molecular Function: coenzyme binding (GO:0050662);; Biological Process: oxidation-reduction process (GO:0055114);;	--	sp|P51104|DFRA_DIACA Dihydroflavonol-4-reductase OS=Dianthus caryophyllus GN=A PE=2 SV=1	Cinnamoyl-CoA reductase (Fragment) GN=ccr2 OS=Zea mays (Maize) PE=4 SV=1	cinnamoyl-CoA reductase [Zea mays]	Zea mays genotype B73 cinnamoyl-CoA reductase (ccr2) gene, promoter region, exons 1 through 5, and complete cds
GRMZM2G055844	2106	3.5351272016	up	--	--	Molecular Function: protein kinase activity (GO:0004672);; Molecular Function: ATP binding (GO:0005524);; Cellular Component: plasma membrane (GO:0005886);; Biological Process: protein phosphorylation (GO:0006468);;	--	sp|Q93Y06|Y5720_ARATH Probable inactive receptor kinase At5g67200 OS=Arabidopsis thaliana GN=At5g67200 PE=1 SV=1	Putative uncharacterized protein OS=Zea mays (Maize) PE=2 SV=1	unknown [Zea mays]	Zea mays full-length cDNA clone ZM_BFb0044E22 mRNA, complete cds
GRMZM2G042789	222	3.5278560679	up	--	--	Molecular Function: serine-type endopeptidase inhibitor activity (GO:0004867);; Biological Process: proteolysis (GO:0006508);; Molecular Function: peptidase activity (GO:0008233);; Biological Process: response to wounding (GO:0009611);;	--	sp|P01053|ICI2_HORVU Subtilisin-chymotrypsin inhibitor-2A OS=Hordeum vulgare PE=1 SV=2	Putative uncharacterized protein OS=Zea mays (Maize) PE=4 SV=1	hypothetical protein [Zea mays]	Zea mays clone 373594 hypothetical protein mRNA, complete cds
GRMZM2G339562	357	3.5213075715	up	--	--	--	--	sp|Q3KSS4|EBNA1_EBVG Epstein-Barr nuclear antigen 1 OS=Epstein-Barr virus (strain GD1) GN=EBNA1 PE=1 SV=1	Putative uncharacterized protein OS=Zea mays (Maize) PE=4 SV=1	uncharacterized protein LOC100274353 [Zea mays]	Zea mays uncharacterized LOC100274353 (LOC100274353), mRNA >gi|194707513|gb|BT042836.1| Zea mays full-length cDNA clone ZM_BFc0049F18 mRNA, complete cds
GRMZM2G102183	1715	3.4074172121	up	[C]	Energy production and conversion	Molecular Function: malate synthase activity (GO:0004474);; Cellular Component: nucleus (GO:0005634);; Biological Process: glyoxylate cycle (GO:0006097);; Biological Process: tricarboxylic acid cycle (GO:0006099);; Cellular Component: glyoxysome (GO:0009514);;	K01638|0.0|zma:542252|mas1, LIP, MS	sp|P49081|MASY_MAIZE Malate synthase, glyoxysomal OS=Zea mays GN=LIP PE=2 SV=1	Malate synthase GN=Sb06g020720 OS=Sorghum bicolor (Sorghum) PE=3 SV=1	malate synthase, glyoxysomal [Zea mays]	Zea mays PCO110469 mRNA sequence
GRMZM2G359298	2235	3.3527826156	up	[Q]	Secondary metabolites biosynthesis, transport and catabolism	Molecular Function: copper ion binding (GO:0005507);; Cellular Component: endosome (GO:0005768);; Cellular Component: vacuole (GO:0005773);; Cellular Component: Golgi apparatus (GO:0005794);; Cellular Component: trans-Golgi network (GO:0005802);; Molecular Function: primary amine oxidase activity (GO:0008131);; Biological Process: amine metabolic process (GO:0009308);; Cellular Component: cytopla…	--	sp|Q8H1H9|AMO_ARATH Primary amine oxidase OS=Arabidopsis thaliana GN=At1g62810 PE=2 SV=1	Putative uncharacterized protein Sb06g004290 GN=Sb06g004290 OS=Sorghum bicolor (Sorghum) PE=3 SV=1	hypothetical protein ZEAMMB73_381440 [Zea mays]	Zea mays uncharacterized LOC100382306 (LOC100382306), mRNA >gi|223948892|gb|BT063833.1| Zea mays full-length cDNA clone ZM_BFc0111D04 mRNA, complete cds
GRMZM2G034668	837	3.3274740243	up	--	--	Cellular Component: membrane (GO:0016020);; Cellular Component: cytoplasmic membrane-bounded vesicle (GO:0016023);;	K08360|1e-107|zma:100194390|cl16535_1a	sp|Q91577|CY561_XENLA Cytochrome b561 OS=Xenopus laevis GN=cyb561 PE=2 SV=1	Putative uncharacterized protein OS=Zea mays (Maize) PE=2 SV=1	uncharacterized protein LOC100194390 [Zea mays]	Zea mays clone 264833 cytochrome b561 mRNA, complete cds
GRMZM2G179329	1416	3.2440905061	up	--	--	Biological Process: response to karrikin (GO:0080167);;	--	sp|Q9UQ35|SRRM2_HUMAN Serine/arginine repetitive matrix protein 2 OS=Homo sapiens GN=SRRM2 PE=1 SV=2	Putative uncharacterized protein OS=Zea mays (Maize) PE=2 SV=1	uncharacterized protein LOC100381622 [Zea mays]	Zea mays full-length cDNA clone ZM_BFc0177B07 mRNA, complete cds
AC205471.4_FG007	387	3.2081424751	up	--	--	Cellular Component: nucleus (GO:0005634);; Biological Process: fatty acid catabolic process (GO:0009062);; Biological Process: response to gibberellin stimulus (GO:0009739);;	--	--	Putative uncharacterized protein OS=Zea mays (Maize) PE=2 SV=1	hypothetical protein ZEAMMB73_321310 [Zea mays]	Zea mays uncharacterized LOC100303799 (LOC100303799), mRNA >gi|194702875|gb|BT040517.1| Zea mays full-length cDNA clone ZM_BFc0098J20 mRNA, complete cds
GRMZM2G048836	2076	3.1902273997	up	[O]	Posttranslational modification, protein turnover, chaperones	Molecular Function: ATP-dependent peptidase activity (GO:0004176);; Molecular Function: metalloendopeptidase activity (GO:0004222);; Molecular Function: ATP binding (GO:0005524);; Biological Process: protein folding (GO:0006457);; Biological Process: proteolysis (GO:0006508);; Molecular Function: zinc ion binding (GO:0008270);; Molecular Function: microtubule-severing ATPase activity (GO:0008568)…	K03798|0.0|zma:100191560|hypothetical protein LOC100191560	sp|Q67WJ2|FTSH6_ORYSJ ATP-dependent zinc metalloprotease FTSH 6, chloroplastic OS=Oryza sativa subsp. japonica GN=FTSH6 PE=3 SV=1	Putative uncharacterized protein OS=Zea mays (Maize) PE=2 SV=1	uncharacterized protein LOC100191560 [Zea mays]	Zea mays clone 1573151 FtsH6 - Zea mays FtsH protease mRNA, complete cds
GRMZM2G014499	2421	3.1097799842	up	[S]	Function unknown	Molecular Function: serine-type endopeptidase activity (GO:0004252);; Cellular Component: extracellular region (GO:0005576);; Cellular Component: cell wall (GO:0005618);; Biological Process: proteolysis (GO:0006508);; Cellular Component: cytoplasmic membrane-bounded vesicle (GO:0016023);; Molecular Function: identical protein binding (GO:0042802);; Biological Process: negative regulation of catal…	--	sp|O65351|SUBL_ARATH Subtilisin-like protease OS=Arabidopsis thaliana GN=ARA12 PE=1 SV=1	Putative uncharacterized protein Sb03g033440 GN=Sb03g033440 OS=Sorghum bicolor (Sorghum) PE=4 SV=1	hypothetical protein SORBIDRAFT_03g033440 [Sorghum bicolor]	Zea mays clone 369003 mRNA sequence
GRMZM2G321290	1302	3.0871033479	up	--	--	Molecular Function: triglyceride lipase activity (GO:0004806);; Cellular Component: extracellular region (GO:0005576);; Cellular Component: mitochondrion (GO:0005739);; Molecular Function: phosphatidylcholine 1-acylhydrolase activity (GO:0008970);; Biological Process: lipid catabolic process (GO:0016042);;	--	sp|Q9C8J6|PLA17_ARATH Phospholipase A1-Igamma3, chloroplastic OS=Arabidopsis thaliana GN=At1g51440 PE=1 SV=1	Triacylglycerol lipase OS=Zea mays (Maize) PE=2 SV=1	hypothetical protein ZEAMMB73_326330 [Zea mays]	Zea mays triacylglycerol lipase (LOC100286304), mRNA >gi|195658684|gb|EU976692.1| Zea mays clone 987378 triacylglycerol lipase mRNA, complete cds
GRMZM2G366532	2349	3.0843946437	up	[O]	Posttranslational modification, protein turnover, chaperones	Molecular Function: ATP binding (GO:0005524);; Biological Process: response to stress (GO:0006950);;	K03283|0.0|sbi:SORBI_01g039390|hypothetical protein	sp|P09189|HSP7C_PETHY Heat shock cognate 70 kDa protein OS=Petunia hybrida GN=HSP70 PE=2 SV=1	Putative uncharacterized protein Sb01g039390 GN=Sb01g039390 OS=Sorghum bicolor (Sorghum) PE=3 SV=1	hypothetical protein ZEAMMB73_360650 [Zea mays]	Zea mays LOC100272911 (pco094428), mRNA >gi|194701355|gb|BT039757.1| Zea mays full-length cDNA clone ZM_BFc0043F09 mRNA, complete cds
GRMZM2G388045	1863	3.0772014681	up	--	--	Cellular Component: plasma membrane (GO:0005886);; Biological Process: embryo sac development (GO:0009553);; Biological Process: pollen development (GO:0009555);; Biological Process: embryo development (GO:0009790);; Cellular Component: cytoplasmic membrane-bounded vesicle (GO:0016023);; Molecular Function: identical protein binding (GO:0042802);;	--	sp|Q8BTI8|SRRM2_MOUSE Serine/arginine repetitive matrix protein 2 OS=Mus musculus GN=Srrm2 PE=1 SV=2	Putative uncharacterized protein OS=Zea mays (Maize) PE=2 SV=1	uncharacterized protein LOC100382002 [Zea mays]	Zea mays uncharacterized LOC100382002 (LOC100382002), mRNA >gi|223946924|gb|BT062849.1| Zea mays full-length cDNA clone ZM_BFc0001O13 mRNA, complete cds
GRMZM2G162359	939	3.0195413432	up	--	--	Molecular Function: hydrolase activity, hydrolyzing O-glycosyl compounds (GO:0004553);; Cellular Component: extracellular region (GO:0005576);; Biological Process: defense response (GO:0006952);; Cellular Component: cytoplasmic membrane-bounded vesicle (GO:0016023);; Molecular Function: cation binding (GO:0043169);; Biological Process: xylan catabolic process (GO:0045493);;	--	sp|Q8L5C6|XIP1_WHEAT Xylanase inhibitor protein 1 OS=Triticum aestivum GN=XIPI PE=1 SV=2	Putative uncharacterized protein OS=Zea mays (Maize) PE=2 SV=1	uncharacterized protein LOC100274481 precursor [Zea mays]	Zea mays uncharacterized LOC100274481 (LOC100274481), mRNA >gi|194708161|gb|BT043160.1| Zea mays full-length cDNA clone ZM_BFc0114D22 mRNA, complete cds
GRMZM2G088028	900	2.9982970194	up	[E]	Amino acid transport and metabolism	Molecular Function: catalytic activity (GO:0003824);;	K00814|1e-96|sbi:SORBI_01g023740|hypothetical protein	sp|P34106|ALA2_PANMI Alanine aminotransferase 2 OS=Panicum miliaceum PE=1 SV=1	Putative uncharacterized protein Sb01g023740 GN=Sb01g023740 OS=Sorghum bicolor (Sorghum) PE=4 SV=1	hypothetical protein ZEAMMB73_203910, partial [Zea mays]	Zea mays uncharacterized LOC100216685 (LOC100216685), mRNA >gi|194696189|gb|BT037174.1| Zea mays full-length cDNA clone ZM_BFb0157H22 mRNA, complete cds
GRMZM2G396248	1650	2.9672699097	up	--	--	Molecular Function: iron ion binding (GO:0005506);; Molecular Function: electron carrier activity (GO:0009055);; Cellular Component: cytoplasmic membrane-bounded vesicle (GO:0016023);; Molecular Function: alkane 1-monooxygenase activity (GO:0018685);; Molecular Function: heme binding (GO:0020037);; Biological Process: electron transport chain (GO:0022900);;	--	sp|O81117|C94A1_VICSA Cytochrome P450 94A1 OS=Vicia sativa GN=CYP94A1 PE=2 SV=2	Putative uncharacterized protein Sb03g040440 GN=Sb03g040440 OS=Sorghum bicolor (Sorghum) PE=3 SV=1	putative cytochrome P450 superfamily protein [Zea mays]	Zea mays clone 321435 mRNA sequence
GRMZM2G146380	759	2.8931082131	up	[M]	Cell wall/membrane/envelope biogenesis	Cellular Component: cell part (GO:0044464);;	--	sp|Q9UQ35|SRRM2_HUMAN Serine/arginine repetitive matrix protein 2 OS=Homo sapiens GN=SRRM2 PE=1 SV=2	Putative uncharacterized protein Sb04g023990 GN=Sb04g023990 OS=Sorghum bicolor (Sorghum) PE=4 SV=1	NAC30 NAC type transcription factor, partial [Zea mays subsp. mays]	Zea mays subsp. mays clone pUT3081 NAC30 NAC type transcription factor mRNA, partial cds
GRMZM2G384755	1497	2.8660321204	up	--	--	Molecular Function: protein serine/threonine kinase activity (GO:0004674);; Molecular Function: ATP binding (GO:0005524);; Cellular Component: nucleus (GO:0005634);; Cellular Component: vacuole (GO:0005773);; Cellular Component: cytosol (GO:0005829);; Cellular Component: plasma membrane (GO:0005886);; Cellular Component: cytoplasmic membrane-bounded vesicle (GO:0016023);; Biological Process: cell…	--	sp|O81905|SD18_ARATH Receptor-like serine/threonine-protein kinase SD1-8 OS=Arabidopsis thaliana GN=SD18 PE=1 SV=1	Putative uncharacterized protein OS=Zea mays (Maize) PE=2 SV=1	unknown [Zea mays]	Zea mays full-length cDNA clone ZM_BFb0012O01 mRNA, complete cds
GRMZM2G320521	1521	2.8370463819	up	--	--	Molecular Function: aspartic-type endopeptidase activity (GO:0004190);; Cellular Component: extracellular region (GO:0005576);; Biological Process: proteolysis (GO:0006508);;	--	sp|Q766C3|NEP1_NEPGR Aspartic proteinase nepenthesin-1 OS=Nepenthes gracilis GN=nep1 PE=1 SV=1	Putative uncharacterized protein Sb03g006630 GN=Sb03g006630 OS=Sorghum bicolor (Sorghum) PE=3 SV=1	hypothetical protein SORBIDRAFT_03g006630 [Sorghum bicolor]	Zea mays clone 218351 mRNA sequence
GRMZM2G112538	483	2.8346590308	up	--	--	Biological Process: defense response (GO:0006952);; Cellular Component: plastid (GO:0009536);; Biological Process: response to biotic stimulus (GO:0009607);;	--	sp|Q05736|PR1_ASPOF Pathogenesis-related protein 1 OS=Asparagus officinalis GN=PR1 PE=2 SV=1	Pathogenesis-related protein 10 OS=Zea mays (Maize) PE=2 SV=1	uncharacterized protein LOC100192117 [Zea mays]	Zea mays pathogenesis-related protein 10 gene, complete cds
GRMZM2G142037	2052	2.8337084393	up	[RTKL]	--	Molecular Function: protein serine/threonine kinase activity (GO:0004674);; Molecular Function: ATP binding (GO:0005524);; Cellular Component: mitochondrion (GO:0005739);; Biological Process: protein phosphorylation (GO:0006468);; Cellular Component: membrane (GO:0016020);; Cellular Component: cytoplasmic membrane-bounded vesicle (GO:0016023);; Molecular Function: carbohydrate binding (GO:0030246…	--	sp|O80939|LRK41_ARATH L-type lectin-domain containing receptor kinase IV.1 OS=Arabidopsis thaliana GN=LECRK41 PE=1 SV=1	Predicted protein OS=Hordeum vulgare var. distichum (Two-rowed barley) PE=2 SV=1	putative lectin-like receptor protein kinase family protein [Zea mays]	Zea mays full-length cDNA clone ZM_BFa0080M08 mRNA, complete cds
GRMZM2G437100	465	2.827763431	up	[O]	Posttranslational modification, protein turnover, chaperones	Cellular Component: cytoplasm (GO:0005737);; Biological Process: response to high light intensity (GO:0009644);; Biological Process: heat acclimation (GO:0010286);; Biological Process: response to hydrogen peroxide (GO:0042542);; Biological Process: protein oligomerization (GO:0051259);;	--	sp|P27777|HS16A_ORYSJ 16.9 kDa class I heat shock protein 1 OS=Oryza sativa subsp. japonica GN=HSP16.9A PE=1 SV=1	Putative uncharacterized protein OS=Zea mays (Maize) PE=2 SV=1	uncharacterized protein LOC100501790 [Zea mays]	Zea mays uncharacterized LOC100501790 (LOC100501790), mRNA >gi|391417361|gb|BT086238.2| Zea mays full-length cDNA clone ZM_BFc0136L07 mRNA, complete cds
GRMZM2G177384	1617	2.8212993801	up	[Q]	Secondary metabolites biosynthesis, transport and catabolism	Molecular Function: monooxygenase activity (GO:0004497);; Molecular Function: iron ion binding (GO:0005506);; Cellular Component: mitochondrion (GO:0005739);; Molecular Function: electron carrier activity (GO:0009055);; Cellular Component: cytoplasmic membrane-bounded vesicle (GO:0016023);; Molecular Function: oxidoreductase activity, acting on paired donors, with incorporation or reduction of mo…	K05917|0.0|zma:100273258|hypothetical protein LOC100273258	sp|P93846|CP51_SORBI Obtusifoliol 14-alpha demethylase OS=Sorghum bicolor GN=CYP51 PE=1 SV=1	Putative uncharacterized protein OS=Zea mays (Maize) PE=2 SV=1	uncharacterized protein LOC100273258 [Zea mays]	Zea mays clone 865760 mRNA sequence
GRMZM2G056513	375	2.8054898783	up	--	--	--	--	--	Putative uncharacterized protein OS=Zea mays (Maize) PE=2 SV=1	uncharacterized protein LOC100384213 [Zea mays]	Zea mays uncharacterized LOC100384213 (LOC100384213), mRNA >gi|391415953|gb|BT069504.2| Zea mays full-length cDNA clone ZM_BFb0159B19 mRNA, complete cds
GRMZM2G124921	1671	2.7973004444	up	[R]	General function prediction only	Cellular Component: mitochondrion (GO:0005739);; Biological Process: lipid metabolic process (GO:0006629);; Cellular Component: plastid (GO:0009536);; Molecular Function: hydrolase activity (GO:0016787);;	--	sp|Q2MY56|PATD2_SOLTU Patatin group D-2 OS=Solanum tuberosum PE=2 SV=1	Patatin T5 OS=Zea mays (Maize) PE=2 SV=1	patatin T5 [Zea mays]	Zea mays patatin T5 (LOC100285633), mRNA >gi|195651682|gb|EU973191.1| Zea mays clone 394708 patatin T5 precursor, mRNA, complete cds
GRMZM2G152179	1032	2.7967087259	up	--	--	Molecular Function: sulfotransferase activity (GO:0008146);;	--	sp|Q9C9C9|SOT18_ARATH Sulfotransferase 18 OS=Arabidopsis thaliana GN=SOT18 PE=1 SV=1	Putative uncharacterized protein OS=Zea mays (Maize) PE=2 SV=1	uncharacterized protein LOC100280082 [Zea mays]	Zea mays uncharacterized LOC100280082 (LOC100280082), mRNA >gi|219887532|gb|BT055534.1| Zea mays full-length cDNA clone ZM_BFc0059D11 mRNA, complete cds
GRMZM2G119970	1723	2.7897575817	up	[R]	General function prediction only	Molecular Function: purine nucleobase transmembrane transporter activity (GO:0005345);; Cellular Component: plastid (GO:0009536);; Biological Process: adenine transport (GO:0015853);; Biological Process: guanine transport (GO:0015854);; Biological Process: nucleobase-containing compound transport (GO:0015931);; Cellular Component: membrane (GO:0016020);; Biological Process: transmembrane transpor…	K06901|0.0|zma:100280431|hypothetical protein LOC100280431	sp|Q9SRK7|AZG1_ARATH Adenine/guanine permease AZG1 OS=Arabidopsis thaliana GN=AZG1 PE=2 SV=1	Putative uncharacterized protein OS=Zea mays (Maize) PE=2 SV=1	hypothetical protein ZEAMMB73_260380 [Zea mays]	Zea mays uncharacterized LOC100280431 (LOC100280431), mRNA >gi|219888898|gb|BT056217.1| Zea mays full-length cDNA clone ZM_BFb0085E23 mRNA, complete cds
GRMZM2G016462	288	2.7876549698	up	--	--	--	--	--	Putative uncharacterized protein OS=Zea mays (Maize) PE=4 SV=1	hypothetical protein [Zea mays]	Zea mays clone 1555042 hypothetical protein mRNA, complete cds
GRMZM2G010731	843	2.7605259641	up	--	--	Molecular Function: methyltransferase activity (GO:0008168);; Biological Process: methylation (GO:0032259);;	--	sp|Q9SPV4|SAMT_CLABR Salicylate O-methyltransferase OS=Clarkia breweri GN=SAMT PE=1 SV=1	O-methyltransferase 8 OS=Zea mays (Maize) PE=2 SV=1	o-methyltransferase 8 [Zea mays]	Zea mays o-methyltransferase 8 (LOC100500709), mRNA >gi|298569875|gb|HM242248.1| Zea mays clone omt8-Del1 o-methyltransferase 8 mRNA, complete cds
GRMZM2G475380	1110	2.7207678148	up	[R]	General function prediction only	Molecular Function: oxidoreductase activity, acting on paired donors, with incorporation or reduction of molecular oxygen, 2-oxoglutarate as one donor, and incorporation of one atom each of oxygen into both donors (GO:0016706);; Biological Process: oxidation-reduction process (GO:0055114);;	--	sp|D4N501|DIOX2_PAPSO Probable 2-oxoglutarate/Fe(II)-dependent dioxygenase OS=Papaver somniferum GN=DIOX2 PE=2 SV=1	Putative uncharacterized protein Sb01g049030 GN=Sb01g049030 OS=Sorghum bicolor (Sorghum) PE=3 SV=1	hypothetical protein SORBIDRAFT_01g049030 [Sorghum bicolor]	Sorghum bicolor hypothetical protein, mRNA
GRMZM2G468111	327	2.7089430898	up	--	--	--	--	--	Putative uncharacterized protein OS=Zea mays (Maize) PE=4 SV=1	uncharacterized protein LOC100277849 [Zea mays]	Zea mays uncharacterized LOC100277849 (LOC100277849), mRNA >gi|195646907|gb|EU970804.1| Zea mays clone 351139 hypothetical protein mRNA, complete cds
GRMZM2G153536	1447	2.7078603891	up	[EH]	--	Biological Process: isoleucine biosynthetic process (GO:0009097);; Biological Process: leucine biosynthetic process (GO:0009098);; Biological Process: valine biosynthetic process (GO:0009099);; Cellular Component: chloroplast (GO:0009507);; Molecular Function: L-leucine transaminase activity (GO:0052654);; Molecular Function: L-valine transaminase activity (GO:0052655);; Molecular Function: L-iso…	K00826|1e-103|osa:4332151|Os03g0231600	sp|Q93Y32|BCAT1_ARATH Branched-chain-amino-acid aminotransferase 1, mitochondrial OS=Arabidopsis thaliana GN=BCAT1 PE=1 SV=2	Branched-chain-amino-acid aminotransferase GN=OsJ_10024 OS=Oryza sativa subsp. japonica (Rice) PE=3 SV=1	hypothetical protein OsJ_10024 [Oryza sativa Japonica Group]	Zea mays clone 1571739 mRNA sequence
GRMZM2G113800	1194	2.6983231508	up	--	--	Molecular Function: purine nucleobase transmembrane transporter activity (GO:0005345);; Biological Process: purine nucleobase transport (GO:0006863);; Cellular Component: chloroplast (GO:0009507);; Biological Process: nucleobase-containing compound transport (GO:0015931);; Cellular Component: integral to membrane (GO:0016021);; Cellular Component: cytoplasmic membrane-bounded vesicle (GO:0016023)…	--	sp|Q9LPF6|PUP11_ARATH Probable purine permease 11 OS=Arabidopsis thaliana GN=PUP11 PE=1 SV=1	Predicted protein (Fragment) OS=Hordeum vulgare var. distichum (Two-rowed barley) PE=2 SV=1	hypothetical protein ZEAMMB73_388690 [Zea mays]	Hordeum vulgare subsp. vulgare mRNA for predicted protein, partial cds, clone: NIASHv3148H14
GRMZM2G542272	309	2.6900825564	up	--	--	Cellular Component: plastid (GO:0009536);; Cellular Component: cytoplasmic membrane-bounded vesicle (GO:0016023);;	--	sp|Q7NH85|IF2_GLOVI Translation initiation factor IF-2 OS=Gloeobacter violaceus GN=-B PE=3 SV=1	Putative uncharacterized protein OS=Zea mays (Maize) PE=4 SV=1	hypothetical protein ZEAMMB73_230870, partial [Zea mays]	Zea mays BAC clone CH201-326E16 from chromosome 5, complete sequence
GRMZM2G156861	5238	2.6210608927	up	[L]	Replication, recombination and repair	Molecular Function: RNA binding (GO:0003723);; Molecular Function: RNA-directed DNA polymerase activity (GO:0003964);; Molecular Function: ribonuclease H activity (GO:0004523);; Biological Process: RNA-dependent DNA replication (GO:0006278);; Biological Process: DNA integration (GO:0015074);; Molecular Function: cation binding (GO:0043169);;	--	sp|P29114|LOX1_HORVU Lipoxygenase 1 OS=Hordeum vulgare GN=LOX1.1 PE=1 SV=2	Putative prpol GN=Z092E12.19 OS=Zea mays (Maize) PE=4 SV=1	Xilon1 gag-pol polyprotein [Zea mays subsp. mexicana]	Zea mays putative pol protein gene, partial cds; and putative gag-pol precursor -orf2, putative Fourf gag/pol protein, putative NADP-dependent malic enzyme, putative argonaute protein, putative pinhead protein, putative pol protein, putative gag protein,
GRMZM2G052844	1341	2.6152511446	up	[M]	Cell wall/membrane/envelope biogenesis	Molecular Function: polygalacturonase activity (GO:0004650);; Cellular Component: extracellular region (GO:0005576);; Biological Process: carbohydrate metabolic process (GO:0005975);; Cellular Component: membrane (GO:0016020);; Cellular Component: cytoplasmic membrane-bounded vesicle (GO:0016023);;	--	sp|A7PZL3|PGLR_VITVI Probable polygalacturonase OS=Vitis vinifera GN=GSVIVT00026920001 PE=1 SV=1	Putative uncharacterized protein OS=Zea mays (Maize) PE=2 SV=1	uncharacterized protein LOC100273574 precursor [Zea mays]	Zea mays LOC100273574 (pco131841), mRNA >gi|223949710|gb|BT064242.1| Zea mays full-length cDNA clone ZM_BFc0152B11 mRNA, complete cds
GRMZM2G360219	2196	2.6044150981	up	[S]	Function unknown	Molecular Function: protein serine/threonine kinase activity (GO:0004674);; Molecular Function: ATP binding (GO:0005524);; Biological Process: protein phosphorylation (GO:0006468);; Cellular Component: cytoplasmic membrane-bounded vesicle (GO:0016023);;	--	sp|Q9FL28|FLS2_ARATH LRR receptor-like serine/threonine-protein kinase FLS2 OS=Arabidopsis thaliana GN=FLS2 PE=1 SV=1	Putative uncharacterized protein Sb10g005310 GN=Sb10g005310 OS=Sorghum bicolor (Sorghum) PE=3 SV=1	putative leucine-rich repeat receptor-like protein kinase family protein [Zea mays]	Sorghum bicolor hypothetical protein, mRNA
GRMZM2G117164	708	2.6041047378	up	--	--	Molecular Function: transcription regulatory region sequence-specific DNA binding (GO:0000976);; Molecular Function: sequence-specific DNA binding transcription factor activity (GO:0003700);; Cellular Component: nucleus (GO:0005634);; Biological Process: regulation of transcription, DNA-dependent (GO:0006355);;	--	sp|A2X7U1|HOX24_ORYSI Homeobox-leucine zipper protein HOX24 OS=Oryza sativa subsp. indica GN=HOX24 PE=2 SV=2	Putative uncharacterized protein Sb04g033380 GN=Sb04g033380 OS=Sorghum bicolor (Sorghum) PE=3 SV=1	hypothetical protein SORBIDRAFT_04g033380 [Sorghum bicolor]	Zea mays homeobox-leucine zipper protein ATHB-6 (LOC100285460), mRNA >gi|195650008|gb|EU972354.1| Zea mays clone 380106 homeobox-leucine zipper protein ATHB-6 mRNA, complete cds
GRMZM2G078725	1839	2.5533208594	up	--	--	Cellular Component: mitochondrion (GO:0005739);;	--	sp|Q9T041|MAPT_ARATH Microtubule-associated protein TORTIFOLIA1 OS=Arabidopsis thaliana GN=TOR1 PE=1 SV=2	Putative uncharacterized protein Sb04g028430 GN=Sb04g028430 OS=Sorghum bicolor (Sorghum) PE=4 SV=1	hypothetical protein SORBIDRAFT_04g028430 [Sorghum bicolor]	Zea mays BAC clone CH201-417E17 from chromosome 5, complete sequence
GRMZM2G309380	2058	2.5528490266	up	[RTKL]	--	Molecular Function: protein serine/threonine kinase activity (GO:0004674);; Molecular Function: ATP binding (GO:0005524);; Biological Process: protein phosphorylation (GO:0006468);; Cellular Component: cytoplasmic membrane-bounded vesicle (GO:0016023);;	--	sp|Q9S972|SD16_ARATH Receptor-like serine/threonine-protein kinase SD1-6 OS=Arabidopsis thaliana GN=SD16 PE=1 SV=2	Putative uncharacterized protein Sb02g035350 GN=Sb02g035350 OS=Sorghum bicolor (Sorghum) PE=4 SV=1	hypothetical protein SORBIDRAFT_02g035350 [Sorghum bicolor]	Zea mays clone 220054 mRNA sequence
GRMZM2G154678	1587	2.4843304437	up	--	--	Cellular Component: extracellular region (GO:0005576);; Cellular Component: mitochondrion (GO:0005739);; Molecular Function: cellulase activity (GO:0008810);; Cellular Component: cytoplasmic membrane-bounded vesicle (GO:0016023);; Biological Process: cellulose catabolic process (GO:0030245);;	--	sp|Q654U4|GUN16_ORYSJ Endoglucanase 16 OS=Oryza sativa subsp. japonica GN=Os06g0247900 PE=2 SV=2	Putative uncharacterized protein Sb10g008880 GN=Sb10g008880 OS=Sorghum bicolor (Sorghum) PE=4 SV=1	hypothetical protein ZEAMMB73_337130 [Zea mays]	Sorghum bicolor hypothetical protein, mRNA
GRMZM2G024705	645	2.4840197962	up	--	--	Biological Process: cellular response to phosphate starvation (GO:0016036);; Biological Process: regulation of cellular process (GO:0050794);; Biological Process: cellular response to cold (GO:0070417);;	--	sp|Q7Y0F6|SPX5_ORYSJ SPX domain-containing protein 5 OS=Oryza sativa subsp. japonica GN=SPX5 PE=2 SV=1	Phosphorus starvation-induced protein GN=SPX3 OS=Brassica oleracea (Wild cabbage) PE=2 SV=1	Os03g0406100 [Oryza sativa Japonica Group]	Genomic Sequence for Oryza sativa, Nipponbare strain, clone OSJNBa0068A07, from Chromosome 10, complete sequence
GRMZM2G044851	1842	2.476356478	up	--	--	Cellular Component: plasma membrane (GO:0005886);; Biological Process: response to nitrate (GO:0010167);; Molecular Function: nitrate transmembrane transporter activity (GO:0015112);; Biological Process: nitrate transport (GO:0015706);; Biological Process: response to cadmium ion (GO:0046686);;	--	sp|Q8GXN2|PTR47_ARATH Nitrate transporter 1.8 OS=Arabidopsis thaliana GN=NRT1.8 PE=2 SV=2	Putative uncharacterized protein Sb04g031320 GN=Sb04g031320 OS=Sorghum bicolor (Sorghum) PE=4 SV=1	hypothetical protein ZEAMMB73_229250 [Zea mays]	Zea mays BAC clone CH201-459P15 from chromosome 5, complete sequence
GRMZM2G154090	1626	2.463391493	up	[GEPR]	--	Molecular Function: inorganic phosphate transmembrane transporter activity (GO:0005315);; Cellular Component: nucleus (GO:0005634);; Cellular Component: vacuole (GO:0005773);; Cellular Component: plasma membrane (GO:0005886);; Biological Process: phosphate ion transport (GO:0006817);; Biological Process: response to abscisic acid stimulus (GO:0009737);; Molecular Function: symporter activity (GO:…	--	sp|Q8H6G8|PHT18_ORYSJ Probable inorganic phosphate transporter 1-8 OS=Oryza sativa subsp. japonica GN=PHT1-8 PE=2 SV=1	Inorganic phosphate transporter 1 OS=Zea mays (Maize) PE=2 SV=1	phosphate transporter protein2 [Zea mays]	Zea mays full-length cDNA clone ZM_BFb0161D24 mRNA, complete cds
GRMZM2G116881	516	2.4556839253	up	--	--	Cellular Component: nucleus (GO:0005634);; Cellular Component: plastid (GO:0009536);;	--	--	Putative uncharacterized protein Sb10g006240 GN=Sb10g006240 OS=Sorghum bicolor (Sorghum) PE=4 SV=1	hypothetical protein ZEAMMB73_252630 [Zea mays]	Zea mays clone 245240 mRNA sequence
GRMZM2G098301	2706	2.4378721151	up	--	--	Molecular Function: G-protein coupled GABA receptor activity (GO:0004965);; Molecular Function: ionotropic glutamate receptor activity (GO:0004970);; Molecular Function: extracellular-glutamate-gated ion channel activity (GO:0005234);; Biological Process: ion transport (GO:0006811);; Biological Process: cellular calcium ion homeostasis (GO:0006874);; Biological Process: cellular sodium ion homeos…	--	sp|Q7XP59|GLR31_ORYSJ Glutamate receptor 3.1 OS=Oryza sativa subsp. japonica GN=GLR3.1 PE=1 SV=1	Glutamate receptor GN=Sb04g001290 OS=Sorghum bicolor (Sorghum) PE=3 SV=1	hypothetical protein ZEAMMB73_209570 [Zea mays]	Sorghum bicolor hypothetical protein, mRNA
GRMZM2G169947	612	2.4263089673	up	--	--	Molecular Function: protein dimerization activity (GO:0046983);;	--	--	Putative uncharacterized protein Sb03g008570 GN=Sb03g008570 OS=Sorghum bicolor (Sorghum) PE=4 SV=1	hypothetical protein SORBIDRAFT_03g008570 [Sorghum bicolor]	Sorghum bicolor hypothetical protein, mRNA
GRMZM2G038281	2535	2.4247116667	up	[G]	Carbohydrate transport and metabolism	Molecular Function: hydrolase activity, hydrolyzing O-glycosyl compounds (GO:0004553);; Molecular Function: binding (GO:0005488);; Cellular Component: extracellular region (GO:0005576);; Cellular Component: cell wall (GO:0005618);; Biological Process: metabolic process (GO:0008152);; Cellular Component: cytoplasmic membrane-bounded vesicle (GO:0016023);;	--	sp|Q5N8X6|BGAL3_ORYSJ Beta-galactosidase 3 OS=Oryza sativa subsp. japonica GN=Os01g0875500 PE=2 SV=1	Beta-galactosidase OS=Zea mays (Maize) PE=2 SV=1	LOC100285111 precursor [Zea mays]	Zea mays LOC100285111 (IDP73), mRNA >gi|195647053|gb|EU970877.1| Zea mays clone 352869 beta-galactosidase precursor, mRNA, complete cds
GRMZM2G126199	1231	2.3977501937	up	[IQR]	--	Molecular Function: nucleotide binding (GO:0000166);; Molecular Function: oxidoreductase activity (GO:0016491);; Biological Process: oxidation-reduction process (GO:0055114);;	--	sp|Q8BYK4|RDH12_MOUSE Retinol dehydrogenase 12 OS=Mus musculus GN=Rdh12 PE=2 SV=1	Retinol dehydrogenase 12 OS=Zea mays (Maize) PE=2 SV=1	retinol dehydrogenase 12 [Zea mays]	Zea mays clone 1381494 mRNA sequence
GRMZM2G373522	885	2.3680980763	up	[J]	Translation, ribosomal structure and biogenesis	Biological Process: response to stress (GO:0006950);; Biological Process: response to water stimulus (GO:0009415);;	--	sp|P46524|CO410_WHEAT Dehydrin COR410 OS=Triticum aestivum GN=COR410 PE=2 SV=1	Putative uncharacterized protein OS=Zea mays (Maize) PE=2 SV=1	unknown [Zea mays]	Zea mays dehydrin (dhn2), mRNA >gi|532622|gb|L35913.1|MZELIPASE Zea mays dehydrin (dhn-2) mRNA, complete cds
GRMZM2G101116	1128	2.3669133177	up	[R]	General function prediction only	Molecular Function: calmodulin binding (GO:0005516);; Cellular Component: plasma membrane (GO:0005886);;	--	sp|Q9ZW82|PIRL2_ARATH Pirin-like protein At2g43120 OS=Arabidopsis thaliana GN=At2g43120 PE=2 SV=3	Putative uncharacterized protein OS=Zea mays (Maize) PE=2 SV=1	unknown [Zea mays]	Zea mays full-length cDNA clone ZM_BFc0112O12 mRNA, complete cds
GRMZM2G079082	3201	2.3564376512	up	[S]	Function unknown	--	--	sp|Q9LRR4|R13L1_ARATH Putative disease resistance RPP13-like protein 1 OS=Arabidopsis thaliana GN=RPPL1 PE=2 SV=1	NB-ARC domain containing protein, expressed GN=LOC_Os03g48320 OS=Oryza sativa subsp. japonica (Rice) PE=4 SV=1	NB-ARC domain containing protein, expressed [Oryza sativa Japonica Group]	Zea mays clone 313396 mRNA sequence
GRMZM2G037875	1127	2.3315260069	up	--	--	Biological Process: metabolic process (GO:0008152);; Molecular Function: Mo-molybdopterin cofactor sulfurase activity (GO:0008265);; Cellular Component: chloroplast (GO:0009507);; Molecular Function: molybdenum ion binding (GO:0030151);; Molecular Function: pyridoxal phosphate binding (GO:0030170);;	--	--	Putative uncharacterized protein OS=Zea mays (Maize) PE=2 SV=1	uncharacterized protein LOC100382252 [Zea mays]	Zea mays uncharacterized LOC100382252 (LOC100382252), mRNA >gi|223948514|gb|BT063644.1| Zea mays full-length cDNA clone ZM_BFc0089G02 mRNA, complete cds
GRMZM2G383338	1077	2.3306444924	up	--	--	--	--	sp|Q75JC9|Y8484_DICDI Uncharacterized protein DDB_G0271670 OS=Dictyostelium discoideum GN=DDB_G0271670 PE=4 SV=1	Putative uncharacterized protein Sb01g013580 GN=Sb01g013580 OS=Sorghum bicolor (Sorghum) PE=4 SV=1	hypothetical protein SORBIDRAFT_01g013580 [Sorghum bicolor]	Sorghum bicolor hypothetical protein, mRNA
GRMZM5G818101	1200	2.3210895464	up	[T]	Signal transduction mechanisms	Molecular Function: protein serine/threonine phosphatase activity (GO:0004722);; Biological Process: protein dephosphorylation (GO:0006470);; Molecular Function: metal ion binding (GO:0046872);;	--	sp|Q65XK7|P2C51_ORYSJ Probable protein phosphatase 2C 51 OS=Oryza sativa subsp. japonica GN=Os05g0572700 PE=2 SV=1	Putative uncharacterized protein OS=Zea mays (Maize) PE=2 SV=1	putative protein phosphatase 2C family protein, partial [Zea mays]	Zea mays uncharacterized LOC100381666 (LOC100381666), mRNA >gi|223945074|gb|BT061924.1| Zea mays full-length cDNA clone ZM_BFb0198E11 mRNA, complete cds
GRMZM2G335618	690	2.3138901613	up	[O]	Posttranslational modification, protein turnover, chaperones	Molecular Function: glutathione transferase activity (GO:0004364);; Cellular Component: plasma membrane (GO:0005886);; Biological Process: glutathione metabolic process (GO:0006749);; Biological Process: response to oxidative stress (GO:0006979);; Biological Process: response to cold (GO:0009409);; Cellular Component: chloroplast stroma (GO:0009570);; Biological Process: response to herbicide (GO…	K00799|1e-160|zma:541834|gst19	sp|Q10CE7|GSTU1_ORYSJ Probable glutathione S-transferase GSTU1 OS=Oryza sativa subsp. japonica GN=GSTU1 PE=1 SV=1	Putative uncharacterized protein OS=Zea mays (Maize) PE=2 SV=1	unknown [Zea mays]	Zea mays clone 300686 glutathione S-transferase mRNA, complete cds
GRMZM2G122276	345	2.2705824081	up	--	--	Cellular Component: extracellular region (GO:0005576);; Cellular Component: mitochondrion (GO:0005739);; Cellular Component: cytoplasmic membrane-bounded vesicle (GO:0016023);;	--	sp|P17816|GRP1_HORVU Glycine-rich cell wall structural protein OS=Hordeum vulgare GN=GRP PE=2 SV=1	Glycine-rich cell wall structural protein OS=Zea mays (Maize) PE=4 SV=1	glycine-rich cell wall structural protein [Zea mays]	Zea mays PCO149295 mRNA sequence
GRMZM5G852704	1050	2.2615846796	up	[J]	Translation, ribosomal structure and biogenesis	Molecular Function: DNA binding (GO:0003677);; Molecular Function: sequence-specific DNA binding transcription factor activity (GO:0003700);; Cellular Component: nucleus (GO:0005634);; Biological Process: regulation of transcription, DNA-dependent (GO:0006355);; Cellular Component: plastid (GO:0009536);;	--	sp|Q8H1E4|RAP24_ARATH Ethylene-responsive transcription factor RAP2-4 OS=Arabidopsis thaliana GN=RAP2-4 PE=1 SV=1	Putative uncharacterized protein Sb10g007780 GN=Sb10g007780 OS=Sorghum bicolor (Sorghum) PE=4 SV=1	putative AP2/EREBP transcription factor superfamily protein [Zea mays]	Sorghum bicolor hypothetical protein, mRNA
GRMZM2G077752	1083	2.2294420484	up	--	--	Cellular Component: plastid (GO:0009536);;	--	sp|Q9FPQ6|GP1_CHLRE Vegetative cell wall protein gp1 OS=Chlamydomonas reinhardtii GN=GP1 PE=2 SV=1	SRS transcription factor (Fragment) OS=Zea mays (Maize) PE=2 SV=1	hypothetical protein ZEAMMB73_329260 [Zea mays]	Zea mays clone 294888 mRNA sequence
GRMZM2G161905	720	2.2276225107	up	[O]	Posttranslational modification, protein turnover, chaperones	Molecular Function: glutathione transferase activity (GO:0004364);; Cellular Component: chloroplast (GO:0009507);; Biological Process: de-etiolation (GO:0009704);; Biological Process: response to cadmium ion (GO:0046686);; Biological Process: lateral root development (GO:0048527);; Biological Process: response to growth hormone stimulus (GO:0060416);; Biological Process: response to karrikin (GO:…	K00799|1e-121|zma:541841|gst30	sp|Q06398|GSTU6_ORYSJ Probable glutathione S-transferase GSTU6 OS=Oryza sativa subsp. japonica GN=GSTU6 PE=2 SV=2	Glutathione S-transferase GST 25 (Fragment) OS=Zea mays (Maize) PE=2 SV=1	glutathione S-transferase GST 25 [Zea mays]	Zea mays glutathione S-transferase GST 25 mRNA, partial cds
GRMZM2G112524	483	2.2244052172	up	--	--	Biological Process: defense response (GO:0006952);; Cellular Component: plastid (GO:0009536);; Biological Process: response to biotic stimulus (GO:0009607);;	--	sp|Q05736|PR1_ASPOF Pathogenesis-related protein 1 OS=Asparagus officinalis GN=PR1 PE=2 SV=1	Pathogenesis-related protein 10 OS=Zea mays (Maize) PE=2 SV=1	uncharacterized protein LOC100192117 [Zea mays]	Zea mays pathogenesis-related protein 10 gene, complete cds
GRMZM2G122810	1262	2.2203771459	up	[QR]	--	Molecular Function: sterol 24-C-methyltransferase activity (GO:0003838);; Cellular Component: vacuole (GO:0005773);; Biological Process: embryo development ending in seed dormancy (GO:0009793);; Biological Process: sterol biosynthetic process (GO:0016126);; Biological Process: methylation (GO:0032259);;	K00559|6e-41|ppp:PHYPADRAFT_228167|hypothetical protein	sp|Q6ZIX2|SMT1_ORYSJ Cycloartenol-C-24-methyltransferase 1 OS=Oryza sativa subsp. japonica GN=Smt1-1 PE=2 SV=1	Putative uncharacterized protein OS=Picea sitchensis (Sitka spruce) PE=2 SV=1	unknown [Picea sitchensis]	Zea mays PCO072714 mRNA sequence
GRMZM2G000836	1179	2.2129872693	up	--	--	Molecular Function: nucleic acid binding (GO:0003676);; Molecular Function: sequence-specific DNA binding transcription factor activity (GO:0003700);; Cellular Component: nucleus (GO:0005634);; Biological Process: regulation of transcription, DNA-dependent (GO:0006355);; Molecular Function: zinc ion binding (GO:0008270);;	--	sp|Q8VWG3|TT1_ARATH Protein TRANSPARENT TESTA 1 OS=Arabidopsis thaliana GN=TT1 PE=2 SV=1	Putative uncharacterized protein Sb09g021850 GN=Sb09g021850 OS=Sorghum bicolor (Sorghum) PE=4 SV=1	hypothetical protein ZEAMMB73_262310 [Zea mays]	Sorghum bicolor hypothetical protein, mRNA
GRMZM2G154460	1116	2.2013925884	up	--	--	Cellular Component: mitochondrion (GO:0005739);; Biological Process: circadian rhythm (GO:0007623);; Cellular Component: chloroplast (GO:0009507);; Cellular Component: membrane (GO:0016020);; Biological Process: glucosinolate biosynthetic process (GO:0019761);; Biological Process: response to karrikin (GO:0080167);;	--	sp|P08640|MUC1_YEAST Flocculation protein FLO11 OS=Saccharomyces cerevisiae GN=MUC1 PE=1 SV=2	Putative uncharacterized protein Sb02g031140 GN=Sb02g031140 OS=Sorghum bicolor (Sorghum) PE=4 SV=1	hypothetical protein SORBIDRAFT_02g031140 [Sorghum bicolor]	Zea mays uncharacterized LOC100501794 (LOC100501794), mRNA >gi|391417365|gb|BT086246.2| Zea mays full-length cDNA clone ZM_BFc0137M02 mRNA, complete cds
GRMZM2G060940	1166	2.1996856792	up	[R]	General function prediction only	Molecular Function: iron ion binding (GO:0005506);; Molecular Function: oxidoreductase activity, acting on single donors with incorporation of molecular oxygen, incorporation of two atoms of oxygen (GO:0016702);; Molecular Function: flavonol synthase activity (GO:0045431);; Biological Process: flavonol biosynthetic process (GO:0051555);; Biological Process: oxidation-reduction process (GO:0055114…	--	sp|Q9M547|FLS_EUSGR Flavonol synthase/flavanone 3-hydroxylase OS=Eustoma grandiflorum GN=FLS PE=2 SV=1	Putative uncharacterized protein OS=Zea mays (Maize) PE=2 SV=1	hypothetical protein ZEAMMB73_200000 [Zea mays]	Zea mays full-length cDNA clone ZM_BFb0008E03 mRNA, complete cds
GRMZM2G392791	990	2.1810081738	up	[R]	General function prediction only	Molecular Function: catalytic activity (GO:0003824);;	--	sp|Q6Q2C2|HYES_PIG Epoxide hydrolase 2 OS=Sus scrofa GN=EPHX2 PE=2 SV=1	Putative uncharacterized protein OS=Zea mays (Maize) PE=2 SV=1	LOC100281378 [Zea mays]	Zea mays uncharacterized LOC100384225 (LOC100384225), mRNA >gi|224034702|gb|BT069530.1| Zea mays full-length cDNA clone ZM_BFb0155L13 mRNA, complete cds
GRMZM2G034157	495	2.1508592378	up	[O]	Posttranslational modification, protein turnover, chaperones	Cellular Component: cytoplasm (GO:0005737);; Biological Process: protein folding (GO:0006457);; Biological Process: hyperosmotic response (GO:0006972);; Biological Process: response to heat (GO:0009408);; Biological Process: response to high light intensity (GO:0009644);; Biological Process: response to hydrogen peroxide (GO:0042542);; Molecular Function: unfolded protein binding (GO:0051082);;	--	sp|P24632|HSP22_MAIZE 17.8 kDa class II heat shock protein OS=Zea mays PE=2 SV=1	Putative uncharacterized protein OS=Zea mays (Maize) PE=2 SV=1	17.8 kDa class II heat shock protein [Zea mays]	Zea mays full-length cDNA clone ZM_BFc0042J09 mRNA, complete cds
GRMZM2G310947	1584	2.1491670033	up	--	--	Molecular Function: ATP binding (GO:0005524);; Cellular Component: mitochondrion (GO:0005739);; Cellular Component: endoplasmic reticulum (GO:0005783);; Biological Process: response to abscisic acid stimulus (GO:0009737);; Cellular Component: cytoplasmic membrane-bounded vesicle (GO:0016023);; Molecular Function: nucleoside-triphosphatase activity (GO:0017111);; Biological Process: cell division …	--	sp|P98088|MUC5A_HUMAN Mucin-5AC (Fragments) OS=Homo sapiens GN=MUC5AC PE=1 SV=3	Cell Division Protein AAA ATPase family OS=Zea mays (Maize) PE=2 SV=1	cell Division Protein AAA ATPase family [Zea mays]	Zea mays cell Division Protein AAA ATPase family (LOC100281142), mRNA >gi|195612027|gb|EU955726.1| Zea mays clone 1543796 cell Division Protein AAA ATPase family mRNA, complete cds
GRMZM2G365961	1050	2.1428217564	up	--	--	Molecular Function: nucleotide binding (GO:0000166);; Molecular Function: prephenate dehydrogenase (NADP+) activity (GO:0004665);; Biological Process: tyrosine biosynthetic process (GO:0006571);; Molecular Function: prephenate dehydrogenase activity (GO:0008977);; Cellular Component: chloroplast (GO:0009507);; Biological Process: oxidation-reduction process (GO:0055114);;	--	sp|Q9LMR3|TYRA2_ARATH Arogenate dehydrogenase 2, chloroplastic OS=Arabidopsis thaliana GN=TYRAAT2 PE=1 SV=1	Arogenate dehydrogenase isoform 2 OS=Zea mays (Maize) PE=2 SV=1	arogenate dehydrogenase [Zea mays]	Zea mays arogenate dehydrogenase (LOC100281078), mRNA >gi|195611611|gb|EU955518.1| Zea mays clone 1535315 arogenate dehydrogenase isoform 2 mRNA, complete cds
GRMZM2G027120	930	2.139596775	up	--	--	Molecular Function: zinc ion binding (GO:0008270);; Molecular Function: metal ion binding (GO:0046872);;	--	sp|Q8LPN7|RNG1L_ARATH E3 ubiquitin-protein ligase RING1-like OS=Arabidopsis thaliana GN=At3g19950 PE=2 SV=1	Protein binding protein OS=Zea mays (Maize) PE=2 SV=1	protein binding protein [Zea mays]	Zea mays protein binding protein (LOC100283571), mRNA >gi|195635650|gb|EU965176.1| Zea mays clone 284301 protein binding protein mRNA, complete cds
GRMZM2G150893	1101	2.1322414306	up	--	--	Molecular Function: peroxidase activity (GO:0004601);; Cellular Component: vacuole (GO:0005773);; Cellular Component: plasma membrane (GO:0005886);; Biological Process: response to oxidative stress (GO:0006979);; Biological Process: response to light stimulus (GO:0009416);; Cellular Component: plant-type cell wall (GO:0009505);; Biological Process: response to salt stress (GO:0009651);; Biologica…	--	sp|Q9LEH3|PER15_IPOBA Peroxidase 15 OS=Ipomoea batatas GN=pod PE=1 SV=1	Peroxidase 54 OS=Zea mays (Maize) PE=2 SV=1	hypothetical protein ZEAMMB73_204540 [Zea mays]	Zea mays full-length cDNA clone ZM_BFb0231A09 mRNA, complete cds
GRMZM2G035314	912	2.1252847006	up	--	--	Biological Process: response to wounding (GO:0009611);; Biological Process: response to insect (GO:0009625);; Biological Process: shade avoidance (GO:0009641);; Biological Process: jasmonic acid mediated signaling pathway (GO:0009867);; Biological Process: regulation of flower development (GO:0009909);; Biological Process: stomatal movement (GO:0010118);; Biological Process: response to far red l…	K13463|1e-121|zma:100281510|cl896_1	sp|O04197|COI1_ARATH Coronatine-insensitive protein 1 OS=Arabidopsis thaliana GN=COI1 PE=1 SV=1	Putative uncharacterized protein OS=Zea mays (Maize) PE=2 SV=1	hypothetical protein ZEAMMB73_333040 [Zea mays]	Zea mays clone 1567118 mRNA sequence
GRMZM2G167520	1383	2.1249421053	up	--	--	Cellular Component: plant-type cell wall (GO:0009505);; Cellular Component: plastid (GO:0009536);; Biological Process: response to salt stress (GO:0009651);; Biological Process: multidimensional cell growth (GO:0009825);; Cellular Component: longitudinal side of cell surface (GO:0009930);; Biological Process: cellulose microfibril organization (GO:0010215);; Cellular Component: cytoplasmic membra…	--	sp|Q6Z4G8|COBL1_ORYSJ COBRA-like protein 1 OS=Oryza sativa subsp. japonica GN=BC1L6 PE=2 SV=1	Putative uncharacterized protein GN=Bk2L6 OS=Zea mays (Maize) PE=2 SV=1	brittle stalk-2-like protein 6 precursor [Zea mays]	Zea mays brittle stalk-2-like protein 6 (Bk2L6), mRNA >gi|119034654|gb|EF078701.1| Zea mays brittle stalk-2-like protein 6 (Bk2L6) mRNA, complete cds
GRMZM2G106622	819	2.1150005277	up	--	--	--	--	sp|Q9LYV6|GEML5_ARATH GEM-like protein 5 OS=Arabidopsis thaliana GN=At5g13200 PE=1 SV=1	ABA-responsive protein OS=Zea mays (Maize) PE=2 SV=1	ABA-responsive protein [Zea mays]	Zea mays clone 6860 mRNA sequence
GRMZM5G853854	1432	2.0906081228	up	[C]	Energy production and conversion	Molecular Function: (S)-2-hydroxy-acid oxidase activity (GO:0003973);; Cellular Component: nucleus (GO:0005634);; Cellular Component: vacuole (GO:0005773);; Cellular Component: peroxisome (GO:0005777);; Cellular Component: chloroplast stroma (GO:0009570);; Biological Process: photorespiration (GO:0009853);; Molecular Function: FMN binding (GO:0010181);; Cellular Component: membrane (GO:0016020);;…	K11517|4e-61|sbi:SORBI_06g028990|hypothetical protein	sp|Q7FAS1|GLO3_ORYSJ Peroxisomal (S)-2-hydroxy-acid oxidase GLO3 OS=Oryza sativa subsp. japonica GN=GLO3 PE=2 SV=1	Putative uncharacterized protein OS=Zea mays (Maize) PE=2 SV=1	unknown [Zea mays]	Zea mays full-length cDNA clone ZM_BFb0065I23 mRNA, complete cds
GRMZM2G037452	357	2.0758182898	up	--	--	--	--	--	Putative uncharacterized protein OS=Zea mays (Maize) PE=4 SV=1	unknown [Zea mays]	Zea mays full-length cDNA clone ZM_BFb0272O23 mRNA, complete cds
GRMZM2G327659	2667	2.0436984239	up	--	--	Molecular Function: nucleotide binding (GO:0000166);;	--	sp|Q7XA40|RGA3_SOLBU Putative disease resistance protein RGA3 OS=Solanum bulbocastanum GN=RGA3 PE=2 SV=2	Putative uncharacterized protein GN=OsI_02211 OS=Oryza sativa subsp. indica (Rice) PE=4 SV=1	hypothetical protein ZEAMMB73_182770 [Zea mays]	--
GRMZM2G418160	2466	2.0403679189	up	--	--	Molecular Function: GTP binding (GO:0005525);; Cellular Component: endoplasmic reticulum (GO:0005783);; Cellular Component: plasma membrane (GO:0005886);; Biological Process: ER to Golgi vesicle-mediated transport (GO:0006888);; Biological Process: plant-type cell wall biogenesis (GO:0009832);; Biological Process: cell tip growth (GO:0009932);; Biological Process: root epidermal cell differentiat…	--	sp|Q9FPQ6|GP1_CHLRE Vegetative cell wall protein gp1 OS=Chlamydomonas reinhardtii GN=GP1 PE=2 SV=1	Protein SEY1, putative GN=RCOM_0312010 OS=Ricinus communis (Castor bean) PE=4 SV=1	PREDICTED: protein ROOT HAIR DEFECTIVE 3 homolog 1-like [Glycine max]	Zea mays clone 1062038 mRNA sequence
GRMZM2G138589	1596	2.0380603517	up	[GEPR]	--	Cellular Component: integral to membrane (GO:0016021);; Molecular Function: substrate-specific transmembrane transporter activity (GO:0022891);; Biological Process: transmembrane transport (GO:0055085);;	--	sp|Q9XIH7|PLT1_ARATH Putative polyol transporter 1 OS=Arabidopsis thaliana GN=PLT1 PE=2 SV=1	Polyol transporter protein 4 OS=Zea mays (Maize) PE=2 SV=1	LOC100284344 [Zea mays]	Zea mays full-length cDNA clone ZM_BFc0179K06 mRNA, complete cds
GRMZM2G067601	496	2.033394499	up	--	--	Molecular Function: protein binding (GO:0005515);; Cellular Component: endoplasmic reticulum membrane (GO:0005789);; Cellular Component: integral to membrane (GO:0016021);; Biological Process: sterol biosynthetic process (GO:0016126);; Biological Process: pentacyclic triterpenoid biosynthetic process (GO:0019745);; Molecular Function: heme binding (GO:0020037);; Biological Process: electron trans…	--	sp|P49100|CYB5_ORYSJ Cytochrome b5 OS=Oryza sativa subsp. japonica GN=Os05g0108800 PE=2 SV=2	Cytochrome b5 OS=Zea mays (Maize) PE=2 SV=1	hypothetical protein ZEAMMB73_328840, partial [Zea mays]	Zea mays full-length cDNA clone ZM_BFb0133A23 mRNA, complete cds
GRMZM2G135013	2641	1.9930894161	up	[RTKL]	--	Molecular Function: protein serine/threonine kinase activity (GO:0004674);; Molecular Function: ATP binding (GO:0005524);; Biological Process: protein phosphorylation (GO:0006468);; Cellular Component: membrane (GO:0016020);; Cellular Component: cytoplasmic membrane-bounded vesicle (GO:0016023);;	--	sp|O64477|Y2913_ARATH G-type lectin S-receptor-like serine/threonine-protein kinase At2g19130 OS=Arabidopsis thaliana GN=At2g19130 PE=2 SV=1	Os04g0103500 protein GN=OSJNBa0094O15.4 OS=Oryza sativa subsp. japonica (Rice) PE=3 SV=2	OSIGBa0148I18.4 [Oryza sativa Indica Group]	Zea mays uncharacterized LOC100273022 (LOC100273022), mRNA >gi|194701869|gb|BT040014.1| Zea mays full-length cDNA clone ZM_BFc0058L21 mRNA, complete cds
GRMZM2G169539	1682	1.9893796943	up	[V]	Defense mechanisms	Cellular Component: plasma membrane (GO:0005886);; Biological Process: drug transmembrane transport (GO:0006855);; Cellular Component: plastid (GO:0009536);; Molecular Function: drug transmembrane transporter activity (GO:0015238);; Molecular Function: antiporter activity (GO:0015297);; Cellular Component: cytoplasmic membrane-bounded vesicle (GO:0016023);; Biological Process: response to karriki…	--	sp|Q9LYT3|TT12_ARATH Protein TRANSPARENT TESTA 12 OS=Arabidopsis thaliana GN=TT12 PE=2 SV=1	Putative uncharacterized protein OS=Zea mays (Maize) PE=2 SV=1	uncharacterized protein LOC100272673 [Zea mays]	Zea mays uncharacterized LOC100272673 (LOC100272673), mRNA >gi|194700143|gb|BT039151.1| Zea mays full-length cDNA clone ZM_BFb0377G23 mRNA, complete cds
GRMZM2G044174	411	1.9767756821	up	--	--	--	--	sp|Q7G6K7|FH3_ORYSJ Formin-like protein 3 OS=Oryza sativa subsp. japonica GN=FH3 PE=2 SV=2	Putative uncharacterized protein OS=Zea mays (Maize) PE=2 SV=1	hypothetical protein [Zea mays]	Zea mays clone 896512 hypothetical protein mRNA, complete cds
GRMZM2G374971	684	1.9691420761	up	--	--	Biological Process: response to salt stress (GO:0009651);; Biological Process: defense response to fungus, incompatible interaction (GO:0009817);; Biological Process: killing of cells of other organism (GO:0031640);;	--	sp|P33679|ZEAM_MAIZE Zeamatin OS=Zea mays GN=Zlp PE=1 SV=2	Zeamatin-like protein GN=zlp OS=Zea mays subsp. parviglumis (Balsas teosinte) PE=4 SV=1	zeamatin precursor [Zea mays]	Zea mays full-length cDNA clone ZM_BFc0166A10 mRNA, complete cds
GRMZM2G143723	1494	1.9597385743	up	--	--	Molecular Function: nucleic acid binding (GO:0003676);; Cellular Component: intracellular (GO:0005622);; Molecular Function: zinc ion binding (GO:0008270);;	--	sp|Q9ZWA6|MGP_ARATH Zinc finger protein MAGPIE OS=Arabidopsis thaliana GN=MGP PE=1 SV=1	Putative uncharacterized protein Sb03g002960 GN=Sb03g002960 OS=Sorghum bicolor (Sorghum) PE=4 SV=1	hypothetical protein SORBIDRAFT_03g002960 [Sorghum bicolor]	Zea mays clone 1511231 mRNA sequence
GRMZM2G387360	291	1.9592341618	up	--	--	Biological Process: lipid transport (GO:0006869);; Cellular Component: cytoplasmic membrane-bounded vesicle (GO:0016023);;	--	sp|A2XBN5|NLTPX_ORYSI Non-specific lipid-transfer protein 2 OS=Oryza sativa subsp. indica GN=LTP-2 PE=2 SV=2	Nonspecific lipid-transfer protein OS=Zea mays (Maize) PE=4 SV=1	nonspecific lipid-transfer protein [Zea mays]	Zea mays nonspecific lipid-transfer protein (LOC100282034), mRNA >gi|195619173|gb|EU959299.1| Zea mays clone 214614 nonspecific lipid-transfer protein precursor, mRNA, complete cds
GRMZM2G340656	2293	1.9199672462	up	[L]	Replication, recombination and repair	Molecular Function: DNA binding (GO:0003677);; Molecular Function: RNA binding (GO:0003723);; Molecular Function: RNA-directed DNA polymerase activity (GO:0003964);; Molecular Function: ribonuclease H activity (GO:0004523);; Biological Process: RNA-dependent DNA replication (GO:0006278);; Biological Process: DNA recombination (GO:0006310);; Cellular Component: plastid (GO:0009536);; Biological Pr…	--	sp|Q94A08|RFS2_ARATH Probable galactinol--sucrose galactosyltransferase 2 OS=Arabidopsis thaliana GN=RFS2 PE=2 SV=2	Polyprotein OS=Sorghum bicolor (Sorghum) PE=4 SV=1	polyprotein [Sorghum bicolor]	Zea mays genomic clone ZM15C05 sequence, complete sequence
GRMZM2G042008	1458	1.9001438636	up	--	--	Molecular Function: DNA binding (GO:0003677);; Molecular Function: aspartic-type endopeptidase activity (GO:0004190);; Biological Process: proteolysis (GO:0006508);; Cellular Component: plant-type cell wall (GO:0009505);; Cellular Component: membrane (GO:0016020);; Cellular Component: cytoplasmic membrane-bounded vesicle (GO:0016023);; Biological Process: response to karrikin (GO:0080167);;	--	sp|Q766C3|NEP1_NEPGR Aspartic proteinase nepenthesin-1 OS=Nepenthes gracilis GN=nep1 PE=1 SV=1	Putative uncharacterized protein Sb03g026970 GN=Sb03g026970 OS=Sorghum bicolor (Sorghum) PE=3 SV=1	hypothetical protein SORBIDRAFT_03g026970 [Sorghum bicolor]	Zea mays clone Contig625 mRNA sequence
GRMZM2G075315	303	1.895481841	up	--	--	Molecular Function: serine-type endopeptidase inhibitor activity (GO:0004867);; Cellular Component: extracellular region (GO:0005576);; Biological Process: proteolysis (GO:0006508);; Molecular Function: peptidase activity (GO:0008233);;	--	sp|P81713|IBB3_WHEAT Bowman-Birk type trypsin inhibitor OS=Triticum aestivum PE=1 SV=1	Putative Bowman-Birk serine protease inhibitor OS=Zea mays (Maize) PE=4 SV=1	putative Bowman-Birk serine protease inhibitor precursor [Zea mays]	Zea mays clone 235496 Bowman-Birk type trypsin inhibitor mRNA, complete cds
GRMZM2G101125	1623	1.8907646939	up	--	--	Cellular Component: plasma membrane (GO:0005886);; Cellular Component: integral to membrane (GO:0016021);;	--	sp|P47082|AVT1_YEAST Vacuolar amino acid transporter 1 OS=Saccharomyces cerevisiae GN=AVT1 PE=1 SV=1	Putative uncharacterized protein OS=Zea mays (Maize) PE=2 SV=1	uncharacterized protein LOC100274249 [Zea mays]	Zea mays LOC100274249 (pco130308(330)), mRNA >gi|194707047|gb|BT042603.1| Zea mays full-length cDNA clone ZM_BFb0366L07 mRNA, complete cds
GRMZM2G168917	1059	1.8874885498	up	[RTKL]	--	Molecular Function: protein serine/threonine kinase activity (GO:0004674);; Molecular Function: ATP binding (GO:0005524);; Biological Process: protein phosphorylation (GO:0006468);; Biological Process: response to wounding (GO:0009611);;	--	sp|B3LFC0|Y1332_ARATH Probable receptor-like protein kinase At1g33260 OS=Arabidopsis thaliana GN=At1g33260 PE=2 SV=1	Leucine-rich repeat receptor protein kinase EXS OS=Zea mays (Maize) PE=2 SV=1	leucine-rich repeat receptor protein kinase EXS precursor [Zea mays]	Zea mays clone 260106 leucine-rich repeat receptor protein kinase EXS precursor, mRNA, complete cds
GRMZM5G822237	342	1.8582876796	up	--	--	--	--	sp|P36044|MNN4_YEAST Protein MNN4 OS=Saccharomyces cerevisiae GN=MNN4 PE=2 SV=2	Putative uncharacterized protein OS=Zea mays (Maize) PE=4 SV=1	uncharacterized protein LOC100381752 [Zea mays]	Zea mays uncharacterized LOC100381752 (LOC100381752), mRNA >gi|223945578|gb|BT062176.1| Zea mays full-length cDNA clone ZM_BFb0224E12 mRNA, complete cds
GRMZM2G017522	1261	1.8568294647	up	[RTKL]	--	Molecular Function: protein serine/threonine kinase activity (GO:0004674);; Molecular Function: ATP binding (GO:0005524);; Biological Process: protein phosphorylation (GO:0006468);; Cellular Component: cytoplasmic membrane-bounded vesicle (GO:0016023);;	--	sp|Q9FNE1|CRK42_ARATH Cysteine-rich receptor-like protein kinase 42 OS=Arabidopsis thaliana GN=CRK42 PE=2 SV=1	Putative uncharacterized protein OS=Zea mays (Maize) PE=2 SV=1	hypothetical protein ZEAMMB73_322240 [Zea mays]	Zea mays uncharacterized LOC100384005 (LOC100384005), mRNA >gi|224033362|gb|BT068860.1| Zea mays full-length cDNA clone ZM_BFc0122E22 mRNA, complete cds
GRMZM2G309071	1335	1.8554903154	up	--	--	--	--	sp|Q5ZMJ9|SRRM1_CHICK Serine/arginine repetitive matrix protein 1 OS=Gallus gallus GN=SRRM1 PE=2 SV=1	Putative uncharacterized protein Sb03g032780 GN=Sb03g032780 OS=Sorghum bicolor (Sorghum) PE=4 SV=1	hypothetical protein ZEAMMB73_259220 [Zea mays]	Zea mays uncharacterized LOC100277324 (LOC100277324), mRNA >gi|195641507|gb|EU968104.1| Zea mays clone 314299 hypothetical protein mRNA, complete cds
GRMZM2G130440	1552	1.830713996	up	[C]	Energy production and conversion	Molecular Function: nucleic acid binding (GO:0003676);; Biological Process: DNA metabolic process (GO:0006259);;	--	sp|Q41247|AL7A1_BRANA Aldehyde dehydrogenase family 7 member A1 OS=Brassica napus GN=BTG-26 PE=1 SV=3	Gag protein (Fragment) OS=Zea mays (Maize) PE=4 SV=1	gag protein [Zea mays]	Zea mays genomic clone ZM15C05 sequence, complete sequence
GRMZM2G143204	996	1.825228901	up	--	--	Molecular Function: sequence-specific DNA binding transcription factor activity (GO:0003700);; Biological Process: regulation of transcription, DNA-dependent (GO:0006355);; Molecular Function: sequence-specific DNA binding (GO:0043565);;	--	sp|Q9C983|WRK57_ARATH Probable WRKY transcription factor 57 OS=Arabidopsis thaliana GN=WRKY57 PE=2 SV=1	Putative uncharacterized protein OS=Zea mays (Maize) PE=2 SV=1	uncharacterized protein LOC100191170 [Zea mays]	Zea mays uncharacterized LOC100278451 (LOC100278451), mRNA >gi|195652538|gb|EU973619.1| Zea mays clone 403036 hypothetical protein mRNA, complete cds
GRMZM2G024718	1737	1.823655951	up	[O]	Posttranslational modification, protein turnover, chaperones	Molecular Function: ATP binding (GO:0005524);; Cellular Component: cytoplasm (GO:0005737);; Biological Process: protein folding (GO:0006457);; Biological Process: response to high light intensity (GO:0009644);; Biological Process: heat acclimation (GO:0010286);; Molecular Function: 2-alkenal reductase [NAD(P)] activity (GO:0032440);; Biological Process: response to hydrogen peroxide (GO:0042542);…	--	sp|Q9LHA8|HSP74_ARATH Heat shock cognate 70 kDa protein 4 OS=Arabidopsis thaliana GN=HSC70-4 PE=1 SV=1	Putative uncharacterized protein OS=Zea mays (Maize) PE=2 SV=1	unknown [Zea mays]	Zea mays full-length cDNA clone ZM_BFb0104I19 mRNA, complete cds
GRMZM2G102318	1578	1.8204999298	up	[Q]	Secondary metabolites biosynthesis, transport and catabolism	Molecular Function: monooxygenase activity (GO:0004497);; Molecular Function: iron ion binding (GO:0005506);; Cellular Component: endoplasmic reticulum (GO:0005783);; Molecular Function: electron carrier activity (GO:0009055);; Cellular Component: cytoplasmic membrane-bounded vesicle (GO:0016023);; Molecular Function: oxidoreductase activity, acting on paired donors, with incorporation or reducti…	--	sp|Q05047|C72A1_CATRO Secologanin synthase OS=Catharanthus roseus GN=CYP72A1 PE=2 SV=1	Putative uncharacterized protein OS=Zea mays (Maize) PE=2 SV=1	uncharacterized protein LOC100217161 [Zea mays]	Zea mays uncharacterized LOC100217161 (LOC100217161), mRNA >gi|194697915|gb|BT038037.1| Zea mays full-length cDNA clone ZM_BFb0208G12 mRNA, complete cds
GRMZM2G160569	1242	1.8171638476	up	--	--	--	--	--	Putative uncharacterized protein OS=Zea mays (Maize) PE=2 SV=1	uncharacterized protein LOC100274042 precursor [Zea mays]	Zea mays full-length cDNA clone ZM_BFc0084N02 mRNA, complete cds
GRMZM2G111462	3912	1.8122697361	up	[V]	Defense mechanisms	Molecular Function: ATP binding (GO:0005524);; Cellular Component: plasma membrane (GO:0005886);; Biological Process: ATP catabolic process (GO:0006200);; Biological Process: vernalization response (GO:0010048);; Biological Process: auxin efflux (GO:0010315);; Molecular Function: auxin efflux transmembrane transporter activity (GO:0010329);; Biological Process: basipetal auxin transport (GO:00105…	--	sp|Q9LHD1|AB15B_ARATH ABC transporter B family member 15 OS=Arabidopsis thaliana GN=ABCB15 PE=1 SV=1	Putative uncharacterized protein Sb06g020350 GN=Sb06g020350 OS=Sorghum bicolor (Sorghum) PE=3 SV=1	hypothetical protein ZEAMMB73_385930 [Zea mays]	Sorghum bicolor hypothetical protein, mRNA
GRMZM5G889052	1680	1.8083580356	up	--	--	Cellular Component: chloroplast (GO:0009507);;	--	sp|Q6ZQP7|YV021_HUMAN Uncharacterized protein LOC284861 OS=Homo sapiens PE=2 SV=1	Putative uncharacterized protein OS=Zea mays (Maize) PE=2 SV=1	uncharacterized protein LOC100278316 [Zea mays]	Zea mays LOC100278316 (si946092e03), mRNA >gi|195651228|gb|EU972964.1| Zea mays clone 390894 hypothetical protein mRNA, complete cds
GRMZM2G062156	1551	1.7964641372	up	[GEPR]	--	Molecular Function: sugar:hydrogen symporter activity (GO:0005351);; Molecular Function: galactose transmembrane transporter activity (GO:0005354);; Molecular Function: glucose transmembrane transporter activity (GO:0005355);; Molecular Function: myo-inositol transmembrane transporter activity (GO:0005365);; Cellular Component: plasma membrane (GO:0005886);; Molecular Function: D-xylose transmemb…	--	sp|Q8VZ80|PLT5_ARATH Polyol transporter 5 OS=Arabidopsis thaliana GN=PLT5 PE=1 SV=2	Putative uncharacterized protein OS=Zea mays (Maize) PE=2 SV=1	uncharacterized protein LOC100273244 [Zea mays]	Zea mays uncharacterized LOC100273244 (LOC100273244), mRNA >gi|194702985|gb|BT040572.1| Zea mays full-length cDNA clone ZM_BFc0101B06 mRNA, complete cds
GRMZM2G112336	3228	1.7941167503	up	[M]	Cell wall/membrane/envelope biogenesis	Cellular Component: Golgi apparatus (GO:0005794);; Cellular Component: plasma membrane (GO:0005886);; Molecular Function: zinc ion binding (GO:0008270);; Biological Process: primary cell wall biogenesis (GO:0009833);; Cellular Component: integral to membrane (GO:0016021);; Molecular Function: cellulose synthase (UDP-forming) activity (GO:0016760);; Biological Process: cellulose biosynthetic proce…	K10999|0.0|ath:AT2G25540|CESA10	sp|Q9SKJ5|CESAA_ARATH Probable cellulose synthase A catalytic subunit 10 [UDP-forming] OS=Arabidopsis thaliana GN=CESA10 PE=2 SV=1	Cellulose synthase-1 GN=CesA-1 OS=Zea mays (Maize) PE=2 SV=1	putative cellulose synthase A catalytic subunit 10 [UDP-forming] [Arabidopsis thaliana]	Zea mays CL1166_1 mRNA sequence
GRMZM2G174975	1308	1.7851811822	up	--	--	Cellular Component: mitochondrion (GO:0005739);; Biological Process: lipid metabolic process (GO:0006629);; Cellular Component: chloroplast stroma (GO:0009570);; Cellular Component: cytoplasmic membrane-bounded vesicle (GO:0016023);; Molecular Function: hydrolase activity, acting on ester bonds (GO:0016788);;	--	sp|O80522|GDL2_ARATH GDSL esterase/lipase At1g09390 OS=Arabidopsis thaliana GN=At1g09390 PE=2 SV=1	Putative uncharacterized protein OS=Zea mays (Maize) PE=2 SV=1	uncharacterized protein LOC100217075 precursor [Zea mays]	Zea mays uncharacterized LOC100217075 (LOC100217075), mRNA >gi|194697603|gb|BT037881.1| Zea mays full-length cDNA clone ZM_BFb0200J07 mRNA, complete cds
GRMZM2G461936	3417	1.7840425506	up	--	--	Molecular Function: nucleic acid binding (GO:0003676);; Cellular Component: intracellular membrane-bounded organelle (GO:0043231);;	--	sp|Q7Y001|AGO12_ORYSJ Protein argonaute 12 OS=Oryza sativa subsp. japonica GN=AGO12 PE=2 SV=2	Putative uncharacterized protein Sb01g011880 GN=Sb01g011880 OS=Sorghum bicolor (Sorghum) PE=4 SV=1	putative argonaute superfamily protein [Zea mays]	Zea mays uncharacterized LOC100384259 (LOC100384259), mRNA >gi|224034892|gb|BT069625.1| Zea mays full-length cDNA clone ZM_BFb0187K16 mRNA, complete cds
GRMZM5G833699	2145	1.7823707503	up	[O]	Posttranslational modification, protein turnover, chaperones	Molecular Function: ATP binding (GO:0005524);; Cellular Component: cell wall (GO:0005618);; Cellular Component: nucleolus (GO:0005730);; Cellular Component: mitochondrion (GO:0005739);; Cellular Component: cytosol (GO:0005829);; Cellular Component: plasma membrane (GO:0005886);; Biological Process: protein folding (GO:0006457);; Biological Process: response to water deprivation (GO:0009414);; Bio…	K04079|0.0|zma:100196928|hsp82	sp|Q08277|HSP82_MAIZE Heat shock protein 82 OS=Zea mays GN=HSP82 PE=3 SV=1	Putative uncharacterized protein OS=Zea mays (Maize) PE=2 SV=1	unknown [Zea mays]	Zea mays heat shock protein HSP82 (hsp82) gene, complete cds
GRMZM5G828396	1215	1.7804295462	up	--	--	--	--	sp|Q9SRT2|BH062_ARATH Transcription factor bHLH62 OS=Arabidopsis thaliana GN=BHLH62 PE=2 SV=1	Putative uncharacterized protein OS=Zea mays (Maize) PE=2 SV=1	unknown [Zea mays]	Zea mays BHLH transcription factor (LOC100281718), mRNA >gi|195615853|gb|EU957639.1| Zea mays clone 1600747 BHLH transcription factor mRNA, complete cds
GRMZM2G094768	1650	1.7774109112	up	--	--	Cellular Component: mitochondrion (GO:0005739);;	--	sp|Q82K53|IF2_STRAW Translation initiation factor IF-2 OS=Streptomyces avermitilis GN=-B PE=3 SV=1	Putative uncharacterized protein Sb04g033110 GN=Sb04g033110 OS=Sorghum bicolor (Sorghum) PE=4 SV=1	hypothetical protein ZEAMMB73_227590 [Zea mays]	Sorghum bicolor hypothetical protein, mRNA
GRMZM2G117707	1793	1.7769898547	up	[E]	Amino acid transport and metabolism	Molecular Function: 3-deoxy-7-phosphoheptulonate synthase activity (GO:0003849);; Biological Process: aromatic amino acid family biosynthetic process (GO:0009073);; Biological Process: chorismate biosynthetic process (GO:0009423);; Cellular Component: chloroplast (GO:0009507);; Biological Process: response to wounding (GO:0009611);; Biological Process: response to bacterium (GO:0009617);; Cellula…	K01626|1e-168|zma:100284499|phospho-2-dehydro-3-deoxyheptonate aldolase 1	sp|Q75W16|AROG_ORYSJ Phospho-2-dehydro-3-deoxyheptonate aldolase 2, chloroplastic OS=Oryza sativa subsp. japonica GN=DAHPS2 PE=2 SV=1	Phospho-2-dehydro-3-deoxyheptonate aldolase 1 OS=Zea mays (Maize) PE=2 SV=1	phospho-2-dehydro-3-deoxyheptonate aldolase 1 [Zea mays]	Zea mays clone 1559250 mRNA sequence
GRMZM2G085086	468	1.7750523048	up	--	--	Cellular Component: plasma membrane (GO:0005886);; Biological Process: metal ion transport (GO:0030001);; Molecular Function: metal ion binding (GO:0046872);;	--	sp|Q6ZQP7|YV021_HUMAN Uncharacterized protein LOC284861 OS=Homo sapiens PE=2 SV=1	Putative uncharacterized protein OS=Zea mays (Maize) PE=2 SV=1	LOC100285326 [Zea mays]	Zea mays LOC100285326 (IDP488), mRNA >gi|223946324|gb|BT062549.1| Zea mays full-length cDNA clone ZM_BFb0312K03 mRNA, complete cds
GRMZM2G333775	600	1.7727398301	up	[J]	Translation, ribosomal structure and biogenesis	Molecular Function: N-acetyltransferase activity (GO:0008080);;	--	sp|Q82K53|IF2_STRAW Translation initiation factor IF-2 OS=Streptomyces avermitilis GN=-B PE=3 SV=1	Putative uncharacterized protein Sb01g012590 GN=Sb01g012590 OS=Sorghum bicolor (Sorghum) PE=4 SV=1	hypothetical protein SORBIDRAFT_01g012590 [Sorghum bicolor]	Zea mays clone 326960 mRNA sequence
GRMZM2G167220	1578	1.7584379603	up	[C]	Energy production and conversion	Cellular Component: cytoplasmic membrane-bounded vesicle (GO:0016023);; Molecular Function: oxidoreductase activity, acting on CH-OH group of donors (GO:0016614);; Molecular Function: cytokinin dehydrogenase activity (GO:0019139);; Biological Process: electron transport chain (GO:0022900);;	K00279|0.0|zma:542056|cko3	sp|Q5JLP4|CKX4_ORYSJ Cytokinin dehydrogenase 4 OS=Oryza sativa subsp. japonica GN=CKX4 PE=2 SV=1	Cytokinin oxidase 3 GN=cko3 OS=Zea mays (Maize) PE=2 SV=1	cytokinin oxidase 3 [Zea mays]	Zea mays cytokinin oxidase 3 (cko3), mRNA >gi|38520864|emb|AJ606944.1| Zea mays mRNA for cytokinin oxidase 3 (cko3 gene), clone 2
GRMZM2G051571	1128	1.756516162	up	[O]	Posttranslational modification, protein turnover, chaperones	Cellular Component: mitochondrion (GO:0005739);; Cellular Component: cytoplasmic membrane-bounded vesicle (GO:0016023);;	--	sp|B2IIJ7|IF2_BEII9 Translation initiation factor IF-2 OS=Beijerinckia indica subsp. indica (strain ATCC 9039 / DSM 1715 / NCIB 8712) GN=-B PE=3 SV=1	Putative uncharacterized protein OS=Zea mays (Maize) PE=2 SV=1	uncharacterized protein LOC100273371 precursor [Zea mays]	Zea mays uncharacterized LOC100273371 (LOC100273371), mRNA >gi|194703739|gb|BT040949.1| Zea mays full-length cDNA clone ZM_BFc0154M01 mRNA, complete cds
GRMZM2G028821	612	1.7454879523	up	[O]	Posttranslational modification, protein turnover, chaperones	Molecular Function: glutathione transferase activity (GO:0004364);; Cellular Component: chloroplast (GO:0009507);; Biological Process: de-etiolation (GO:0009704);; Biological Process: response to cadmium ion (GO:0046686);; Biological Process: lateral root development (GO:0048527);; Biological Process: response to growth hormone stimulus (GO:0060416);; Biological Process: response to karrikin (GO:…	--	sp|Q06398|GSTU6_ORYSJ Probable glutathione S-transferase GSTU6 OS=Oryza sativa subsp. japonica GN=GSTU6 PE=2 SV=2	Glutathione S-transferase GSTU6 OS=Zea mays (Maize) PE=2 SV=1	glutathione S-transferase GSTU6 [Zea mays]	Zea mays PCO115418 mRNA sequence
GRMZM2G148194	1330	1.7142648602	up	[C]	Energy production and conversion	Molecular Function: (S)-2-hydroxy-acid oxidase activity (GO:0003973);; Biological Process: defense response (GO:0006952);; Biological Process: cellular biosynthetic process (GO:0044249);; Biological Process: regulation of cellular process (GO:0050794);; Biological Process: multi-organism process (GO:0051704);;	K11517|3e-69|zma:100193070|hypothetical protein LOC100193070	sp|Q8H3I4|GLO4_ORYSJ Peroxisomal (S)-2-hydroxy-acid oxidase GLO4 OS=Oryza sativa subsp. japonica GN=GLO4 PE=2 SV=2	Putative uncharacterized protein OS=Zea mays (Maize) PE=2 SV=1	uncharacterized protein LOC100193070 [Zea mays]	Zea mays full-length cDNA clone ZM_BFb0287E14 mRNA, complete cds
GRMZM2G118610	1080	1.7065256055	up	[R]	General function prediction only	Molecular Function: nucleotide binding (GO:0000166);; Cellular Component: mitochondrion (GO:0005739);; Cellular Component: Golgi apparatus (GO:0005794);; Biological Process: transport (GO:0006810);; Molecular Function: zinc ion binding (GO:0008270);; Biological Process: response to bacterium (GO:0009617);; Biological Process: plant-type hypersensitive response (GO:0009626);; Biological Process: l…	--	sp|Q0J6T3|CADH5_ORYSJ Putative cinnamyl alcohol dehydrogenase 5 OS=Oryza sativa subsp. japonica GN=CAD5 PE=3 SV=2	Mannitol dehydrogenase OS=Zea mays (Maize) PE=2 SV=1	putative cinnamyl-alcohol dehydrogenase family protein [Zea mays]	Zea mays LOC100281336 (cl4921_1), mRNA >gi|195613339|gb|EU956382.1| Zea mays clone 1561716 mannitol dehydrogenase mRNA, complete cds
GRMZM5G850019	831	1.7053882004	up	[L]	Replication, recombination and repair	Molecular Function: DNA binding (GO:0003677);; Molecular Function: chromatin binding (GO:0003682);; Molecular Function: RNA binding (GO:0003723);; Molecular Function: RNA-directed DNA polymerase activity (GO:0003964);; Molecular Function: aspartic-type endopeptidase activity (GO:0004190);; Cellular Component: nucleus (GO:0005634);; Biological Process: RNA-dependent DNA replication (GO:0006278);; …	--	sp|Q99315|YG31B_YEAST Transposon Ty3-G Gag-Pol polyprotein OS=Saccharomyces cerevisiae GN=TY3B-G PE=1 SV=3	Putative uncharacterized protein Sb05g008466 (Fragment) GN=Sb05g008466 OS=Sorghum bicolor (Sorghum) PE=4 SV=1	hypothetical protein SORBIDRAFT_05g008466 [Sorghum bicolor]	Oryza sativa genomic DNA, chromosome 4, BAC clone: OSIGBa0114M03, complete sequence
GRMZM2G030350	1211	1.7039606026	up	--	--	Cellular Component: plastid (GO:0009536);;	--	sp|Q95JC9|PRP_PIG Basic proline-rich protein OS=Sus scrofa PE=1 SV=2	Putative uncharacterized protein OS=Zea mays (Maize) PE=2 SV=1	uncharacterized protein LOC100382025 [Zea mays]	Zea mays uncharacterized LOC100382025 (LOC100382025), mRNA >gi|223947086|gb|BT062930.1| Zea mays full-length cDNA clone ZM_BFc0008N01 mRNA, complete cds
GRMZM2G136857	1179	1.6964669854	up	--	--	Biological Process: response to stress (GO:0006950);; Molecular Function: methyltransferase activity (GO:0008168);; Biological Process: jasmonic acid metabolic process (GO:0009694);; Biological Process: response to jasmonic acid stimulus (GO:0009753);; Biological Process: hormone-mediated signaling pathway (GO:0009755);; Biological Process: methylation (GO:0032259);; Biological Process: monocarbo…	--	sp|Q9AR07|JMT_ARATH Jasmonate O-methyltransferase OS=Arabidopsis thaliana GN=JMT PE=1 SV=2	Putative uncharacterized protein OS=Zea mays (Maize) PE=2 SV=1	hypothetical protein ZEAMMB73_243080 [Zea mays]	Zea mays uncharacterized LOC100191288 (LOC100191288), mRNA >gi|194688511|gb|BT033335.1| Zea mays full-length cDNA clone ZM_BFb0207F03 mRNA, complete cds
GRMZM2G020940	1032	1.6669757257	up	--	--	--	--	sp|P28968|GP2_EHV1B Glycoprotein gp2 OS=Equine herpesvirus 1 (strain Ab4p) GN=EUs4 PE=4 SV=1	Putative uncharacterized protein OS=Zea mays (Maize) PE=2 SV=1	uncharacterized protein LOC100274379 [Zea mays]	Zea mays uncharacterized LOC100274379 (LOC100274379), mRNA >gi|194707627|gb|BT042893.1| Zea mays full-length cDNA clone ZM_BFc0059G09 mRNA, complete cds
GRMZM2G441656	261	1.6595839388	up	--	--	--	--	--	Putative uncharacterized protein OS=Zea mays (Maize) PE=4 SV=1	hypothetical protein [Zea mays]	Zea mays PCO099802 mRNA sequence
GRMZM2G044004	1893	1.6523375424	up	--	--	Molecular Function: nucleotide binding (GO:0000166);; Molecular Function: RNA binding (GO:0003723);; Molecular Function: zinc ion binding (GO:0008270);; Molecular Function: metal ion binding (GO:0046872);;	--	sp|Q10M00|C3H22_ORYSJ Zinc finger CCCH domain-containing protein 22 OS=Oryza sativa subsp. japonica GN=Os03g0328900 PE=2 SV=2	Nucleic acid binding protein OS=Zea mays (Maize) PE=2 SV=1	uncharacterized protein LOC100192560 [Zea mays]	Zea mays LOC100192560 (umc1136), mRNA >gi|195656460|gb|EU975580.1| Zea mays clone 492950 nucleic acid binding protein mRNA, complete cds
GRMZM2G085078	6564	1.6417712395	up	[E]	Amino acid transport and metabolism	Molecular Function: sugar:hydrogen symporter activity (GO:0005351);; Molecular Function: iron ion binding (GO:0005506);; Cellular Component: mitochondrion (GO:0005739);; Cellular Component: cytosol (GO:0005829);; Cellular Component: plasma membrane (GO:0005886);; Biological Process: gluconeogenesis (GO:0006094);; Biological Process: glycolysis (GO:0006096);; Cellular Component: chloroplast stroma…	K00264|0.0|sbi:SORBI_03g031310|hypothetical protein	sp|Q0JKD0|GLT1_ORYSJ Glutamate synthase 1 [NADH], chloroplastic OS=Oryza sativa subsp. japonica GN=Os01g0681900 PE=2 SV=1	Putative uncharacterized protein Sb03g031310 GN=Sb03g031310 OS=Sorghum bicolor (Sorghum) PE=4 SV=1	hypothetical protein ZEAMMB73_327310 [Zea mays]	Sorghum bicolor hypothetical protein, mRNA
GRMZM2G170646	1134	1.6334939811	up	--	--	Biological Process: lipid metabolic process (GO:0006629);; Cellular Component: cytoplasmic membrane-bounded vesicle (GO:0016023);; Molecular Function: hydrolase activity, acting on ester bonds (GO:0016788);;	--	sp|Q9FXJ2|GDL7_ARATH GDSL esterase/lipase At1g28580 OS=Arabidopsis thaliana GN=At1g28580 PE=2 SV=1	Putative uncharacterized protein OS=Zea mays (Maize) PE=2 SV=1	unknown [Zea mays]	Zea mays full-length cDNA clone ZM_BFb0301I22 mRNA, complete cds
GRMZM2G142409	948	1.6331948132	up	--	--	Molecular Function: nucleic acid binding (GO:0003676);; Cellular Component: nucleus (GO:0005634);; Cellular Component: endoplasmic reticulum (GO:0005783);; Cellular Component: membrane (GO:0016020);;	--	sp|Q9SH59|RTNLC_ARATH Reticulon-like protein B3 OS=Arabidopsis thaliana GN=RTNLB3 PE=1 SV=1	Reticulon OS=Zea mays (Maize) PE=2 SV=1	hypothetical protein ZEAMMB73_255700 [Zea mays]	Zea mays full-length cDNA clone ZM_BFb0309H16 mRNA, complete cds
GRMZM2G144668	1131	1.6083354668	up	--	--	Cellular Component: plastid (GO:0009536);; Molecular Function: oxidoreductase activity, acting on paired donors, with incorporation or reduction of molecular oxygen, 2-oxoglutarate as one donor, and incorporation of one atom each of oxygen into both donors (GO:0016706);; Biological Process: oxidation-reduction process (GO:0055114);;	--	sp|Q84MB3|ACCH1_ARATH 1-aminocyclopropane-1-carboxylate oxidase homolog 1 OS=Arabidopsis thaliana GN=At1g06620 PE=2 SV=1	1-aminocyclopropane-1-carboxylate oxidase OS=Zea mays (Maize) PE=2 SV=1	1-aminocyclopropane-1-carboxylate oxidase [Zea mays]	Zea mays clone ZMMBBb-177G21, complete sequence
GRMZM2G106344	1197	1.6062002153	up	--	--	Molecular Function: isomerase activity (GO:0016853);; Molecular Function: protein-disulfide reductase activity (GO:0047134);; Biological Process: oxidation-reduction process (GO:0055114);;	--	sp|Q0JIL1|NRX2_ORYSJ Probable nucleoredoxin 2 OS=Oryza sativa subsp. japonica GN=Os01g0794400 PE=2 SV=1	Putative uncharacterized protein OS=Zea mays (Maize) PE=2 SV=1	uncharacterized protein LOC100192725 [Zea mays]	Zea mays uncharacterized LOC100192725 (LOC100192725), mRNA >gi|194691417|gb|BT034788.1| Zea mays full-length cDNA clone ZM_BFb0018B01 mRNA, complete cds
GRMZM2G165567	738	1.6026163137	up	--	--	Cellular Component: nucleus (GO:0005634);; Cellular Component: mitochondrion (GO:0005739);; Biological Process: response to stress (GO:0006950);; Biological Process: positive regulation of abscisic acid mediated signaling pathway (GO:0009789);; Molecular Function: abscisic acid binding (GO:0010427);;	K14496|9e-72|zma:100273694|AY111073	sp|Q84MC7|PYL9_ARATH Abscisic acid receptor PYL9 OS=Arabidopsis thaliana GN=PYL9 PE=1 SV=1	Putative uncharacterized protein OS=Zea mays (Maize) PE=2 SV=1	uncharacterized protein LOC100273694 [Zea mays]	Zea mays LOC100273694 (AY111073), mRNA >gi|194705139|gb|BT041649.1| Zea mays full-length cDNA clone ZM_BFb0024J12 mRNA, complete cds
GRMZM5G870077	1119	1.5911219052	up	--	--	Molecular Function: kinase activity (GO:0016301);; Biological Process: phosphorylation (GO:0016310);;	--	sp|O80582|FBK46_ARATH F-box/kelch-repeat protein At2g44130 OS=Arabidopsis thaliana GN=At2g44130 PE=2 SV=2	Putative uncharacterized protein OS=Zea mays (Maize) PE=2 SV=1	uncharacterized protein LOC100383172 [Zea mays]	Zea mays uncharacterized LOC100383172 (LOC100383172), mRNA >gi|224028554|gb|BT066456.1| Zea mays full-length cDNA clone ZM_BFb0008C04 mRNA, complete cds
GRMZM2G345081	345	1.5905705951	up	--	--	Molecular Function: sequence-specific DNA binding transcription factor activity (GO:0003700);; Biological Process: regulation of transcription, DNA-dependent (GO:0006355);; Molecular Function: sequence-specific DNA binding (GO:0043565);;	--	--	Putative uncharacterized protein OS=Zea mays (Maize) PE=4 SV=1	uncharacterized protein LOC100194107 [Zea mays]	Zea mays uncharacterized LOC100194107 (LOC100194107), mRNA >gi|194694951|gb|BT036555.1| Zea mays full-length cDNA clone ZM_BFb0123G07 mRNA, complete cds
GRMZM2G355771	4230	1.5837543971	up	--	--	--	--	sp|O76329|ACTNB_DICDI Interaptin OS=Dictyostelium discoideum GN=abpD PE=1 SV=1	Putative uncharacterized protein Sb01g013930 GN=Sb01g013930 OS=Sorghum bicolor (Sorghum) PE=4 SV=1	hypothetical protein SORBIDRAFT_01g013930 [Sorghum bicolor]	Sorghum bicolor hypothetical protein, mRNA
GRMZM2G354909	1395	1.5818073749	up	[IQR]	--	Molecular Function: nucleotide binding (GO:0000166);; Molecular Function: zinc ion binding (GO:0008270);; Molecular Function: oxidoreductase activity (GO:0016491);; Molecular Function: metal ion binding (GO:0046872);; Molecular Function: actin filament binding (GO:0051015);; Biological Process: actin filament bundle assembly (GO:0051017);; Biological Process: oxidation-reduction process (GO:00551…	--	sp|Q9M2E2|SDR1_ARATH (+)-neomenthol dehydrogenase OS=Arabidopsis thaliana GN=SDR1 PE=1 SV=1	Putative uncharacterized protein OS=Zea mays (Maize) PE=2 SV=1	uncharacterized protein LOC100280419 [Zea mays]	Zea mays clone 237993 mRNA sequence
GRMZM2G152417	1749	1.5598395206	up	[IQ]	--	Molecular Function: acetate-CoA ligase activity (GO:0003987);; Cellular Component: mitochondrion (GO:0005739);; Cellular Component: peroxisome (GO:0005777);; Biological Process: acetate metabolic process (GO:0006083);; Biological Process: glyoxylate cycle (GO:0006097);; Molecular Function: o-succinylbenzoate-CoA ligase activity (GO:0008756);;	--	sp|A7GU88|MENE_BACCN 2-succinylbenzoate--CoA ligase OS=Bacillus cereus subsp. cytotoxis (strain NVH 391-98) GN=menE PE=3 SV=1	AMP-binding protein OS=Zea mays (Maize) PE=2 SV=1	LOC100281089 [Zea mays]	Zea mays LOC100281089 (IDP708), mRNA >gi|195611659|gb|EU955542.1| Zea mays clone 1536110 AMP-binding protein mRNA, complete cds
GRMZM2G424857	1365	1.5597344126	up	[C]	Energy production and conversion	Biological Process: metabolic process (GO:0008152);; Molecular Function: hydrolase activity, acting on carbon-nitrogen (but not peptide) bonds, in linear amides (GO:0016811);;	--	sp|Q9FMA1|PP433_ARATH Pentatricopeptide repeat-containing protein At5g56310 OS=Arabidopsis thaliana GN=PCMP-E13 PE=2 SV=1	Putative uncharacterized protein Sb03g035530 GN=Sb03g035530 OS=Sorghum bicolor (Sorghum) PE=4 SV=1	hypothetical protein SORBIDRAFT_03g035530 [Sorghum bicolor]	Sorghum bicolor hypothetical protein, mRNA
GRMZM2G340444	1059	1.5566074707	up	--	--	Molecular Function: cation binding (GO:0043169);;	--	sp|Q9LRB7|EL5_ORYSJ E3 ubiquitin-protein ligase EL5 OS=Oryza sativa subsp. japonica GN=EL5.1 PE=1 SV=1	Putative uncharacterized protein Sb09g017890 GN=Sb09g017890 OS=Sorghum bicolor (Sorghum) PE=4 SV=1	putative RING zinc finger domain superfamily protein [Zea mays]	Zea mays clone 1557197 mRNA sequence
GRMZM2G046407	2079	1.5330024143	up	--	--	--	--	--	Putative uncharacterized protein Sb04g034540 GN=Sb04g034540 OS=Sorghum bicolor (Sorghum) PE=4 SV=1	hypothetical protein ZEAMMB73_234160 [Zea mays]	Sorghum bicolor hypothetical protein, mRNA
GRMZM2G059029	471	1.4999603021	up	--	--	--	--	sp|A8MUU9|YV023_HUMAN Putative uncharacterized protein ENSP00000383309 OS=Homo sapiens PE=5 SV=3	Putative uncharacterized protein OS=Zea mays (Maize) PE=2 SV=1	uncharacterized protein LOC100382392 precursor [Zea mays]	Zea mays uncharacterized LOC100382392 (LOC100382392), mRNA >gi|223949522|gb|BT064148.1| Zea mays full-length cDNA clone ZM_BFc0141N12 mRNA, complete cds
GRMZM2G010468	1518	1.4989078898	up	--	--	Molecular Function: iron ion binding (GO:0005506);; Cellular Component: endoplasmic reticulum (GO:0005783);; Cellular Component: plasma membrane (GO:0005886);; Molecular Function: electron carrier activity (GO:0009055);; Biological Process: response to light stimulus (GO:0009416);; Cellular Component: plant-type cell wall (GO:0009505);; Biological Process: pollen development (GO:0009555);; Biolog…	K00487|0.0|sbi:SORBI_03g038160|hypothetical protein	sp|P48522|TCMO_CATRO Trans-cinnamate 4-monooxygenase OS=Catharanthus roseus GN=CYP73A4 PE=2 SV=1	Putative uncharacterized protein Sb03g038160 GN=Sb03g038160 OS=Sorghum bicolor (Sorghum) PE=3 SV=1	putative cytochrome P450 superfamily protein [Zea mays]	Sorghum bicolor hypothetical protein, mRNA
GRMZM2G079956	1157	1.4985016443	up	--	--	Cellular Component: mitochondrion (GO:0005739);; Molecular Function: chaperone binding (GO:0051087);;	--	sp|Q9FPQ6|GP1_CHLRE Vegetative cell wall protein gp1 OS=Chlamydomonas reinhardtii GN=GP1 PE=2 SV=1	BAG domain-containing protein OS=Oryza brachyantha PE=4 SV=1	hypothetical protein ZEAMMB73_181340 [Zea mays]	Zea mays uncharacterized LOC100384516 (LOC100384516), mRNA >gi|238005759|gb|BT083562.1| Zea mays full-length cDNA clone ZM_BFb0012F15 mRNA, complete cds
GRMZM2G027068	792	1.4920061079	up	--	--	Molecular Function: DNA binding (GO:0003677);; Cellular Component: nucleus (GO:0005634);; Molecular Function: protein dimerization activity (GO:0046983);;	--	sp|O80674|BH106_ARATH Transcription factor bHLH106 OS=Arabidopsis thaliana GN=BHLH106 PE=2 SV=1	DNA binding protein OS=Zea mays (Maize) PE=2 SV=1	DNA binding protein [Zea mays]	Zea mays DNA binding protein (LOC100285058), mRNA >gi|195646727|gb|EU970714.1| Zea mays clone 349344 DNA binding protein mRNA, complete cds
GRMZM2G146685	1251	1.4566915145	up	--	--	--	--	sp|Q6ZQP7|YV021_HUMAN Uncharacterized protein LOC284861 OS=Homo sapiens PE=2 SV=1	Putative uncharacterized protein OS=Zea mays (Maize) PE=2 SV=1	hypothetical protein [Zea mays]	Zea mays uncharacterized LOC100272284 (LOC100272284), mRNA >gi|194698667|gb|BT038413.1| Zea mays full-length cDNA clone ZM_BFb0231M10 mRNA, complete cds
GRMZM2G302604	1533	1.4531680462	up	[GEPR]	--	Molecular Function: sugar:hydrogen symporter activity (GO:0005351);; Molecular Function: galactose transmembrane transporter activity (GO:0005354);; Molecular Function: glucose transmembrane transporter activity (GO:0005355);; Molecular Function: myo-inositol transmembrane transporter activity (GO:0005365);; Cellular Component: plasma membrane (GO:0005886);; Molecular Function: D-xylose transmemb…	--	sp|Q8VZ80|PLT5_ARATH Polyol transporter 5 OS=Arabidopsis thaliana GN=PLT5 PE=1 SV=2	Putative uncharacterized protein OS=Zea mays (Maize) PE=2 SV=1	uncharacterized protein LOC100381931 [Zea mays]	Zea mays LOC100381931 (cl42870_1), mRNA >gi|223946502|gb|BT062638.1| Zea mays full-length cDNA clone ZM_BFb0325N15 mRNA, complete cds
GRMZM2G161643	768	1.4502911432	up	--	--	Cellular Component: nucleus (GO:0005634);; Cellular Component: cytoplasm (GO:0005737);; Cellular Component: plasma membrane (GO:0005886);; Molecular Function: carboxymethylenebutenolidase activity (GO:0008806);; Biological Process: response to salt stress (GO:0009651);; Cellular Component: apoplast (GO:0048046);;	--	--	Putative uncharacterized protein OS=Zea mays (Maize) PE=2 SV=1	uncharacterized protein LOC100194227 [Zea mays]	Zea mays full-length cDNA clone ZM_BFb0196B09 mRNA, complete cds
GRMZM2G077181	2289	1.4481389134	up	--	--	Biological Process: metabolic process (GO:0008152);; Molecular Function: galactinol-sucrose galactosyltransferase activity (GO:0047274);; Biological Process: response to karrikin (GO:0080167);;	--	sp|Q94A08|RFS2_ARATH Probable galactinol--sucrose galactosyltransferase 2 OS=Arabidopsis thaliana GN=RFS2 PE=2 SV=2	Putative uncharacterized protein Sb01g004130 GN=Sb01g004130 OS=Sorghum bicolor (Sorghum) PE=4 SV=1	hypothetical protein SORBIDRAFT_01g004130 [Sorghum bicolor]	Sorghum bicolor hypothetical protein, mRNA
GRMZM2G151519	1281	1.4372438436	up	--	--	--	K13464|0.0|zma:100285509|ZIM motif family protein	sp|Q6Z232|AGP1_ORYSJ Arabinogalactan protein 1 OS=Oryza sativa subsp. japonica GN=AGP1 PE=1 SV=1	Putative uncharacterized protein OS=Zea mays (Maize) PE=2 SV=1	unknown [Zea mays]	Zea mays ZIM motif family protein (LOC100285509), mRNA >gi|195650492|gb|EU972596.1| Zea mays clone 384172 ZIM motif family protein mRNA, complete cds
GRMZM2G459563	1599	1.4356707727	up	[Q]	Secondary metabolites biosynthesis, transport and catabolism	Molecular Function: monooxygenase activity (GO:0004497);; Cellular Component: mitochondrion (GO:0005739);; Biological Process: electron transport chain (GO:0022900);; Molecular Function: metal ion binding (GO:0046872);;	--	sp|Q05047|C72A1_CATRO Secologanin synthase OS=Catharanthus roseus GN=CYP72A1 PE=2 SV=1	Putative uncharacterized protein OS=Zea mays (Maize) PE=2 SV=1	uncharacterized protein LOC100194085 [Zea mays]	Zea mays uncharacterized LOC100194085 (LOC100194085), mRNA >gi|194694891|gb|BT036525.1| Zea mays full-length cDNA clone ZM_BFb0120F13 mRNA, complete cds
GRMZM2G052266	1248	1.4329290974	up	[E]	Amino acid transport and metabolism	Cellular Component: mitochondrion (GO:0005739);; Molecular Function: oxidoreductase activity (GO:0016491);; Biological Process: oxidation-reduction process (GO:0055114);;	--	sp|Q9SJA7|SOX_ARATH Probable sarcosine oxidase OS=Arabidopsis thaliana GN=At2g24580 PE=2 SV=1	Putative uncharacterized protein OS=Zea mays (Maize) PE=2 SV=1	unknown [Zea mays]	Zea mays full-length cDNA clone ZM_BFc0166M23 mRNA, complete cds
GRMZM2G151516	411	1.4104834133	up	--	--	Cellular Component: cytoplasmic membrane-bounded vesicle (GO:0016023);;	--	--	Putative uncharacterized protein OS=Zea mays (Maize) PE=2 SV=1	hypothetical protein ZEAMMB73_179010 [Zea mays]	Zea mays clone 458213 hypothetical protein mRNA, complete cds
GRMZM2G146161	1863	1.4060783812	up	[E]	Amino acid transport and metabolism	Biological Process: amino acid transmembrane transport (GO:0003333);; Molecular Function: L-glutamate transmembrane transporter activity (GO:0005313);; Cellular Component: plasma membrane (GO:0005886);; Molecular Function: arginine transmembrane transporter activity (GO:0015181);; Molecular Function: L-lysine transmembrane transporter activity (GO:0015189);; Molecular Function: cationic amino aci…	--	sp|Q797A7|YFNA_BACSU Uncharacterized amino acid permease YfnA OS=Bacillus subtilis GN=yfnA PE=3 SV=1	Putative uncharacterized protein Sb03g002130 GN=Sb03g002130 OS=Sorghum bicolor (Sorghum) PE=4 SV=1	hypothetical protein SORBIDRAFT_03g002130 [Sorghum bicolor]	Sorghum bicolor hypothetical protein, mRNA
GRMZM2G070279	1048	1.4057162211	up	[IQR]	--	Molecular Function: nucleotide binding (GO:0000166);; Molecular Function: oxidoreductase activity (GO:0016491);; Biological Process: oxidation-reduction process (GO:0055114);;	--	sp|Q9M2E2|SDR1_ARATH (+)-neomenthol dehydrogenase OS=Arabidopsis thaliana GN=SDR1 PE=1 SV=1	Putative uncharacterized protein OS=Zea mays (Maize) PE=2 SV=1	hypothetical protein ZEAMMB73_386450 [Zea mays]	Zea mays full-length cDNA clone ZM_BFb0149D08 mRNA, complete cds
GRMZM2G093826	2589	1.404984608	up	[P]	Inorganic ion transport and metabolism	Cellular Component: plasma membrane (GO:0005886);; Molecular Function: potassium:sodium symporter activity (GO:0009674);; Cellular Component: integral to membrane (GO:0016021);; Biological Process: potassium ion transmembrane transport (GO:0071805);;	K03549|0.0|zma:100502520|hypothetical protein LOC100502520	sp|Q6VVA6|HAK1_ORYSJ Potassium transporter 1 OS=Oryza sativa subsp. japonica GN=HAK1 PE=1 SV=2	Predicted protein OS=Hordeum vulgare var. distichum (Two-rowed barley) PE=2 SV=1	PREDICTED: potassium transporter 20-like [Brachypodium distachyon]	Zea mays uncharacterized LOC100502520 (LOC100502520), mRNA >gi|238015491|gb|BT088428.1| Zea mays full-length cDNA clone ZM_BFc0192H06 mRNA, complete cds
GRMZM2G151407	1774	1.3974961271	up	--	--	Molecular Function: sequence-specific DNA binding transcription factor activity (GO:0003700);; Biological Process: regulation of transcription, DNA-dependent (GO:0006355);; Cellular Component: plastid (GO:0009536);; Molecular Function: sequence-specific DNA binding (GO:0043565);;	--	sp|Q9FG77|WRKY2_ARATH Probable WRKY transcription factor 2 OS=Arabidopsis thaliana GN=WRKY2 PE=2 SV=1	Putative uncharacterized protein OS=Zea mays (Maize) PE=2 SV=1	uncharacterized protein LOC100275623 [Zea mays]	Zea mays PCO131673 mRNA sequence
GRMZM2G020484	1759	1.3833501538	up	[E]	Amino acid transport and metabolism	Cellular Component: plasma membrane (GO:0005886);; Cellular Component: plasmodesma (GO:0009506);; Biological Process: pollen tube growth (GO:0009860);; Biological Process: proline transport (GO:0015824);; Biological Process: chlorophyll catabolic process (GO:0015996);; Cellular Component: integral to membrane (GO:0016021);; Molecular Function: dipeptide transporter activity (GO:0042936);; Molecul…	--	sp|Q9M390|PTR1_ARATH Peptide transporter PTR1 OS=Arabidopsis thaliana GN=PTR1 PE=2 SV=1	Putative uncharacterized protein OS=Zea mays (Maize) PE=2 SV=1	unknown [Zea mays]	Zea mays full-length cDNA clone ZM_BFc0147E15 mRNA, complete cds
GRMZM2G411333	1588	1.3816108776	up	--	--	Molecular Function: aspartic-type endopeptidase activity (GO:0004190);; Cellular Component: mitochondrion (GO:0005739);; Biological Process: proteolysis (GO:0006508);; Cellular Component: cytoplasmic membrane-bounded vesicle (GO:0016023);;	--	sp|Q9S9K4|ASPL2_ARATH Aspartic proteinase-like protein 2 OS=Arabidopsis thaliana GN=At1g65240 PE=1 SV=2	Putative uncharacterized protein OS=Zea mays (Maize) PE=2 SV=1	hypothetical protein ZEAMMB73_220390, partial [Zea mays]	Zea mays full-length cDNA clone ZM_BFb0025D23 mRNA, complete cds
GRMZM2G107839	474	1.3814084781	up	--	--	Biological Process: lipid transport (GO:0006869);; Molecular Function: lipid binding (GO:0008289);; Biological Process: response to water deprivation (GO:0009414);; Biological Process: response to wounding (GO:0009611);; Biological Process: response to ethylene stimulus (GO:0009723);; Biological Process: response to abscisic acid stimulus (GO:0009737);; Biological Process: response to salicylic a…	--	sp|Q84N29|NLTP3_WHEAT Probable non-specific lipid-transfer protein 3 OS=Triticum aestivum GN=LTP3 PE=2 SV=1	Non-specific lipid-transfer protein OS=Zea mays (Maize) PE=2 SV=1	uncharacterized protein LOC100274469 precursor [Zea mays]	Zea mays LOC100274469 (umc1594), mRNA >gi|194708097|gb|BT043128.1| Zea mays full-length cDNA clone ZM_BFc0103E06 mRNA, complete cds
GRMZM2G089698	1431	1.3750053061	up	--	--	Molecular Function: transferase activity, transferring acyl groups other than amino-acyl groups (GO:0016747);;	--	sp|O24645|HCBT1_DIACA Anthranilate N-benzoyltransferase protein 1 OS=Dianthus caryophyllus GN=HCBT1 PE=1 SV=1	Anthranilate N-benzoyltransferase protein 1 OS=Zea mays (Maize) PE=2 SV=1	anthranilate N-benzoyltransferase protein 1 [Zea mays]	Zea mays LOC100284063 (pco096884), mRNA >gi|195639221|gb|EU966961.1| Zea mays clone 298496 anthranilate N-benzoyltransferase protein 1 mRNA, complete cds
GRMZM2G155217	1392	1.3725585665	up	--	--	Molecular Function: protein dimerization activity (GO:0046983);;	--	--	Putative uncharacterized protein OS=Zea mays (Maize) PE=2 SV=1	uncharacterized protein LOC100383774 [Zea mays]	Zea mays uncharacterized LOC100383774 (LOC100383774), mRNA >gi|224032154|gb|BT068256.1| Zea mays full-length cDNA clone ZM_BFb0111F04 mRNA, complete cds
GRMZM2G107532	2700	1.3679815448	up	--	--	--	--	--	Putative uncharacterized protein OS=Zea mays (Maize) PE=2 SV=1	unknown [Zea mays]	Zea mays full-length cDNA clone ZM_BFc0165K22 mRNA, complete cds
GRMZM2G391794	2970	1.3638723407	up	--	--	Biological Process: response to molecule of bacterial origin (GO:0002237);; Molecular Function: protein serine/threonine kinase activity (GO:0004674);; Molecular Function: ATP binding (GO:0005524);; Cellular Component: mitochondrion (GO:0005739);; Cellular Component: plasma membrane (GO:0005886);; Biological Process: N-terminal protein myristoylation (GO:0006499);; Biological Process: protein tar…	--	sp|Q9LJM4|IKU2_ARATH Receptor-like protein kinase HAIKU2 OS=Arabidopsis thaliana GN=IKU2 PE=1 SV=1	Putative uncharacterized protein Sb08g022780 GN=Sb08g022780 OS=Sorghum bicolor (Sorghum) PE=3 SV=1	hypothetical protein SORBIDRAFT_08g022780 [Sorghum bicolor]	Sorghum bicolor hypothetical protein, mRNA
GRMZM2G472643	1290	1.3600757179	up	[RTKL]	--	Molecular Function: protein serine/threonine kinase activity (GO:0004674);; Molecular Function: ATP binding (GO:0005524);; Cellular Component: mitochondrion (GO:0005739);; Cellular Component: plasma membrane (GO:0005886);; Biological Process: protein phosphorylation (GO:0006468);; Biological Process: signal transduction (GO:0007165);; Biological Process: cytokinin biosynthetic process (GO:0009691…	--	sp|Q75GK4|CIPK7_ORYSJ CBL-interacting protein kinase 7 OS=Oryza sativa subsp. japonica GN=CIPK7 PE=2 SV=1	Putative uncharacterized protein OS=Zea mays (Maize) PE=2 SV=1	unknown [Zea mays]	Zea mays full-length cDNA clone ZM_BFb0211P19 mRNA, complete cds
GRMZM2G093276	1194	1.356379144	up	--	--	Molecular Function: zinc ion transmembrane transporter activity (GO:0005385);; Cellular Component: plasma membrane (GO:0005886);; Cellular Component: integral to membrane (GO:0016021);; Cellular Component: cytoplasmic membrane-bounded vesicle (GO:0016023);; Biological Process: metal ion transport (GO:0030001);; Biological Process: zinc ion transmembrane transport (GO:0071577);;	K14709|1e-170|zma:100281849|ZIP zinc/iron transport family protein	sp|A3BI11|ZIP8_ORYSJ Zinc transporter 8 OS=Oryza sativa subsp. japonica GN=ZIP8 PE=2 SV=1	ZIP zinc/iron transport family protein OS=Zea mays (Maize) PE=2 SV=1	ZIP zinc/iron transport family protein precursor [Zea mays]	Zea mays ZIP zinc/iron transport family protein (LOC100281849), mRNA >gi|195616881|gb|EU958153.1| Zea mays clone 1675523 ZIP zinc/iron transport family protein mRNA, complete cds
GRMZM2G425863	960	1.3513542023	up	--	--	Cellular Component: mitochondrion (GO:0005739);;	--	sp|Q8NE86|C109A_HUMAN Coiled-coil domain-containing protein 109A OS=Homo sapiens GN=CCDC109A PE=1 SV=1	Putative uncharacterized protein OS=Zea mays (Maize) PE=2 SV=1	unknown [Zea mays]	Zea mays full-length cDNA clone ZM_BFb0131I10 mRNA, complete cds
GRMZM2G104419	2304	1.3451370442	up	--	--	Molecular Function: inorganic diphosphatase activity (GO:0004427);; Molecular Function: hydrogen-translocating pyrophosphatase activity (GO:0009678);; Biological Process: proton transport (GO:0015992);; Cellular Component: membrane (GO:0016020);; Cellular Component: cytoplasmic membrane-bounded vesicle (GO:0016023);;	K01507|1e-111|sbi:SORBI_04g005710|hypothetical protein	sp|P21616|AVP_VIGRR Pyrophosphate-energized vacuolar membrane proton pump OS=Vigna radiata var. radiata PE=1 SV=3	Putative uncharacterized protein GN=OsI_23875 OS=Oryza sativa subsp. indica (Rice) PE=3 SV=1	hypothetical protein OsI_23875 [Oryza sativa Indica Group]	Zea mays vpp1 gene for vacuolar H+-translocating inorganic pyrophosphatase, exons 1-8
GRMZM2G017013	1254	1.343521922	up	--	--	Cellular Component: nucleus (GO:0005634);; Cellular Component: mitochondrion (GO:0005739);; Biological Process: apoptotic process (GO:0006915);; Cellular Component: cytoplasmic membrane-bounded vesicle (GO:0016023);; Molecular Function: chaperone binding (GO:0051087);;	--	sp|Q8BTI8|SRRM2_MOUSE Serine/arginine repetitive matrix protein 2 OS=Mus musculus GN=Srrm2 PE=1 SV=2	Putative uncharacterized protein OS=Zea mays (Maize) PE=2 SV=1	unknown [Zea mays]	Zea mays full-length cDNA clone ZM_BFb0055F12 mRNA, complete cds
GRMZM2G108849	1094	1.3428923578	up	--	--	Molecular Function: cysteine-type endopeptidase activity (GO:0004197);; Cellular Component: vacuole (GO:0005773);; Biological Process: proteolysis (GO:0006508);; Biological Process: regulation of catalytic activity (GO:0050790);;	--	sp|Q5R6D1|CATB_PONAB Cathepsin B OS=Pongo abelii GN=CTSB PE=2 SV=1	Cathepsin B-like cysteine proteinase 3 OS=Zea mays (Maize) PE=2 SV=1	LOC100283781 precursor [Zea mays]	Zea mays LOC100283781 (cl31697_1), mRNA >gi|195637167|gb|EU965934.1| Zea mays clone 290121 cathepsin B-like cysteine proteinase 3 precursor, mRNA, complete cds
GRMZM2G152686	1760	1.3362258428	up	[G]	Carbohydrate transport and metabolism	Molecular Function: magnesium ion binding (GO:0000287);; Molecular Function: pyruvate kinase activity (GO:0004743);; Molecular Function: ATP binding (GO:0005524);; Cellular Component: mitochondrion (GO:0005739);; Biological Process: glycolysis (GO:0006096);; Biological Process: fatty acid biosynthetic process (GO:0006633);; Cellular Component: chloroplast stroma (GO:0009570);; Biological Process:…	K00873|2e-49|sbi:SORBI_03g030110|hypothetical protein	sp|Q40546|KPYG_TOBAC Pyruvate kinase isozyme G, chloroplastic OS=Nicotiana tabacum PE=2 SV=1	Pyruvate kinase OS=Zea mays (Maize) PE=2 SV=1	unknown [Zea mays]	Zea mays clone ZMMBBb-7C14, complete sequence
GRMZM2G136580	1668	1.3210529723	up	--	--	Molecular Function: transferase activity, transferring glycosyl groups (GO:0016757);;	--	sp|Q8BTI8|SRRM2_MOUSE Serine/arginine repetitive matrix protein 2 OS=Mus musculus GN=Srrm2 PE=1 SV=2	Putative uncharacterized protein Sb02g041650 GN=Sb02g041650 OS=Sorghum bicolor (Sorghum) PE=4 SV=1	hypothetical protein SORBIDRAFT_02g041650 [Sorghum bicolor]	Zea mays uncharacterized LOC100501592 (LOC100501592), mRNA >gi|391417138|gb|BT085717.2| Zea mays full-length cDNA clone ZM_BFc0050O03 mRNA, complete cds
GRMZM2G090087	1861	1.3198624518	up	--	--	Molecular Function: 1-pyrroline-5-carboxylate dehydrogenase activity (GO:0003842);; Cellular Component: mitochondrion (GO:0005739);; Molecular Function: zinc ion binding (GO:0008270);; Cellular Component: chloroplast (GO:0009507);; Biological Process: response to salt stress (GO:0009651);; Biological Process: proline catabolic process to glutamate (GO:0010133);; Molecular Function: oxidoreductase…	K00294|3e-33|sbi:SORBI_09g026810|hypothetical protein	sp|Q8VZC3|AL121_ARATH Delta-1-pyrroline-5-carboxylate dehydrogenase 12A1, mitochondrial OS=Arabidopsis thaliana GN=ALDH12A1 PE=2 SV=1	Putative aldehyde dehydrogenase MIS1 GN=mis1 OS=Zea mays (Maize) PE=2 SV=1	hypothetical protein ZEAMMB73_266950 [Zea mays]	Zea mays putative aldehyde dehydrogenase MIS1 (mis1) gene, complete cds
GRMZM2G013391	834	1.3123695935	up	--	--	Molecular Function: sequence-specific DNA binding transcription factor activity (GO:0003700);; Biological Process: regulation of transcription, DNA-dependent (GO:0006355);; Biological Process: ion transport (GO:0006811);; Molecular Function: sequence-specific DNA binding (GO:0043565);;	--	sp|Q9LP56|WRK65_ARATH Probable WRKY transcription factor 65 OS=Arabidopsis thaliana GN=WRKY65 PE=2 SV=1	Putative uncharacterized protein OS=Zea mays (Maize) PE=2 SV=1	uncharacterized protein LOC100502167 [Zea mays]	Zea mays uncharacterized LOC100502167 (LOC100502167), mRNA >gi|238013153|gb|BT087259.1| Zea mays full-length cDNA clone ZM_BFb0020P09 mRNA, complete cds
GRMZM2G044038	1317	1.2736277648	up	[RTKL]	--	Molecular Function: protein serine/threonine kinase activity (GO:0004674);; Molecular Function: ATP binding (GO:0005524);; Biological Process: protein phosphorylation (GO:0006468);; Biological Process: signal transduction (GO:0007165);;	--	sp|Q10LQ2|CIPKA_ORYSJ CBL-interacting protein kinase 10 OS=Oryza sativa subsp. japonica GN=CIPK10 PE=2 SV=1	CBL-interacting serine/threonine-protein kinase 15 OS=Zea mays (Maize) PE=2 SV=1	LOC100280494 [Zea mays]	Zea mays uncharacterized LOC100193952 (LOC100193952), mRNA >gi|238908701|gb|BT036344.2| Zea mays full-length cDNA clone ZM_BFb0108D02 mRNA, complete cds
GRMZM5G862540	1443	1.2701572039	up	[M]	Cell wall/membrane/envelope biogenesis	Molecular Function: UDP-glucose 6-dehydrogenase activity (GO:0003979);; Cellular Component: cell wall (GO:0005618);; Cellular Component: nucleus (GO:0005634);; Cellular Component: cytosol (GO:0005829);; Cellular Component: cytoplasmic membrane-bounded vesicle (GO:0016023);; Molecular Function: NAD binding (GO:0051287);; Biological Process: oxidation-reduction process (GO:0055114);;	K00012|0.0|zma:100279549|TIDP3299	sp|Q96558|UGDH_SOYBN UDP-glucose 6-dehydrogenase OS=Glycine max PE=2 SV=1	UDP-glucose 6-dehydrogenase OS=Zea mays (Maize) PE=2 SV=1	uncharacterized protein LOC100279549 [Zea mays]	Zea mays PCO113568 mRNA sequence
GRMZM2G142063	1827	1.2685787856	up	[GEPR]	--	Molecular Function: sugar:hydrogen symporter activity (GO:0005351);; Molecular Function: myo-inositol:hydrogen symporter activity (GO:0005366);; Cellular Component: plasma membrane (GO:0005886);; Biological Process: purine nucleobase transport (GO:0006863);; Biological Process: myo-inositol transport (GO:0015798);; Cellular Component: integral to membrane (GO:0016021);; Molecular Function: oxidor…	K08150|0.0|sbi:SORBI_02g003050|hypothetical protein	sp|Q9C757|INT2_ARATH Probable inositol transporter 2 OS=Arabidopsis thaliana GN=INT2 PE=2 SV=1	Putative uncharacterized protein Sb02g003050 GN=Sb02g003050 OS=Sorghum bicolor (Sorghum) PE=3 SV=1	hypothetical protein SORBIDRAFT_02g003050 [Sorghum bicolor]	Zea mays uncharacterized LOC100501910 (LOC100501910), mRNA >gi|391417506|gb|BT086576.2| Zea mays full-length cDNA clone ZM_BFc0185E13 mRNA, complete cds
GRMZM2G318780	2539	1.2661514567	up	[M]	Cell wall/membrane/envelope biogenesis	Biological Process: response to hypoxia (GO:0001666);; Cellular Component: cytosol (GO:0005829);; Biological Process: starch metabolic process (GO:0005982);; Biological Process: sucrose biosynthetic process (GO:0005986);; Biological Process: response to water deprivation (GO:0009414);; Cellular Component: plant-type cell wall (GO:0009505);; Cellular Component: chloroplast (GO:0009507);; Biologica…	K00695|1e-67|zma:542091|sus2	sp|P49034|SUSY_ALNGL Sucrose synthase OS=Alnus glutinosa GN=SUS1 PE=2 SV=1	Sucrose synthase 2 GN=SuSy2 OS=Populus tomentosa (Chinese white poplar) PE=4 SV=1	sucrose synthase 2 [Populus tomentosa]	Zea mays sucrose synthase mRNA, partial cds
GRMZM2G133400	830	1.2512136207	up	--	--	Cellular Component: mitochondrion (GO:0005739);; Cellular Component: chloroplast inner membrane (GO:0009706);;	--	sp|Q01W31|IF2_SOLUE Translation initiation factor IF-2 OS=Solibacter usitatus (strain Ellin6076) GN=-B PE=3 SV=1	Putative uncharacterized protein OS=Zea mays (Maize) PE=2 SV=1	uncharacterized protein LOC100192831 precursor [Zea mays]	Zea mays uncharacterized LOC100192831 (LOC100192831), mRNA >gi|194691687|gb|BT034923.1| Zea mays full-length cDNA clone ZM_BFb0028G02 mRNA, complete cds
GRMZM2G004060	1207	1.2354084256	up	--	--	--	--	sp|Q93WU8|WRK54_ARATH Probable WRKY transcription factor 54 OS=Arabidopsis thaliana GN=WRKY54 PE=2 SV=1	Putative uncharacterized protein OS=Zea mays (Maize) PE=2 SV=1	putative WRKY DNA-binding domain superfamily protein [Zea mays]	Zea mays uncharacterized LOC100277272 (LOC100277272), mRNA >gi|195640833|gb|EU967767.1| Zea mays clone 305938 hypothetical protein mRNA, complete cds
GRMZM2G073584	2757	1.2345798172	up	--	--	Molecular Function: nucleic acid binding (GO:0003676);; Biological Process: DNA metabolic process (GO:0006259);;	--	sp|P04146|COPIA_DROME Copia protein OS=Drosophila melanogaster GN=GIP PE=1 SV=3	Putative uncharacterized protein OSJNBa0007C23.1 GN=P0636E04.8 OS=Oryza sativa subsp. japonica (Rice) PE=4 SV=1	putative polyprotein [Oryza sativa Japonica Group]	Zea mays BAC clone ZMMBBb-28L24 from chromosome 5, complete sequence
GRMZM2G091044	756	1.2343585187	up	--	--	--	--	sp|Q9UQ35|SRRM2_HUMAN Serine/arginine repetitive matrix protein 2 OS=Homo sapiens GN=SRRM2 PE=1 SV=2	Putative uncharacterized protein OS=Zea mays (Maize) PE=2 SV=1	hypothetical protein ZEAMMB73_171920 [Zea mays]	Zea mays uncharacterized LOC100278779 (LOC100278779), mRNA >gi|195655876|gb|EU975288.1| Zea mays clone 486551 hypothetical protein mRNA, complete cds
GRMZM2G420882	2718	1.2283201291	up	--	--	Molecular Function: protein serine/threonine kinase activity (GO:0004674);; Molecular Function: ATP binding (GO:0005524);; Biological Process: protein phosphorylation (GO:0006468);; Cellular Component: cytoplasmic membrane-bounded vesicle (GO:0016023);;	--	sp|O64477|Y2913_ARATH G-type lectin S-receptor-like serine/threonine-protein kinase At2g19130 OS=Arabidopsis thaliana GN=At2g19130 PE=2 SV=1	Putative uncharacterized protein Sb09g001740 GN=Sb09g001740 OS=Sorghum bicolor (Sorghum) PE=3 SV=1	putative S-locus receptor-like protein kinase family protein [Zea mays]	Zea mays clone 1623413 mRNA sequence
GRMZM2G004548	759	1.2273748888	up	--	--	--	--	sp|Q9QJ16|IE2_HHV6Z Immediate-early protein 2 OS=Human herpesvirus 6B (strain Z29) GN=U90/U86 PE=3 SV=1	Putative uncharacterized protein OS=Zea mays (Maize) PE=2 SV=1	uncharacterized protein LOC100502289 [Zea mays]	Zea mays uncharacterized LOC100502289 (LOC100502289), mRNA >gi|238013941|gb|BT087653.1| Zea mays full-length cDNA clone ZM_BFb0147K16 mRNA, complete cds
GRMZM2G000278	1134	1.2171065065	up	--	--	Molecular Function: protein serine/threonine kinase activity (GO:0004674);; Molecular Function: ATP binding (GO:0005524);; Cellular Component: nucleus (GO:0005634);; Biological Process: protein phosphorylation (GO:0006468);; Biological Process: response to salt stress (GO:0009651);; Biological Process: abscisic acid mediated signaling pathway (GO:0009738);;	K14498|5e-94|zma:542190|hypothetical LOC542190	sp|Q6ZI44|SAPK6_ORYSJ Serine/threonine-protein kinase SAPK6 OS=Oryza sativa subsp. japonica GN=SAPK6 PE=2 SV=1	Putative uncharacterized protein OS=Zea mays (Maize) PE=2 SV=1	putative snRK/SAPK family protein kinase [Zea mays]	Zea mays full-length cDNA clone ZM_BFc0030A13 mRNA, complete cds
AC215690.3_FG002	1179	1.1911278905	up	--	--	Biological Process: fatty acid biosynthetic process (GO:0006633);; Cellular Component: chloroplast (GO:0009507);; Molecular Function: acyl-[acyl-carrier-protein] desaturase activity (GO:0045300);; Molecular Function: transition metal ion binding (GO:0046914);; Biological Process: oxidation-reduction process (GO:0055114);;	K03921|1e-119|zma:100283843|csu333	sp|Q40731|STAD5_ORYSJ Acyl-[acyl-carrier-protein] desaturase 5, chloroplastic OS=Oryza sativa subsp. japonica GN=Os04g0379900 PE=2 SV=2	Acyl-[acyl-carrier-protein] desaturase OS=Zea mays (Maize) PE=2 SV=1	hypothetical protein ZEAMMB73_381900 [Zea mays]	Zea mays PCO071296 mRNA sequence
GRMZM2G165747	2298	1.185040148	up	[E]	Amino acid transport and metabolism	Molecular Function: 5-methyltetrahydropteroyltriglutamate-homocysteine S-methyltransferase activity (GO:0003871);; Molecular Function: zinc ion binding (GO:0008270);; Biological Process: methionine biosynthetic process (GO:0009086);; Cellular Component: chloroplast (GO:0009507);; Biological Process: methylation (GO:0032259);; Biological Process: response to stimulus (GO:0050896);;	K00549|1e-158|zma:100286153|TIDP3524	sp|Q42699|METE_CATRO 5-methyltetrahydropteroyltriglutamate--homocysteine methyltransferase OS=Catharanthus roseus GN=METE PE=2 SV=1	Methionine synthase protein (Fragment) OS=Miscanthus sinensis (Japanese silver grass) PE=2 SV=1	methionine synthase protein [Miscanthus sinensis]	Sorghum bicolor clone SBTXS_0032H17 putative cytochrome P450-like protein, putative DNA-binding protein homolog, TATA-binding protein, hypothetical protein M3E9.200, 3-glucanase, K-exchanger-like protein, small heat shock-like protein, methionine synthase
GRMZM2G315375	4155	1.1688716865	up	[V]	Defense mechanisms	Molecular Function: calmodulin binding (GO:0005516);; Molecular Function: ATP binding (GO:0005524);; Cellular Component: plasma membrane (GO:0005886);; Biological Process: ATP catabolic process (GO:0006200);; Biological Process: cell adhesion (GO:0007155);; Biological Process: regulation of cell size (GO:0008361);; Molecular Function: xenobiotic-transporting ATPase activity (GO:0008559);; Cellula…	K05658|0.0|sbi:SORBI_07g023730|hypothetical protein	sp|Q9ZR72|AB1B_ARATH ABC transporter B family member 1 OS=Arabidopsis thaliana GN=ABCB1 PE=1 SV=1	P-glycoprotein 1 GN=PGP1 OS=Sorghum bicolor (Sorghum) PE=3 SV=1	P-glycoprotein 1 [Sorghum bicolor]	Zea mays cultivar B73 PGP1 (pgp1) gene, complete cds
GRMZM2G060886	1656	1.1685214153	up	[QR]	--	Molecular Function: phosphoethanolamine N-methyltransferase activity (GO:0000234);; Biological Process: phosphatidylcholine biosynthetic process (GO:0006656);; Biological Process: pollen development (GO:0009555);; Biological Process: pollen tube growth (GO:0009860);; Biological Process: pollen tube guidance (GO:0010183);; Biological Process: methylation (GO:0032259);; Biological Process: choline …	--	sp|Q9FR44|PEAM1_ARATH Phosphoethanolamine N-methyltransferase 1 OS=Arabidopsis thaliana GN=NMT1 PE=2 SV=1	Phosphoethanolamine N-methyltransferase OS=Zea mays (Maize) PE=2 SV=1	phosphoethanolamine N-methyltransferase [Zea mays]	Zea mays LOC100282545 (pco129777b), mRNA >gi|195623341|gb|EU961383.1| Zea mays clone 234989 phosphoethanolamine N-methyltransferase mRNA, complete cds
GRMZM2G154093	1458	1.1660491878	up	[Q]	Secondary metabolites biosynthesis, transport and catabolism	Molecular Function: homogentisate 1,2-dioxygenase activity (GO:0004411);; Cellular Component: cytosol (GO:0005829);; Biological Process: L-phenylalanine catabolic process (GO:0006559);; Biological Process: tyrosine metabolic process (GO:0006570);; Biological Process: fatty acid beta-oxidation (GO:0006635);; Biological Process: response to sucrose stimulus (GO:0009744);; Biological Process: respon…	K00451|1e-153|zma:100192757|IDP248	sp|Q5VRH4|HGD_ORYSJ Homogentisate 1,2-dioxygenase OS=Oryza sativa subsp. japonica GN=HGO PE=2 SV=1	Putative uncharacterized protein OS=Zea mays (Maize) PE=2 SV=1	hypothetical protein ZEAMMB73_343880 [Zea mays]	Zea mays full-length cDNA clone ZM_BFc0172N09 mRNA, complete cds
GRMZM2G099860	2620	1.1597652017	up	[G]	Carbohydrate transport and metabolism	Molecular Function: alpha,alpha-trehalose-phosphate synthase (UDP-forming) activity (GO:0003825);; Molecular Function: trehalose-phosphatase activity (GO:0004805);; Cellular Component: mitochondrion (GO:0005739);; Biological Process: trehalose biosynthetic process (GO:0005992);;	--	sp|Q94AH8|TPS6_ARATH Alpha,alpha-trehalose-phosphate synthase [UDP-forming] 6 OS=Arabidopsis thaliana GN=TPS6 PE=1 SV=2	Trehalose-6-phosphate synthase GN=TPS5 OS=Zea mays (Maize) PE=2 SV=1	trehalose-6-phosphate synthase [Zea mays]	Zea mays cultivar 18-599 trehalose-6-phosphate synthase (TPS5) mRNA, complete cds
GRMZM5G886969	775	1.1557436867	up	--	--	Cellular Component: membrane (GO:0016020);; Cellular Component: intracellular membrane-bounded organelle (GO:0043231);; Cellular Component: cytoplasmic part (GO:0044444);;	--	--	Putative uncharacterized protein OS=Zea mays (Maize) PE=2 SV=1	unknown [Zea mays]	Zea mays LOC100280159 (IDP2590), mRNA >gi|219887818|gb|BT055677.1| Zea mays full-length cDNA clone ZM_BFb0104D10 mRNA, complete cds
GRMZM2G024303	1251	1.1551143472	up	--	--	Molecular Function: nucleotide binding (GO:0000166);; Molecular Function: zinc ion binding (GO:0008270);; Molecular Function: oxidoreductase activity (GO:0016491);; Molecular Function: cobalt ion binding (GO:0050897);; Biological Process: oxidation-reduction process (GO:0055114);;	--	sp|P12711|ADHX_RAT Alcohol dehydrogenase class-3 OS=Rattus norvegicus GN=Adh5 PE=1 SV=2	S-glutathione dehydrogenase/class III alcohol dehydrogenase OS=Zea mays (Maize) PE=2 SV=1	PREDICTED: alcohol dehydrogenase-like [Brachypodium distachyon]	Zea mays LOC100282392 (pco065682a), mRNA >gi|195622069|gb|EU960747.1| Zea mays clone 228213 S-glutathione dehydrogenase/class III alcohol dehydrogenase mRNA, complete cds
GRMZM2G178533	753	1.1447386697	up	[R]	General function prediction only	Cellular Component: nucleus (GO:0005634);; Cellular Component: cytosol (GO:0005829);; Molecular Function: oxidoreductase activity (GO:0016491);; Biological Process: response to cadmium ion (GO:0046686);; Biological Process: oxidation-reduction process (GO:0055114);;	--	sp|Q0PGJ6|AKRC9_ARATH Aldo-keto reductase family 4 member C9 OS=Arabidopsis thaliana GN=AKR4C9 PE=1 SV=1	Putative uncharacterized protein Sb03g039780 GN=Sb03g039780 OS=Sorghum bicolor (Sorghum) PE=4 SV=1	hypothetical protein SORBIDRAFT_03g039780 [Sorghum bicolor]	Zea mays LOC100381673 (TIDP2673), mRNA >gi|223945124|gb|BT061949.1| Zea mays full-length cDNA clone ZM_BFb0200D02 mRNA, complete cds
GRMZM2G450125	1778	1.1374983904	up	--	--	Cellular Component: nucleus (GO:0005634);; Cellular Component: cytosol (GO:0005829);; Biological Process: starch catabolic process (GO:0005983);; Biological Process: response to water deprivation (GO:0009414);; Cellular Component: plastid (GO:0009536);; Molecular Function: beta-amylase activity (GO:0016161);; Molecular Function: cation binding (GO:0043169);;	--	sp|Q9LIR6|BAM1_ARATH Beta-amylase 1, chloroplastic OS=Arabidopsis thaliana GN=BAM1 PE=1 SV=1	Beta-amylase OS=Zea mays (Maize) PE=2 SV=1	unknown [Zea mays]	Zea mays full-length cDNA clone ZM_BFb0160E14 mRNA, complete cds
GRMZM2G358827	3339	1.1346195675	up	--	--	--	--	sp|P18165|LORI_MOUSE Loricrin OS=Mus musculus GN=Lor PE=2 SV=2	Putative uncharacterized protein OS=Zea mays (Maize) PE=4 SV=1	hypothetical protein ZEAMMB73_152110 [Zea mays]	Zea mays 22 kDa alpha zein gene cluster, complete sequence
GRMZM2G173536	1308	1.1318415011	up	--	--	Molecular Function: GTPase activity (GO:0003924);; Molecular Function: GTP binding (GO:0005525);; Biological Process: GTP catabolic process (GO:0006184);; Cellular Component: plant-type cell wall (GO:0009505);; Molecular Function: kinase activity (GO:0016301);; Biological Process: phosphorylation (GO:0016310);; Molecular Function: metal ion binding (GO:0046872);;	--	sp|Q8LBB2|KING1_ARATH SNF1-related protein kinase regulatory subunit gamma 1 OS=Arabidopsis thaliana GN=KING1 PE=1 SV=2	Putative uncharacterized protein OS=Zea mays (Maize) PE=2 SV=1	unknown [Zea mays]	Zea mays PCO134665 mRNA sequence
GRMZM2G450163	1890	1.1286746943	up	[G]	Carbohydrate transport and metabolism	Cellular Component: plastid (GO:0009536);; Molecular Function: kinase activity (GO:0016301);; Biological Process: cellular metabolic process (GO:0044237);;	K00895|1e-117|osa:4345338|Os08g0345700	sp|Q41140|PFPA_RICCO Pyrophosphate--fructose 6-phosphate 1-phosphotransferase subunit alpha OS=Ricinus communis GN=PFP-ALPHA PE=3 SV=1	cDNA clone:J033024A16, full insert sequence GN=P0410E11.122 OS=Oryza sativa subsp. japonica (Rice) PE=2 SV=1	Os08g0345700 [Oryza sativa Japonica Group]	Zea mays PCO110412 mRNA sequence
GRMZM2G044724	2609	1.112746672	up	[S]	Function unknown	Biological Process: protein targeting to membrane (GO:0006612);; Biological Process: response to water deprivation (GO:0009414);; Biological Process: positive regulation of flavonoid biosynthetic process (GO:0009963);; Biological Process: regulation of plant-type hypersensitive response (GO:0010363);; Biological Process: negative regulation of defense response (GO:0031348);; Biological Process: d…	--	sp|Q9SZA7|DRL29_ARATH Probable disease resistance protein At4g33300 OS=Arabidopsis thaliana GN=At4g33300 PE=2 SV=2	Putative uncharacterized protein Sb08g019690 GN=Sb08g019690 OS=Sorghum bicolor (Sorghum) PE=4 SV=1	hypothetical protein SORBIDRAFT_08g019690 [Sorghum bicolor]	Sorghum bicolor clone BAC 796all, complete sequence
GRMZM2G165901	480	1.1119898846	up	--	--	Molecular Function: nucleotide binding (GO:0000166);; Molecular Function: nucleic acid binding (GO:0003676);; Biological Process: response to stress (GO:0006950);; Biological Process: cellular process (GO:0009987);; Cellular Component: intracellular membrane-bounded organelle (GO:0043231);;	--	sp|P10979|GRPA_MAIZE Glycine-rich RNA-binding, abscisic acid-inducible protein OS=Zea mays GN=RAB15 PE=1 SV=1	Glycine-rich RNA-binding protein 2 OS=Zea mays (Maize) PE=2 SV=1	responsive to abscisic acid15 [Zea mays]	Maize ABA-inducible gene for glycine-rich protein ( ABA = abscisic acid)
GRMZM2G054123	1179	1.1059239646	up	[H]	Coenzyme transport and metabolism	Molecular Function: magnesium ion binding (GO:0000287);; Molecular Function: methionine adenosyltransferase activity (GO:0004478);; Molecular Function: ATP binding (GO:0005524);; Cellular Component: cell wall (GO:0005618);; Cellular Component: nucleolus (GO:0005730);; Cellular Component: cytoplasm (GO:0005737);; Cellular Component: plasma membrane (GO:0005886);; Biological Process: methionine met…	K00789|0.0|zma:100282324|S-adenosylmethionine synthetase 1	sp|P93438|METK2_ORYSJ S-adenosylmethionine synthase 2 OS=Oryza sativa subsp. japonica GN=SAM2 PE=2 SV=1	S-adenosylmethionine synthase OS=Zea mays (Maize) PE=2 SV=1	S-adenosylmethionine synthase isoform 1 [Zea mays]	Zea mays S-adenosylmethionine synthetase 1 (LOC100282324), mRNA >gi|195621567|gb|EU960496.1| Zea mays clone 225429 S-adenosylmethionine synthetase 1 mRNA, complete cds
GRMZM2G103342	1089	1.1009043387	up	--	--	Molecular Function: peroxidase activity (GO:0004601);; Cellular Component: vacuole (GO:0005773);; Biological Process: response to oxidative stress (GO:0006979);; Cellular Component: plant-type cell wall (GO:0009505);; Cellular Component: membrane (GO:0016020);; Cellular Component: cytoplasmic membrane-bounded vesicle (GO:0016023);; Molecular Function: heme binding (GO:0020037);; Molecular Functio…	K00430|1e-146|zma:100192761|TIDP3705	sp|Q96520|PER12_ARATH Peroxidase 12 OS=Arabidopsis thaliana GN=PER12 PE=1 SV=1	Putative uncharacterized protein OS=Zea mays (Maize) PE=2 SV=1	uncharacterized protein LOC100192761 precursor [Zea mays]	Zea mays clone 278798 peroxidase 12 precursor, mRNA, complete cds
GRMZM2G114988	1599	1.0955483679	up	[Q]	Secondary metabolites biosynthesis, transport and catabolism	Molecular Function: monooxygenase activity (GO:0004497);; Molecular Function: iron ion binding (GO:0005506);; Molecular Function: electron carrier activity (GO:0009055);; Molecular Function: oxidoreductase activity, acting on paired donors, with incorporation or reduction of molecular oxygen (GO:0016705);; Molecular Function: heme binding (GO:0020037);; Biological Process: oxidation-reduction pro…	--	sp|Q9FG65|C81D1_ARATH Cytochrome P450 81D1 OS=Arabidopsis thaliana GN=CYP81D1 PE=2 SV=1	Putative uncharacterized protein OS=Zea mays (Maize) PE=2 SV=1	putative cytochrome P450 superfamily protein [Zea mays]	Zea mays LOC100279427 (cl377_-3), mRNA >gi|219884916|gb|BT054226.1| Zea mays full-length cDNA clone ZM_BFb0181N04 mRNA, complete cds
GRMZM2G137816	1102	1.0949650987	up	--	--	Cellular Component: mitochondrion (GO:0005739);; Cellular Component: membrane (GO:0016020);;	--	sp|P48276|YCF36_CYAPA Uncharacterized protein ycf36 OS=Cyanophora paradoxa GN=ycf36 PE=3 SV=1	Putative uncharacterized protein OS=Zea mays (Maize) PE=2 SV=1	hypothetical protein ZEAMMB73_356890 [Zea mays]	Zea mays uncharacterized LOC100278439 (LOC100278439), mRNA >gi|195652468|gb|EU973584.1| Zea mays clone 402448 hypothetical protein mRNA, complete cds
GRMZM2G111975	1095	1.088655879	up	--	--	Biological Process: protein glycosylation (GO:0006486);; Molecular Function: sialyltransferase activity (GO:0008373);; Cellular Component: cytoplasmic membrane-bounded vesicle (GO:0016023);; Cellular Component: integral to Golgi membrane (GO:0030173);;	--	sp|A6W7Z2|IF2_KINRD Translation initiation factor IF-2 OS=Kineococcus radiotolerans (strain ATCC BAA-149 / DSM 14245 / SRS30216) GN=-B PE=3 SV=1	Putative uncharacterized protein Sb06g021930 GN=Sb06g021930 OS=Sorghum bicolor (Sorghum) PE=4 SV=1	hypothetical protein SORBIDRAFT_06g021930 [Sorghum bicolor]	Zea mays uncharacterized LOC100501488 (LOC100501488), mRNA >gi|391416997|gb|BT085421.2| Zea mays full-length cDNA clone ZM_BFc0010A13 mRNA, complete cds
GRMZM2G116629	1800	1.0807033368	up	--	--	--	--	sp|Q5E9Q1|PGLT1_BOVIN Protein O-glucosyltransferase 1 OS=Bos taurus GN=POGLUT1 PE=2 SV=1	Lipopolysaccharide-modifying protein OS=Zea mays (Maize) PE=2 SV=1	lipopolysaccharide-modifying protein [Zea mays]	Zea mays full-length cDNA clone ZM_BFc0153E10 mRNA, complete cds
GRMZM2G123122	3117	1.0742903518	up	--	--	Cellular Component: nucleus (GO:0005634);; Cellular Component: plasmodesma (GO:0009506);; Cellular Component: chloroplast (GO:0009507);; Cellular Component: membrane (GO:0016020);; Molecular Function: transferase activity, transferring glycosyl groups (GO:0016757);;	--	sp|Q9UQ35|SRRM2_HUMAN Serine/arginine repetitive matrix protein 2 OS=Homo sapiens GN=SRRM2 PE=1 SV=2	Putative uncharacterized protein Sb06g034070 GN=Sb06g034070 OS=Sorghum bicolor (Sorghum) PE=4 SV=1	hypothetical protein SORBIDRAFT_06g034070 [Sorghum bicolor]	Sorghum bicolor hypothetical protein, mRNA
GRMZM2G172506	1089	1.0724534227	up	--	--	Molecular Function: signal transducer activity (GO:0004871);; Biological Process: signal transduction (GO:0007165);; Biological Process: response to light stimulus (GO:0009416);; Biological Process: flower development (GO:0009908);;	--	sp|Q9S9Q9|Y1044_ARATH BTB/POZ domain-containing protein At1g30440 OS=Arabidopsis thaliana GN=At1g30440 PE=1 SV=2	Putative uncharacterized protein GN=OsI_12589 OS=Oryza sativa subsp. indica (Rice) PE=4 SV=1	hypothetical protein OsI_12589 [Oryza sativa Indica Group]	Zea mays uncharacterized LOC100280174 (LOC100280174), mRNA >gi|219887888|gb|BT055712.1| Zea mays full-length cDNA clone ZM_BFb0131H08 mRNA, complete cds
GRMZM2G380088	951	1.0700426401	up	[F]	Nucleotide transport and metabolism	Molecular Function: cytidine deaminase activity (GO:0004126);; Cellular Component: cytosol (GO:0005829);; Molecular Function: zinc ion binding (GO:0008270);; Biological Process: cytidine deamination (GO:0009972);; Molecular Function: metal ion binding (GO:0046872);;	K01489|0.0|zma:100283606|CDA1	sp|Q6D3B4|CDD_ERWCT Cytidine deaminase OS=Erwinia carotovora subsp. atroseptica GN=cdd PE=3 SV=1	Cytidine deaminase OS=Zea mays (Maize) PE=2 SV=1	CDA1 [Zea mays]	Zea mays CDA1 (LOC100283606), mRNA >gi|195635854|gb|EU965278.1| Zea mays clone 285014 CDA1 mRNA, complete cds
GRMZM2G043435	2847	1.0679346407	up	--	--	Biological Process: respiratory burst involved in defense response (GO:0002679);; Molecular Function: peroxidase activity (GO:0004601);; Molecular Function: calcium ion binding (GO:0005509);; Cellular Component: integral to plasma membrane (GO:0005887);; Biological Process: response to ethylene stimulus (GO:0009723);; Biological Process: regulation of stomatal movement (GO:0010119);; Biological P…	K13447|1e-151|zma:100101532|rbohC	sp|Q2HXL0|RBOHC_SOLTU Respiratory burst oxidase homolog protein C OS=Solanum tuberosum GN=RBOHC PE=1 SV=2	Respiratory burst oxidase-like protein C GN=rbohC OS=Zea mays (Maize) PE=2 SV=1	respiratory burst oxidase-like protein [Zea mays]	Zea mays respiratory burst oxidase-like protein C (rbohC), mRNA >gi|116805084|gb|DQ897930.1| Zea mays respiratory burst oxidase-like protein C (rbohC) mRNA, complete cds
GRMZM2G147014	873	1.0622896941	up	[J]	Translation, ribosomal structure and biogenesis	Biological Process: response to stress (GO:0006950);; Biological Process: response to water stimulus (GO:0009415);;	--	sp|P46524|CO410_WHEAT Dehydrin COR410 OS=Triticum aestivum GN=COR410 PE=2 SV=1	Putative uncharacterized protein OS=Zea mays (Maize) PE=2 SV=1	unknown [Zea mays]	Zea mays PCO081051 mRNA sequence
GRMZM2G311182	1152	1.0406164251	up	[M]	Cell wall/membrane/envelope biogenesis	Biological Process: response to hypoxia (GO:0001666);; Cellular Component: cytosol (GO:0005829);; Biological Process: starch metabolic process (GO:0005982);; Biological Process: sucrose metabolic process (GO:0005985);; Biological Process: biosynthetic process (GO:0009058);; Cellular Component: plant-type cell wall (GO:0009505);; Biological Process: seed maturation (GO:0010431);; Cellular Componen…	K00695|1e-166|zma:542091|sus2	sp|O24301|SUS2_PEA Sucrose synthase 2 OS=Pisum sativum GN=SUS2 PE=2 SV=1	Putative uncharacterized protein OS=Zea mays (Maize) PE=2 SV=1	unknown [Zea mays]	Zea mays clone 376543 mRNA sequence
GRMZM2G130230	1524	1.0402487055	up	[G]	Carbohydrate transport and metabolism	Molecular Function: glucose-6-phosphate dehydrogenase activity (GO:0004345);; Molecular Function: histone acetyltransferase activity (GO:0004402);; Cellular Component: nucleus (GO:0005634);; Cellular Component: cytosol (GO:0005829);; Biological Process: DNA metabolic process (GO:0006259);; Biological Process: regulation of transcription, DNA-dependent (GO:0006355);; Biological Process: cell proli…	K00036|1e-32|zma:100284317|glucose-6-phosphate 1-dehydrogenase, cytoplasmic isoform	sp|Q9FJI5|G6PD6_ARATH Glucose-6-phosphate 1-dehydrogenase, cytoplasmic isoform 2 OS=Arabidopsis thaliana GN=ACG12 PE=1 SV=1	Putative uncharacterized protein OS=Zea mays (Maize) PE=2 SV=1	unknown [Zea mays]	Zea mays PCO098806 mRNA sequence
AC205703.4_FG002	1302	1.0396128445	up	[Z]	Cytoskeleton	Molecular Function: DNA binding (GO:0003677);; Biological Process: DNA recombination (GO:0006310);; Cellular Component: plastid (GO:0009536);; Biological Process: DNA integration (GO:0015074);;	--	sp|Q6K908|ARP3_ORYSJ Actin-related protein 3 OS=Oryza sativa subsp. japonica GN=ARP3 PE=2 SV=1	Putative polyprotein GN=OSJNBa0093E24.7 OS=Oryza sativa subsp. japonica (Rice) PE=4 SV=1	putative polyprotein [Oryza sativa Japonica Group]	Zea mays BAC clone CH201-65L11 from chromosome 5, complete sequence
GRMZM2G106250	900	1.0271881084	up	[I]	Lipid transport and metabolism	Molecular Function: 3-hydroxyacyl-CoA dehydrogenase activity (GO:0003857);; Cellular Component: peroxisome (GO:0005777);; Biological Process: fatty acid metabolic process (GO:0006631);; Biological Process: cellular membrane fusion (GO:0006944);; Molecular Function: 3-hydroxybutyryl-CoA dehydrogenase activity (GO:0008691);; Biological Process: photorespiration (GO:0009853);; Biological Process: re…	K00074|1e-79|zma:100191282|hypothetical protein LOC100191282	sp|Q45223|HBD_BRAJA 3-hydroxybutyryl-CoA dehydrogenase OS=Bradyrhizobium japonicum GN=hbdA PE=3 SV=1	Putative uncharacterized protein OS=Zea mays (Maize) PE=2 SV=1	uncharacterized protein LOC100191282 [Zea mays]	Zea mays full-length cDNA clone ZM_BFc0121M23 mRNA, complete cds
AC199526.5_FG002	1185	1.0208215417	up	[H]	Coenzyme transport and metabolism	Molecular Function: magnesium ion binding (GO:0000287);; Molecular Function: methionine adenosyltransferase activity (GO:0004478);; Molecular Function: ATP binding (GO:0005524);; Cellular Component: cell wall (GO:0005618);; Cellular Component: nucleolus (GO:0005730);; Cellular Component: cytoplasm (GO:0005737);; Cellular Component: plasma membrane (GO:0005886);; Biological Process: methionine met…	K00789|0.0|zma:100194360|hypothetical protein LOC100194360	sp|A6XMY9|METK1_TRIMO S-adenosylmethionine synthase 1 OS=Triticum monococcum GN=SAMS1 PE=2 SV=1	S-adenosylmethionine synthase OS=Zea mays (Maize) PE=2 SV=2	uncharacterized protein LOC100194360 [Zea mays]	Zea mays uncharacterized LOC100194360 (LOC100194360), mRNA >gi|238908743|gb|BT036887.2| Zea mays full-length cDNA clone ZM_BFb0146B12 mRNA, complete cds
GRMZM2G137321	1485	1.015688515	up	[O]	Posttranslational modification, protein turnover, chaperones	Molecular Function: ATP binding (GO:0005524);; Cellular Component: mitochondrion (GO:0005739);; Cellular Component: endoplasmic reticulum (GO:0005783);; Biological Process: response to abscisic acid stimulus (GO:0009737);; Cellular Component: cytoplasmic membrane-bounded vesicle (GO:0016023);; Molecular Function: nucleoside-triphosphatase activity (GO:0017111);;	--	sp|Q54DY9|BCS1B_DICDI Probable mitochondrial chaperone BCS1-B OS=Dictyostelium discoideum GN=bcsl1b PE=3 SV=1	Putative uncharacterized protein Sb01g004740 GN=Sb01g004740 OS=Sorghum bicolor (Sorghum) PE=3 SV=1	hypothetical protein SORBIDRAFT_01g004740 [Sorghum bicolor]	Sorghum bicolor hypothetical protein, mRNA
GRMZM2G137558	1953	1.010197246	up	--	--	Cellular Component: plastid (GO:0009536);; Molecular Function: kinase activity (GO:0016301);; Biological Process: phosphorylation (GO:0016310);; Molecular Function: phosphotransferase activity, alcohol group as acceptor (GO:0016773);;	--	sp|Q9C671|P4K2B_ARATH Probable phosphatidylinositol 4-kinase type 2-beta At1g26270 OS=Arabidopsis thaliana GN=At1g26270 PE=1 SV=1	Putative uncharacterized protein Sb02g027450 GN=Sb02g027450 OS=Sorghum bicolor (Sorghum) PE=4 SV=1	hypothetical protein SORBIDRAFT_02g027450 [Sorghum bicolor]	Zea mays PCO096007 mRNA sequence
GRMZM2G005840	441	1.0056907367	up	[D]	Cell cycle control, cell division, chromosome partitioning	Molecular Function: zinc ion binding (GO:0008270);; Molecular Function: metal ion binding (GO:0046872);;	--	sp|P70315|WASP_MOUSE Wiskott-Aldrich syndrome protein homolog OS=Mus musculus GN=Was PE=1 SV=1	Putative uncharacterized protein OS=Zea mays (Maize) PE=2 SV=1	unknown [Zea mays]	Zea mays full-length cDNA clone ZM_BFc0179L20 mRNA, complete cds
GRMZM2G134020	339	1.0041412193	up	--	--	Cellular Component: plastid (GO:0009536);; Cellular Component: integral to membrane (GO:0016021);;	--	--	Putative uncharacterized protein OS=Zea mays (Maize) PE=2 SV=1	uncharacterized protein LOC100501887 [Zea mays]	Zea mays uncharacterized LOC100277233 (LOC100277233), mRNA >gi|195640307|gb|EU967504.1| Zea mays clone 303816 hypothetical protein mRNA, complete cds
GRMZM2G148769	975	1.0040196609	up	[G]	Carbohydrate transport and metabolism	Biological Process: defense response to oomycetes (GO:0002229);; Cellular Component: peroxisome (GO:0005777);; Cellular Component: plasma membrane (GO:0005886);; Biological Process: pentose-phosphate shunt (GO:0006098);; Cellular Component: chloroplast stroma (GO:0009570);; Molecular Function: 6-phosphogluconolactonase activity (GO:0017057);; Biological Process: defense response to bacterium (GO:…	K01057|5e-97|zma:100285843|umc2374	sp|Q69NG5|6PGL4_ORYSJ Probable 6-phosphogluconolactonase 4, chloroplastic OS=Oryza sativa subsp. japonica GN=Os09g0529100 PE=2 SV=2	Putative uncharacterized protein OS=Zea mays (Maize) PE=2 SV=1	unknown [Zea mays]	Zea diploperennis bio-material USDA:GRIN:PI 462368 bz locus, partial sequence
GRMZM2G408967	687	-1.0013809502	down	--	--	Cellular Component: nucleus (GO:0005634);; Cellular Component: chloroplast (GO:0009507);;	--	--	Putative uncharacterized protein OS=Zea mays (Maize) PE=2 SV=1	uncharacterized protein LOC100274988 [Zea mays]	Zea mays LOC100274988 (TIDP3760), mRNA >gi|195608215|gb|EU953820.1| Zea mays clone 1446975 hypothetical protein mRNA, complete cds
GRMZM2G054936	1935	-1.0019865573	down	--	--	Molecular Function: catalytic activity (GO:0003824);; Cellular Component: mitochondrion (GO:0005739);; Biological Process: response to stress (GO:0006950);; Biological Process: response to abscisic acid stimulus (GO:0009737);; Biological Process: inositol phosphate metabolic process (GO:0043647);; Biological Process: primary metabolic process (GO:0044238);;	--	sp|Q9FUR2|IP5P2_ARATH Type I inositol-1,4,5-trisphosphate 5-phosphatase 2 OS=Arabidopsis thaliana GN=IP5P2 PE=1 SV=2	Putative uncharacterized protein GN=OsJ_30444 OS=Oryza sativa subsp. japonica (Rice) PE=4 SV=1	hypothetical protein OsJ_30444 [Oryza sativa Japonica Group]	Zea mays BAC clone ZMMBBb-28L24 from chromosome 5, complete sequence
GRMZM2G061602	2439	-1.0022713552	down	--	--	Molecular Function: protein kinase activity (GO:0004672);; Molecular Function: ATP binding (GO:0005524);; Biological Process: DNA repair (GO:0006281);; Biological Process: protein phosphorylation (GO:0006468);; Biological Process: negative regulation of photomorphogenesis (GO:0010100);; Molecular Function: identical protein binding (GO:0042802);; Cellular Component: protein complex (GO:0043234);;…	--	sp|Q94BM7|SPA4_ARATH Protein SPA1-RELATED 4 OS=Arabidopsis thaliana GN=SPA4 PE=1 SV=1	Putative uncharacterized protein Sb03g033340 GN=Sb03g033340 OS=Sorghum bicolor (Sorghum) PE=4 SV=1	hypothetical protein SORBIDRAFT_03g033340 [Sorghum bicolor]	Sorghum bicolor hypothetical protein, mRNA
GRMZM2G703231	1314	-1.0028989597	down	--	--	Biological Process: metabolic process (GO:0008152);; Molecular Function: amino acid binding (GO:0016597);;	--	sp|Q8BTI8|SRRM2_MOUSE Serine/arginine repetitive matrix protein 2 OS=Mus musculus GN=Srrm2 PE=1 SV=2	Putative uncharacterized protein OS=Zea mays (Maize) PE=2 SV=1	unknown [Zea mays]	Zea mays LOC100283831 (pco080190), mRNA >gi|195637533|gb|EU966117.1| Zea mays clone 291870 amino acid binding protein mRNA, complete cds
GRMZM5G870170	1727	-1.0036719921	down	--	--	Cellular Component: membrane (GO:0016020);; Molecular Function: transmembrane transporter activity (GO:0022857);; Biological Process: transmembrane transport (GO:0055085);;	--	sp|Q9SYD6|MATE1_ARATH MATE efflux family protein 1 OS=Arabidopsis thaliana GN=MATE PE=2 SV=2	MATE1 OS=Zea mays (Maize) PE=2 SV=1	hypothetical protein ZEAMMB73_238390 [Zea mays]	Zea mays BAC clone CH201-26J18 from chromosome 6, complete sequence
GRMZM2G463318	378	-1.0072213306	down	--	--	Cellular Component: plastid (GO:0009536);;	--	--	Putative uncharacterized protein OS=Zea mays (Maize) PE=4 SV=1	hypothetical protein ZEAMMB73_245660 [Zea mays]	Zea mays clone 294984 hypothetical protein mRNA, complete cds
GRMZM2G122327	660	-1.0072925568	down	[C]	Energy production and conversion	Molecular Function: electron carrier activity (GO:0009055);; Biological Process: response to light stimulus (GO:0009416);; Cellular Component: chloroplast stroma (GO:0009570);; Biological Process: photosynthetic electron transport chain (GO:0009767);; Molecular Function: metal ion binding (GO:0046872);; Molecular Function: 2 iron, 2 sulfur cluster binding (GO:0051537);; Biological Process: respon…	K02639|3e-81|zma:542274|fdx5	sp|P27789|FER5_MAIZE Ferredoxin-5, chloroplastic OS=Zea mays GN=FDX5 PE=2 SV=1	Chloroplast ferredoxin 5 GN=FDX5 OS=Zea mays (Maize) PE=2 SV=1	chloroplast ferredoxin 5 precursor [Zea mays]	Zea mays clone 488257 ferredoxin-1 mRNA, complete cds
GRMZM2G377115	2076	-1.011984237	down	--	--	Molecular Function: nucleic acid binding (GO:0003676);; Cellular Component: plastid (GO:0009536);; Biological Process: DNA integration (GO:0015074);;	--	sp|P10978|POLX_TOBAC Retrovirus-related Pol polyprotein from transposon TNT 1-94 OS=Nicotiana tabacum PE=2 SV=1	Putative uncharacterized protein Sb03g030787 (Fragment) GN=Sb03g030787 OS=Sorghum bicolor (Sorghum) PE=4 SV=1	hypothetical protein SORBIDRAFT_03g030787 [Sorghum bicolor]	Zea mays BAC clone ZMMBBb-28L24 from chromosome 5, complete sequence
GRMZM2G420926	987	-1.0120657504	down	[T]	Signal transduction mechanisms	Molecular Function: protein serine/threonine phosphatase activity (GO:0004722);; Cellular Component: nucleus (GO:0005634);; Cellular Component: cytosol (GO:0005829);; Cellular Component: plasma membrane (GO:0005886);; Biological Process: glucose catabolic process (GO:0006007);; Biological Process: protein dephosphorylation (GO:0006470);; Biological Process: N-terminal protein myristoylation (GO:0…	K04382|2e-57|ppp:PHYPADRAFT_109960|hypothetical protein	sp|P0C5D7|PP2A4_ORYSI Putative serine/threonine-protein phosphatase PP2A-4 catalytic subunit OS=Oryza sativa subsp. indica GN=PP2A4 PE=3 SV=1	Serine/threonine-protein phosphatase (Fragment) OS=Brassica juncea (Indian mustard) PE=2 SV=1	hypothetical protein ZEAMMB73_364860 [Zea mays]	Zea mays clone 335066 mRNA sequence
GRMZM2G150503	2286	-1.012403437	down	--	--	--	--	sp|Q9UQ35|SRRM2_HUMAN Serine/arginine repetitive matrix protein 2 OS=Homo sapiens GN=SRRM2 PE=1 SV=2	Putative uncharacterized protein Sb02g029910 GN=Sb02g029910 OS=Sorghum bicolor (Sorghum) PE=4 SV=1	hypothetical protein SORBIDRAFT_02g029910 [Sorghum bicolor]	Zea mays uncharacterized LOC100501637 (LOC100501637), mRNA >gi|238010313|gb|BT085839.1| Zea mays full-length cDNA clone ZM_BFc0071D17 mRNA, complete cds
GRMZM2G082199	474	-1.0155769604	down	--	--	Molecular Function: calcium-dependent phospholipid binding (GO:0005544);; Cellular Component: cytoplasm (GO:0005737);; Cellular Component: plasma membrane (GO:0005886);; Biological Process: protein targeting to membrane (GO:0006612);; Biological Process: positive regulation of flavonoid biosynthetic process (GO:0009963);; Biological Process: regulation of plant-type hypersensitive response (GO:00…	--	sp|Q0JHU5|ERG1_ORYSJ Elicitor-responsive protein 1 OS=Oryza sativa subsp. japonica GN=ERG1 PE=2 SV=1	Elicitor-responsive protein 1 OS=Zea mays (Maize) PE=2 SV=1	elicitor-responsive protein 1 [Zea mays]	Zea mays elicitor-responsive protein 1 (LOC100282142), mRNA >gi|195620027|gb|EU959726.1| Zea mays clone 219646 elicitor-responsive protein 1 mRNA, complete cds
GRMZM2G108600	1846	-1.017371894	down	--	--	Biological Process: DNA mediated transformation (GO:0009294);; Biological Process: response to bacterium (GO:0009617);; Cellular Component: membrane (GO:0016020);; Molecular Function: mannan synthase activity (GO:0051753);; Biological Process: cellular component organization or biogenesis (GO:0071840);;	--	sp|Q6YWK8|CSLAB_ORYSJ Probable mannan synthase 11 OS=Oryza sativa subsp. japonica GN=CSLA11 PE=2 SV=1	Putative uncharacterized protein GN=OsI_29346 OS=Oryza sativa subsp. indica (Rice) PE=4 SV=1	hypothetical protein ZEAMMB73_164370 [Zea mays]	Zea mays full-length cDNA clone ZM_BFb0117A22 mRNA, complete cds
GRMZM2G071023	309	-1.0208397817	down	[L]	Replication, recombination and repair	Molecular Function: DNA binding (GO:0003677);; Molecular Function: RNA binding (GO:0003723);; Molecular Function: RNA-directed DNA polymerase activity (GO:0003964);; Molecular Function: ribonuclease H activity (GO:0004523);; Biological Process: RNA-dependent DNA replication (GO:0006278);; Biological Process: DNA recombination (GO:0006310);; Cellular Component: plastid (GO:0009536);; Biological Pr…	--	sp|Q7LHG5|YI31B_YEAST Transposon Ty3-I Gag-Pol polyprotein OS=Saccharomyces cerevisiae GN=TY3B-I PE=3 SV=2	Putative gypsy-type retrotransposon RIRE2 GN=Z092E12.2 OS=Zea mays (Maize) PE=4 SV=1	putative gypsy-type retrotransposon RIRE2 [Zea mays]	Zea mays BAC clone CH201-190G15 from chromosome 8, complete sequence
GRMZM2G127546	1152	-1.0209380424	down	[C]	Energy production and conversion	Molecular Function: catalytic activity (GO:0003824);; Cellular Component: mitochondrion (GO:0005739);; Biological Process: metabolic process (GO:0008152);; Molecular Function: zinc ion binding (GO:0008270);; Cellular Component: chloroplast envelope (GO:0009941);; Biological Process: pollen tube development (GO:0048868);;	K00162|0.0|zma:100282233|pco116203	sp|Q32RM2|ODPB_ZYGCR Pyruvate dehydrogenase E1 component subunit beta OS=Zygnema circumcarinatum GN=pdhB PE=3 SV=2	Pyruvate dehydrogenase E1 component subunit beta OS=Zea mays (Maize) PE=2 SV=1	LOC100282233 [Zea mays]	Zea mays LOC100282233 (pco116203), mRNA >gi|223975324|gb|BT065974.1| Zea mays full-length cDNA clone ZM_BFb0125A23 mRNA, complete cds
GRMZM2G471904	4298	-1.0235064699	down	--	--	Molecular Function: DNA binding (GO:0003677);; Biological Process: DNA recombination (GO:0006310);; Cellular Component: plastid (GO:0009536);;	--	sp|P10978|POLX_TOBAC Retrovirus-related Pol polyprotein from transposon TNT 1-94 OS=Nicotiana tabacum PE=2 SV=1	Putative uncharacterized protein Sb03g030787 (Fragment) GN=Sb03g030787 OS=Sorghum bicolor (Sorghum) PE=4 SV=1	hypothetical protein SORBIDRAFT_03g030787 [Sorghum bicolor]	Zea mays BAC clone CH201-530J4 from chromosome 5, complete sequence
GRMZM5G814089	336	-1.0250936289	down	[G]	Carbohydrate transport and metabolism	Molecular Function: magnesium ion binding (GO:0000287);; Biological Process: sucrose biosynthetic process (GO:0005986);; Cellular Component: chloroplast stroma (GO:0009570);; Cellular Component: thylakoid (GO:0009579);; Cellular Component: chloroplast envelope (GO:0009941);; Biological Process: starch biosynthetic process (GO:0019252);; Biological Process: reductive pentose-phosphate cycle (GO:00…	K01100|8e-55|zma:100282017|shbp1	sp|P46285|S17P_WHEAT Sedoheptulose-1,7-bisphosphatase, chloroplastic OS=Triticum aestivum PE=2 SV=1	Putative uncharacterized protein OS=Zea mays (Maize) PE=2 SV=1	unknown [Zea mays]	Zea mays PCO078556 mRNA sequence
GRMZM2G110258	1162	-1.0265303494	down	--	--	Cellular Component: chloroplast (GO:0009507);;	--	--	Putative uncharacterized protein OS=Zea mays (Maize) PE=2 SV=1	hypothetical protein ZEAMMB73_366460 [Zea mays]	Zea mays full-length cDNA clone ZM_BFb0023K10 mRNA, complete cds
GRMZM2G145944	2568	-1.0296262664	down	[I]	Lipid transport and metabolism	Molecular Function: phospholipase D activity (GO:0004630);; Molecular Function: calcium ion binding (GO:0005509);; Cellular Component: membrane (GO:0016020);; Biological Process: lipid catabolic process (GO:0016042);; Biological Process: phosphatidylcholine metabolic process (GO:0046470);; Molecular Function: NAPE-specific phospholipase D activity (GO:0070290);;	--	sp|Q9C5Y0|PLDD1_ARATH Phospholipase D delta OS=Arabidopsis thaliana GN=PLDDELTA PE=1 SV=2	Phospholipase D GN=Sb02g008130 OS=Sorghum bicolor (Sorghum) PE=3 SV=1	hypothetical protein SORBIDRAFT_02g008130 [Sorghum bicolor]	Sorghum bicolor hypothetical protein, mRNA
GRMZM2G129208	1659	-1.0305730971	down	[D]	Cell cycle control, cell division, chromosome partitioning	Biological Process: maltose metabolic process (GO:0000023);; Molecular Function: ATP binding (GO:0005524);; Biological Process: pentose-phosphate shunt (GO:0006098);; Biological Process: rRNA processing (GO:0006364);; Cellular Component: chloroplast stroma (GO:0009570);; Biological Process: chloroplast relocation (GO:0009902);; Biological Process: thylakoid membrane organization (GO:0010027);; Bi…	--	sp|P53383|MRP_SYNY3 Protein mrp homolog OS=Synechocystis sp. (strain ATCC 27184 / PCC 6803 / N-1) GN=mrp PE=3 SV=1	Similarity to nucleotide-binding protein OS=Arabidopsis thaliana (Mouse-ear cress) PE=4 SV=1	PREDICTED: protein mrp homolog [Brachypodium distachyon]	Zea mays clone 219688 mRNA sequence
GRMZM2G576752	2262	-1.0339863902	down	[RTKL]	--	Molecular Function: protein serine/threonine kinase activity (GO:0004674);; Molecular Function: calcium ion binding (GO:0005509);; Molecular Function: ATP binding (GO:0005524);; Biological Process: protein phosphorylation (GO:0006468);; Cellular Component: membrane (GO:0016020);; Cellular Component: cytoplasmic membrane-bounded vesicle (GO:0016023);; Molecular Function: polysaccharide binding (GO…	--	sp|Q9LMN8|WAK3_ARATH Wall-associated receptor kinase 3 OS=Arabidopsis thaliana GN=WAK3 PE=1 SV=2	Putative uncharacterized protein OS=Zea mays (Maize) PE=2 SV=1	putative WAK family receptor-like protein kinase [Zea mays]	Zea mays clone 1575637 mRNA sequence
GRMZM2G181484	1209	-1.0340991458	down	--	--	--	--	sp|Q5ZMJ9|SRRM1_CHICK Serine/arginine repetitive matrix protein 1 OS=Gallus gallus GN=SRRM1 PE=2 SV=1	Putative uncharacterized protein OS=Zea mays (Maize) PE=2 SV=1	unknown [Zea mays]	Zea mays uncharacterized LOC100277639 (LOC100277639), mRNA >gi|195644747|gb|EU969724.1| Zea mays clone 334708 hypothetical protein mRNA, complete cds
GRMZM2G145962	420	-1.0342912078	down	[J]	Translation, ribosomal structure and biogenesis	Molecular Function: structural constituent of ribosome (GO:0003735);; Cellular Component: ribosome (GO:0005840);; Biological Process: translation (GO:0006412);; Cellular Component: chloroplast part (GO:0044434);;	--	sp|B0CE36|RS21_ACAM1 30S ribosomal protein S21 OS=Acaryochloris marina (strain MBIC 11017) GN=rpsU PE=3 SV=1	Putative uncharacterized protein OS=Zea mays (Maize) PE=2 SV=1	unknown [Zea mays]	Zea mays full-length cDNA clone ZM_BFc0122O20 mRNA, complete cds
GRMZM2G003750	966	-1.0403860247	down	[R]	General function prediction only	--	K07052|4e-28|rcu:RCOM_1082590|prenyl-dependent CAAX protease, putative	--	Predicted protein OS=Hordeum vulgare var. distichum (Two-rowed barley) PE=2 SV=1	hypothetical protein ZEAMMB73_368510 [Zea mays]	Zea mays clone 1558141 mRNA sequence
GRMZM2G131708	1047	-1.0406310856	down	--	--	Molecular Function: methyltransferase activity (GO:0008168);; Cellular Component: chloroplast (GO:0009507);; Biological Process: methylation (GO:0032259);;	--	--	Putative uncharacterized protein OS=Zea mays (Maize) PE=2 SV=1	hypothetical protein ZEAMMB73_328140 [Zea mays]	Zea mays PCO113378 mRNA sequence
GRMZM2G169458	1462	-1.0412012772	down	[C]	Energy production and conversion	Molecular Function: 3-chloroallyl aldehyde dehydrogenase activity (GO:0004028);; Molecular Function: aldehyde dehydrogenase (NAD) activity (GO:0004029);; Molecular Function: aldehyde dehydrogenase [NAD(P)+] activity (GO:0004030);; Cellular Component: endoplasmic reticulum (GO:0005783);; Biological Process: cellular aldehyde metabolic process (GO:0006081);; Biological Process: response to mechanic…	K00128|1e-71|ath:AT4G36250|ALDH3F1 (Aldehyde Dehydrogenase 3F1)	sp|Q70E96|AL3F1_ARATH Aldehyde dehydrogenase family 3 member F1 OS=Arabidopsis thaliana GN=ALDH3F1 PE=1 SV=2	Aldehyde dehydrogenase GN=OsI_08277 OS=Oryza sativa subsp. indica (Rice) PE=3 SV=1	hypothetical protein OsI_08277 [Oryza sativa Indica Group]	Zea mays fatty aldehyde dehydrogenase 1 gene, complete cds
GRMZM2G162451	597	-1.055588291	down	[R]	General function prediction only	Cellular Component: chloroplast (GO:0009507);;	--	sp|Q6ZQP7|YV021_HUMAN Uncharacterized protein LOC284861 OS=Homo sapiens PE=2 SV=1	Putative uncharacterized protein Sb01g038960 GN=Sb01g038960 OS=Sorghum bicolor (Sorghum) PE=4 SV=1	hypothetical protein ZEAMMB73_360390 [Zea mays]	Sorghum bicolor hypothetical protein, mRNA
GRMZM2G133844	453	-1.0559358161	down	--	--	Molecular Function: GTPase activity (GO:0003924);; Molecular Function: GTP binding (GO:0005525);; Cellular Component: mitochondrion (GO:0005739);; Cellular Component: plasma membrane (GO:0005886);; Biological Process: GTP catabolic process (GO:0006184);; Cellular Component: chloroplast thylakoid membrane (GO:0009535);; Biological Process: regulation of proton transport (GO:0010155);; Biological P…	--	sp|Q8IYB3|SRRM1_HUMAN Serine/arginine repetitive matrix protein 1 OS=Homo sapiens GN=SRRM1 PE=1 SV=2	Putative uncharacterized protein Sb03g046510 GN=Sb03g046510 OS=Sorghum bicolor (Sorghum) PE=4 SV=1	hypothetical protein SORBIDRAFT_03g046510 [Sorghum bicolor]	Zea mays clone 395742 mRNA sequence
GRMZM5G855347	1580	-1.0576230164	down	[P]	Inorganic ion transport and metabolism	Molecular Function: copper ion transmembrane transporter activity (GO:0005375);; Molecular Function: ATP binding (GO:0005524);; Biological Process: ATP biosynthetic process (GO:0006754);; Cellular Component: chloroplast thylakoid membrane (GO:0009535);; Molecular Function: ATPase activity, coupled to transmembrane movement of ions, phosphorylative mechanism (GO:0015662);; Cellular Component: inte…	--	sp|Q9SZC9|AHM6_ARATH Putative copper-transporting ATPase PAA1 OS=Arabidopsis thaliana GN=PAA1 PE=2 SV=1	Putative uncharacterized protein Sb01g045350 GN=Sb01g045350 OS=Sorghum bicolor (Sorghum) PE=4 SV=1	hypothetical protein SORBIDRAFT_01g045350 [Sorghum bicolor]	Zea mays clone 236330 serine/arginine repetitive matrix protein 1 mRNA, complete cds
GRMZM2G473511	1821	-1.0634926707	down	[RTKL]	--	Molecular Function: protein serine/threonine kinase activity (GO:0004674);; Molecular Function: ATP binding (GO:0005524);; Biological Process: protein phosphorylation (GO:0006468);; Molecular Function: polysaccharide binding (GO:0030247);;	--	sp|Q9FID6|Y5392_ARATH Probable receptor-like protein kinase At5g39020 OS=Arabidopsis thaliana GN=At5g39020 PE=2 SV=1	TAK14 OS=Zea mays (Maize) PE=2 SV=1	putative protein kinase superfamily protein [Zea mays]	Zea mays receptor-like kinase (ZM2ARK) gene, partial cds
GRMZM2G013430	945	-1.0675579202	down	[E]	Amino acid transport and metabolism	Cellular Component: nucleus (GO:0005634);; Cellular Component: mitochondrion (GO:0005739);; Biological Process: cysteine biosynthetic process from serine (GO:0006535);; Molecular Function: zinc ion binding (GO:0008270);; Molecular Function: serine O-acetyltransferase activity (GO:0009001);; Biological Process: response to cold (GO:0009409);; Cellular Component: chloroplast (GO:0009507);; Biologic…	K00640|0.0|zma:541959|sat2	sp|Q10QH1|SAT4_ORYSJ Probable serine acetyltransferase 4 OS=Oryza sativa subsp. japonica GN=SAT4 PE=2 SV=1	Putative uncharacterized protein OS=Zea mays (Maize) PE=2 SV=1	unknown [Zea mays]	Zea mays full-length cDNA clone ZM_BFb0211N01 mRNA, complete cds
GRMZM2G057820	1920	-1.0712038934	down	--	--	Molecular Function: iron ion transmembrane transporter activity (GO:0005381);; Biological Process: cellular iron ion homeostasis (GO:0006879);; Cellular Component: chloroplast envelope (GO:0009941);; Cellular Component: integral to membrane (GO:0016021);; Biological Process: iron ion transmembrane transport (GO:0034755);;	--	--	Predicted protein OS=Hordeum vulgare var. distichum (Two-rowed barley) PE=2 SV=1	predicted protein [Hordeum vulgare subsp. vulgare]	Zea mays uncharacterized LOC100381783 (LOC100381783), mRNA >gi|223945720|gb|BT062247.1| Zea mays full-length cDNA clone ZM_BFb0232J01 mRNA, complete cds
GRMZM2G149383	801	-1.0770054385	down	--	--	Molecular Function: nucleotide binding (GO:0000166);; Cellular Component: chloroplast thylakoid membrane (GO:0009535);;	--	--	Putative uncharacterized protein Sb01g032740 GN=Sb01g032740 OS=Sorghum bicolor (Sorghum) PE=4 SV=1	hypothetical protein SORBIDRAFT_01g032740 [Sorghum bicolor]	Zea mays full-length cDNA clone ZM_BFb0136H07 mRNA, complete cds
GRMZM2G381071	297	-1.0775929219	down	--	--	Molecular Function: calcium ion binding (GO:0005509);;	--	sp|O82040|POLC7_PHLPR Polcalcin Phl p 7 OS=Phleum pratense PE=1 SV=1	EF hand family protein OS=Zea mays (Maize) PE=4 SV=1	uncharacterized protein LOC100274538 [Zea mays]	Zea mays uncharacterized LOC100274538 (LOC100274538), mRNA >gi|194708457|gb|BT043308.1| Zea mays full-length cDNA clone ZM_BFc0153F13 mRNA, complete cds
GRMZM5G839794	939	-1.0778770999	down	--	--	Molecular Function: acid phosphatase activity (GO:0003993);; Cellular Component: mitochondrion (GO:0005739);;	--	sp|P27061|PPA1_SOLLC Acid phosphatase 1 OS=Solanum lycopersicum GN=APS1 PE=2 SV=1	Acid phosphatase 1 OS=Zea mays (Maize) PE=2 SV=1	acid phosphatase 1 precursor [Zea mays]	Zea mays acid phosphatase 1 (LOC100285316), mRNA >gi|195648790|gb|EU971745.1| Zea mays clone 370005 acid phosphatase 1 precursor, mRNA, complete cds
GRMZM2G073969	540	-1.0785501312	down	--	--	Cellular Component: cytoplasmic membrane-bounded vesicle (GO:0016023);;	--	sp|Q56S59|PHYLL_TOBAC Phylloplanin OS=Nicotiana tabacum PE=1 SV=1	Putative uncharacterized protein Sb01g035830 GN=Sb01g035830 OS=Sorghum bicolor (Sorghum) PE=4 SV=1	hypothetical protein SORBIDRAFT_01g035830 [Sorghum bicolor]	Zea mays full-length cDNA clone ZM_BFc0190I02 mRNA, complete cds
GRMZM2G025171	753	-1.0876855576	down	[C]	Energy production and conversion	Biological Process: MAPK cascade (GO:0000165);; Biological Process: regulation of response to biotic stimulus (GO:0002831);; Cellular Component: mitochondrion (GO:0005739);; Cellular Component: plasma membrane (GO:0005886);; Biological Process: pentose-phosphate shunt (GO:0006098);; Biological Process: rRNA processing (GO:0006364);; Biological Process: protein targeting to membrane (GO:0006612);;…	K02113|1e-159|zma:100281924|ATP synthase delta chain	sp|Q07300|ATPD_SORBI ATP synthase delta chain, chloroplastic OS=Sorghum bicolor GN=ATPD PE=2 SV=1	Putative uncharacterized protein OS=Zea mays (Maize) PE=2 SV=1	unknown [Zea mays]	Zea mays full-length cDNA clone ZM_BFc0135N08 mRNA, complete cds
GRMZM2G125656	2186	-1.0892144852	down	[R]	General function prediction only	--	--	sp|Q6LA54|YF48_SCHPO Uncharacterized WD repeat-containing protein C3H5.08c OS=Schizosaccharomyces pombe GN=SPAC3H5.08c PE=1 SV=1	Putative uncharacterized protein Sb06g025690 GN=Sb06g025690 OS=Sorghum bicolor (Sorghum) PE=4 SV=1	PREDICTED: uncharacterized protein LOC100828955 [Brachypodium distachyon]	Sorghum bicolor hypothetical protein, mRNA
GRMZM2G457699	801	-1.0898982958	down	[J]	Translation, ribosomal structure and biogenesis	Molecular Function: copper ion binding (GO:0005507);; Biological Process: translational termination (GO:0006415);; Cellular Component: chloroplast stroma (GO:0009570);; Cellular Component: thylakoid (GO:0009579);; Biological Process: chloroplast organization (GO:0009658);; Biological Process: embryo development (GO:0009790);; Biological Process: defense response to fungus, incompatible interactio…	K02838|1e-26|zma:100284109|ribosome recycling factor	sp|A3BLC3|RRFC_ORYSJ Ribosome-recycling factor, chloroplastic OS=Oryza sativa subsp. japonica GN=Os07g0570700 PE=2 SV=2	Ribosome recycling factor OS=Zea mays (Maize) PE=2 SV=1	ribosome recycling factor [Zea mays]	Zea mays full-length cDNA clone ZM_BFb0167E07 mRNA, complete cds
EF517601.1_FG025	828	-1.0915298958	down	--	--	Cellular Component: intracellular membrane-bounded organelle (GO:0043231);;	--	sp|Q6SPE9|SAMD1_RABIT Atherin OS=Oryctolagus cuniculus GN=SAMD1 PE=2 SV=1	Putative uncharacterized protein OS=Zea mays (Maize) PE=2 SV=1	uncharacterized protein LOC100191717 [Zea mays]	Zea mays uncharacterized LOC100191717 (LOC100191717), mRNA >gi|194689647|gb|BT033903.1| Zea mays full-length cDNA clone ZM_BFc0061I23 mRNA, complete cds
GRMZM2G026024	1749	-1.0932862973	down	[F]	Nucleotide transport and metabolism	Molecular Function: ATP binding (GO:0005524);; Molecular Function: phosphoribulokinase activity (GO:0008974);; Biological Process: response to cold (GO:0009409);; Cellular Component: chloroplast thylakoid membrane (GO:0009535);; Cellular Component: chloroplast stroma (GO:0009570);; Cellular Component: chloroplast envelope (GO:0009941);; Cellular Component: stromule (GO:0010319);; Biological Proce…	K00855|1e-124|zma:100279820|hypothetical protein LOC100279820	sp|P26302|KPPR_WHEAT Phosphoribulokinase, chloroplastic OS=Triticum aestivum PE=2 SV=1	Phosphoribulokinase OS=Zea mays (Maize) PE=2 SV=1	phosphoribulokinase [Zea mays]	Zea mays uncharacterized LOC100279820 (LOC100279820), mRNA >gi|219886376|gb|BT054956.1| Zea mays full-length cDNA clone ZM_BFc0108E10 mRNA, complete cds
GRMZM2G081826	501	-1.0976913949	down	--	--	Cellular Component: chloroplast thylakoid membrane (GO:0009535);;	--	--	Putative uncharacterized protein OS=Zea mays (Maize) PE=4 SV=1	hypothetical protein ZEAMMB73_168640 [Zea mays]	Zea mays uncharacterized LOC100278609 (LOC100278609), mRNA >gi|195654356|gb|EU974528.1| Zea mays clone 451735 hypothetical protein mRNA, complete cds
GRMZM2G094978	944	-1.0982150694	down	--	--	Biological Process: metabolic process (GO:0008152);; Cellular Component: chloroplast stroma (GO:0009570);; Cellular Component: chloroplast envelope (GO:0009941);; Molecular Function: hydrolase activity (GO:0016787);;	--	--	Putative uncharacterized protein OS=Zea mays (Maize) PE=2 SV=1	uncharacterized protein LOC100193468 [Zea mays]	Zea mays LOC100193468 (cl26646_1), mRNA >gi|195639493|gb|EU967097.1| Zea mays clone 299449 protein cbbY mRNA, complete cds
GRMZM2G012324	348	-1.1026449617	down	--	--	Cellular Component: photosystem I (GO:0009522);; Cellular Component: chloroplast thylakoid membrane (GO:0009535);; Biological Process: photosynthesis (GO:0015979);; Cellular Component: integral to membrane (GO:0016021);; Biological Process: cysteine biosynthetic process (GO:0019344);; Biological Process: cellular cation homeostasis (GO:0030003);; Biological Process: divalent metal ion transport (…	K02698|9e-63|zma:100286020|psa6	sp|P36886|PSAK_HORVU Photosystem I reaction center subunit psaK, chloroplastic OS=Hordeum vulgare GN=PSAK PE=1 SV=1	Photosystem I reaction center subunit psaK OS=Zea mays (Maize) PE=2 SV=1	photosystem I reaction center6 [Zea mays]	Zea mays clone 1640284 hypothetical protein mRNA, complete cds
GRMZM2G110294	378	-1.1042360876	down	--	--	Cellular Component: nucleus (GO:0005634);; Cellular Component: chloroplast (GO:0009507);;	--	--	Putative uncharacterized protein OS=Zea mays (Maize) PE=2 SV=1	uncharacterized protein LOC100304171 [Zea mays]	Zea mays LOC100274988 (TIDP3760), mRNA >gi|195608215|gb|EU953820.1| Zea mays clone 1446975 hypothetical protein mRNA, complete cds
GRMZM2G107805	1746	-1.1075134727	down	--	--	Cellular Component: mitochondrion (GO:0005739);; Cellular Component: plastid (GO:0009536);; Biological Process: embryo development ending in seed dormancy (GO:0009793);;	--	sp|Q84J46|PP262_ARATH Pentatricopeptide repeat-containing protein At3g29290 OS=Arabidopsis thaliana GN=EMB2076 PE=2 SV=1	Putative uncharacterized protein OS=Zea mays (Maize) PE=2 SV=1	uncharacterized protein LOC100382024 [Zea mays]	Zea mays uncharacterized LOC100382024 (LOC100382024), mRNA >gi|223947082|gb|BT062928.1| Zea mays full-length cDNA clone ZM_BFc0008I21 mRNA, complete cds
GRMZM2G099036	2217	-1.1119115203	down	--	--	Cellular Component: chloroplast (GO:0009507);;	--	sp|P21997|SSGP_VOLCA Sulfated surface glycoprotein 185 OS=Volvox carteri PE=1 SV=1	Putative uncharacterized protein OS=Zea mays (Maize) PE=2 SV=1	uncharacterized protein LOC100191628 [Zea mays]	Zea mays uncharacterized LOC100191628 (LOC100191628), mRNA >gi|194689393|gb|BT033776.1| Zea mays full-length cDNA clone ZM_BFc0124N07 mRNA, complete cds
GRMZM2G109152	457	-1.116626661	down	--	--	Molecular Function: catalytic activity (GO:0003824);; Biological Process: nucleobase-containing small molecule metabolic process (GO:0055086);;	--	sp|Q42586|PYR5_ARATH Uridine 5&apos;-monophosphate synthase OS=Arabidopsis thaliana GN=PYRE-F PE=2 SV=2	Putative uncharacterized protein OS=Zea mays (Maize) PE=4 SV=1	uncharacterized protein LOC100381890 precursor [Zea mays]	Zea mays uncharacterized LOC100381890 (LOC100381890), mRNA >gi|391414979|gb|BT062524.2| Zea mays full-length cDNA clone ZM_BFb0309J23 mRNA, complete cds
GRMZM2G337242	2046	-1.1209262552	down	--	--	Molecular Function: nucleic acid binding (GO:0003676);; Molecular Function: alpha-mannosidase activity (GO:0004559);; Biological Process: mannose metabolic process (GO:0006013);; Molecular Function: zinc ion binding (GO:0008270);; Biological Process: DNA integration (GO:0015074);; Cellular Component: cytoplasmic membrane-bounded vesicle (GO:0016023);; Molecular Function: carbohydrate binding (GO:…	--	sp|P34098|MANA_DICDI Lysosomal alpha-mannosidase OS=Dictyostelium discoideum GN=manA PE=1 SV=2	Putative uncharacterized protein Sb01g026390 GN=Sb01g026390 OS=Sorghum bicolor (Sorghum) PE=4 SV=1	hypothetical protein SORBIDRAFT_01g026390 [Sorghum bicolor]	Zea mays see2a gene for putative legumain, exons 1-9
GRMZM2G116243	1677	-1.1221151908	down	--	--	Molecular Function: calcium ion binding (GO:0005509);; Biological Process: phosphatidylglycerol biosynthetic process (GO:0006655);; Molecular Function: transferase activity, transferring acyl groups (GO:0016746);;	K13510|1e-103|zma:100191712|TIDP3349	sp|Q1LWG4|PCAT1_DANRE Lysophosphatidylcholine acyltransferase 1 OS=Danio rerio GN=lpcat1 PE=2 SV=1	Putative uncharacterized protein OS=Zea mays (Maize) PE=2 SV=1	uncharacterized protein LOC100191712 [Zea mays]	Zea mays LOC100191712 (TIDP3349), mRNA >gi|194689637|gb|BT033898.1| Zea mays full-length cDNA clone ZM_BFc0124C19 mRNA, complete cds
GRMZM2G001663	2001	-1.1247274683	down	--	--	--	--	sp|Q9M8J3|FRS7_ARATH Protein FAR1-RELATED SEQUENCE 7 OS=Arabidopsis thaliana GN=FRS7 PE=2 SV=1	Putative uncharacterized protein Sb01g040730 GN=Sb01g040730 OS=Sorghum bicolor (Sorghum) PE=4 SV=1	hypothetical protein SORBIDRAFT_01g040730 [Sorghum bicolor]	Zea mays clone 1474335 mRNA sequence
GRMZM2G141009	669	-1.1256694661	down	[F]	Nucleotide transport and metabolism	Biological Process: nucleobase-containing compound metabolic process (GO:0006139);; Molecular Function: transferase activity, transferring phosphorus-containing groups (GO:0016772);; Biological Process: cellular biosynthetic process (GO:0044249);; Molecular Function: organic cyclic compound binding (GO:0097159);;	--	sp|O04905|UMPK_ARATH Uridylate kinase OS=Arabidopsis thaliana GN=PYR6 PE=1 SV=1	Uridylate kinase OS=Zea mays (Maize) PE=2 SV=1	uridylate kinase [Zea mays]	Zea mays UMP/CMP kinase1 (uck1), mRNA >gi|195615993|gb|EU957709.1| Zea mays clone 1612333 uridylate kinase mRNA, complete cds
GRMZM2G056329	570	-1.125711781	down	--	--	Cellular Component: plasma membrane (GO:0005886);; Cellular Component: integral to membrane (GO:0016021);;	--	sp|C5Y376|U4978_SORBI UPF0497 membrane protein Sb05g019440 OS=Sorghum bicolor GN=Sb05g019440 PE=2 SV=1	Putative uncharacterized protein OS=Zea mays (Maize) PE=2 SV=1	uncharacterized protein LOC100382201 precursor [Zea mays]	Zea mays uncharacterized LOC100382201 (LOC100382201), mRNA >gi|223948254|gb|BT063514.1| Zea mays full-length cDNA clone ZM_BFc0071H14 mRNA, complete cds
AC216353.2_FG005	192	-1.1283483517	down	[C]	Energy production and conversion	Cellular Component: chloroplast (GO:0009507);; Biological Process: response to stimulus (GO:0050896);;	K01507|2e-31|zma:100272927|ppp1	sp|Q9LXC9|IPYR1_ARATH Soluble inorganic pyrophosphatase 1, chloroplastic OS=Arabidopsis thaliana GN=PPA1 PE=1 SV=1	Inorganic pyrophosphatase OS=Zea mays (Maize) PE=2 SV=1	hypothetical protein ZEAMMB73_234000, partial [Zea mays]	Zea mays BAC clone CH201-194K18 from chromosome 5, complete sequence
GRMZM2G093666	1092	-1.1304580224	down	[L]	Replication, recombination and repair	Molecular Function: DNA binding (GO:0003677);; Molecular Function: chromatin binding (GO:0003682);; Molecular Function: RNA binding (GO:0003723);; Molecular Function: RNA-directed DNA polymerase activity (GO:0003964);; Molecular Function: aspartic-type endopeptidase activity (GO:0004190);; Cellular Component: nucleus (GO:0005634);; Biological Process: RNA-dependent DNA replication (GO:0006278);; …	--	sp|Q99315|YG31B_YEAST Transposon Ty3-G Gag-Pol polyprotein OS=Saccharomyces cerevisiae GN=TY3B-G PE=1 SV=3	Putative uncharacterized protein Sb01g009436 (Fragment) GN=Sb01g009436 OS=Sorghum bicolor (Sorghum) PE=4 SV=1	hypothetical protein SORBIDRAFT_01g009436 [Sorghum bicolor]	Zea mays S-adenosylmethionine-dependent methyltransferase (LOC100284057), mRNA >gi|195639171|gb|EU966936.1| Zea mays clone 298256 S-adenosylmethionine-dependent methyltransferase mRNA, complete cds
AC203535.4_FG004	1113	-1.1322316552	down	--	--	Cellular Component: chloroplast thylakoid membrane (GO:0009535);; Cellular Component: chloroplast envelope (GO:0009941);; Molecular Function: oxidoreductase activity (GO:0016491);; Molecular Function: 2 iron, 2 sulfur cluster binding (GO:0051537);; Biological Process: oxidation-reduction process (GO:0055114);;	--	sp|Q9UF83|YM012_HUMAN Uncharacterized protein DKFZp434B061 OS=Homo sapiens PE=2 SV=2	Rieske domain containing protein OS=Zea mays (Maize) PE=2 SV=1	rieske domain containing protein [Zea mays]	Zea mays rieske domain containing protein (LOC100285301), mRNA >gi|195648531|gb|EU971616.1| Zea mays clone 368130 rieske domain containing protein mRNA, complete cds
GRMZM2G104920	2148	-1.1323363046	down	--	--	Molecular Function: ubiquitin-protein ligase activity (GO:0004842);; Cellular Component: nucleus (GO:0005634);; Biological Process: DNA repair (GO:0006281);; Molecular Function: zinc ion binding (GO:0008270);; Biological Process: shade avoidance (GO:0009641);; Biological Process: regulation of stomatal movement (GO:0010119);; Biological Process: protein ubiquitination (GO:0016567);; Biological Pr…	K10143|6e-70|zma:100286122|ubiquitin ligase protein COP1	sp|P93471|COP1_PEA E3 ubiquitin-protein ligase COP1 OS=Pisum sativum GN=COP1 PE=2 SV=1	Ubiquitin ligase protein COP1 OS=Zea mays (Maize) PE=2 SV=1	hypothetical protein ZEAMMB73_234090 [Zea mays]	Zea mays ubiquitin ligase protein COP1 (LOC100286122), mRNA >gi|195656704|gb|EU975702.1| Zea mays clone 497406 ubiquitin ligase protein COP1 mRNA, complete cds
GRMZM2G136262	423	-1.1331871608	down	[IQ]	--	Biological Process: fatty acid metabolic process (GO:0006631);; Cellular Component: plastid (GO:0009536);;	--	sp|P02902|ACP1_HORVU Acyl carrier protein 1, chloroplastic OS=Hordeum vulgare GN=ACL1.1 PE=1 SV=2	Acyl carrier protein OS=Zea mays (Maize) PE=2 SV=1	PREDICTED: uncharacterized protein LOC100840703 [Brachypodium distachyon]	Zea mays CL8824_1 mRNA sequence
GRMZM2G424873	1532	-1.1397968892	down	--	--	Biological Process: cellular amino acid biosynthetic process (GO:0008652);; Molecular Function: transferase activity (GO:0016740);;	--	--	Putative uncharacterized protein OS=Zea mays (Maize) PE=2 SV=1	unknown [Zea mays]	Zea mays full-length cDNA clone ZM_BFc0066K18 mRNA, complete cds
GRMZM2G071996	546	-1.1410026267	down	--	--	Biological Process: proteolysis (GO:0006508);; Molecular Function: serine-type peptidase activity (GO:0008236);; Cellular Component: chloroplast thylakoid membrane (GO:0009535);; Cellular Component: chloroplast stroma (GO:0009570);; Cellular Component: integral to membrane (GO:0016021);; Molecular Function: heat shock protein binding (GO:0031072);; Molecular Function: unfolded protein binding (GO…	--	sp|Q9C6S1|FH14_ARATH Formin-like protein 14 OS=Arabidopsis thaliana GN=FH14 PE=1 SV=3	Putative uncharacterized protein OS=Zea mays (Maize) PE=2 SV=1	unknown [Zea mays]	Zea mays isolate Zheng58 clone 1 GRMZM2G071996-like gene, partial sequence
GRMZM2G117531	1307	-1.1507693301	down	--	--	Biological Process: metabolic process (GO:0008152);; Cellular Component: chloroplast stroma (GO:0009570);; Cellular Component: chloroplast envelope (GO:0009941);; Molecular Function: hydrolase activity (GO:0016787);;	--	sp|Q6ZQP7|YV021_HUMAN Uncharacterized protein LOC284861 OS=Homo sapiens PE=2 SV=1	Putative uncharacterized protein OS=Zea mays (Maize) PE=2 SV=1	uncharacterized protein LOC100275250 [Zea mays]	Zea mays clone 1592915 mRNA sequence
GRMZM2G164797	1136	-1.1515947564	down	--	--	--	--	sp|Q3SWX0|NIPA2_BOVIN Magnesium transporter NIPA2 OS=Bos taurus GN=NIPA2 PE=2 SV=1	Putative uncharacterized protein OS=Zea mays (Maize) PE=2 SV=1	hypothetical protein ZEAMMB73_317110 [Zea mays]	Zea mays uncharacterized LOC100381821 (LOC100381821), mRNA >gi|223945920|gb|BT062347.1| Zea mays full-length cDNA clone ZM_BFb0284B03 mRNA, complete cds
GRMZM5G807064	1329	-1.1566358253	down	--	--	Molecular Function: transcription cofactor activity (GO:0003712);; Molecular Function: histone acetyltransferase activity (GO:0004402);; Cellular Component: nucleus (GO:0005634);; Biological Process: regulation of transcription, DNA-dependent (GO:0006355);; Molecular Function: zinc ion binding (GO:0008270);; Biological Process: embryo sac development (GO:0009553);; Biological Process: pollen deve…	--	sp|Q9FJX5|BT4_ARATH BTB/POZ and TAZ domain-containing protein 4 OS=Arabidopsis thaliana GN=BT4 PE=1 SV=1	TAZ transcription factor OS=Zea mays (Maize) PE=2 SV=1	uncharacterized protein LOC100280264 [Zea mays]	Zea mays putative zinc finger protein (Z438D03.1), unknown (Z438D03.5), epsilon-COP (Z438D03.6), putative kinase (Z438D03.7), unknown (Z438D03.25), and C1-B73 (Z438D03.27) genes, complete cds
GRMZM2G344521	2397	-1.15743788	down	--	--	Molecular Function: DNA binding (GO:0003677);; Cellular Component: nucleus (GO:0005634);; Biological Process: regulation of transcription, DNA-dependent (GO:0006355);; Molecular Function: cation binding (GO:0043169);;	--	sp|Q6AV21|Y3982_ORYSJ B3 domain-containing protein Os03g0619800 OS=Oryza sativa subsp. japonica GN=Os03g0619800 PE=2 SV=1	Putative uncharacterized protein Sb01g014490 GN=Sb01g014490 OS=Sorghum bicolor (Sorghum) PE=4 SV=1	hypothetical protein SORBIDRAFT_01g014490 [Sorghum bicolor]	Sorghum bicolor hypothetical protein, mRNA
GRMZM2G479987	2910	-1.1595549275	down	[D]	Cell cycle control, cell division, chromosome partitioning	--	--	sp|P40602|APG_ARATH Anter-specific proline-rich protein APG OS=Arabidopsis thaliana GN=APG PE=2 SV=2	Putative uncharacterized protein Sb09g025770 GN=Sb09g025770 OS=Sorghum bicolor (Sorghum) PE=4 SV=1	hypothetical protein ZEAMMB73_320850 [Zea mays]	Sorghum bicolor hypothetical protein, mRNA
GRMZM2G056975	1471	-1.1616944091	down	[I]	Lipid transport and metabolism	Biological Process: maltose metabolic process (GO:0000023);; Biological Process: sulfur amino acid metabolic process (GO:0000096);; Biological Process: pentose-phosphate shunt (GO:0006098);; Biological Process: glycine catabolic process (GO:0006546);; Biological Process: unsaturated fatty acid biosynthetic process (GO:0006636);; Biological Process: phosphatidylglycerol biosynthetic process (GO:00…	K00099|4e-39|zma:542023|IDP154, dxr	sp|Q8W250|DXR_ORYSJ 1-deoxy-D-xylulose 5-phosphate reductoisomerase, chloroplastic OS=Oryza sativa subsp. japonica GN=DXR PE=2 SV=2	Putative 1-deoxy-D-xylulose 5-phosphate reductoisomerase GN=dxr OS=Zea mays (Maize) PE=2 SV=1	dxr protein [Zea mays]	Zea mays full-length cDNA clone ZM_BFb0107O13 mRNA, complete cds
GRMZM2G129815	546	-1.1698590176	down	--	--	--	--	sp|Q52KI8|SRRM1_MOUSE Serine/arginine repetitive matrix protein 1 OS=Mus musculus GN=Srrm1 PE=1 SV=1	Putative uncharacterized protein Sb01g037040 GN=Sb01g037040 OS=Sorghum bicolor (Sorghum) PE=4 SV=1	hypothetical protein ZEAMMB73_358970 [Zea mays]	Zea mays clone 332071 mRNA sequence
GRMZM2G077546	1650	-1.1747920998	down	--	--	Molecular Function: nucleotide binding (GO:0000166);; Molecular Function: nucleic acid binding (GO:0003676);; Molecular Function: RNA-directed DNA polymerase activity (GO:0003964);;	--	sp|Q93YP9|ERDL4_ARATH Sugar transporter ERD6-like 4 OS=Arabidopsis thaliana GN=At1g19450 PE=2 SV=1	RNA-directed DNA polymerase GN=303L13_3 OS=Arachis hypogaea (Peanut) PE=4 SV=1	PREDICTED: uncharacterized protein LOC100840703 [Brachypodium distachyon]	Zea mays uncharacterized LOC100502416 (LOC100502416), mRNA >gi|238014749|gb|BT088057.1| Zea mays full-length cDNA clone ZM_BFb0381P17 mRNA, complete cds
GRMZM2G113129	2283	-1.1758760646	down	--	--	--	--	sp|Q84V03|FB348_ARATH F-box protein At2g16365 OS=Arabidopsis thaliana GN=At2g16365 PE=2 SV=2	Putative uncharacterized protein Sb09g027710 GN=Sb09g027710 OS=Sorghum bicolor (Sorghum) PE=4 SV=1	hypothetical protein ZEAMMB73_267720 [Zea mays]	Sorghum bicolor hypothetical protein, mRNA
GRMZM2G025659	913	-1.178621029	down	--	--	Cellular Component: intracellular membrane-bounded organelle (GO:0043231);; Cellular Component: cytoplasmic part (GO:0044444);;	--	sp|Q5JLM1|PIN6_ORYSJ Probable auxin efflux carrier component 6 OS=Oryza sativa subsp. japonica GN=PIN6 PE=2 SV=1	Putative uncharacterized protein OS=Zea mays (Maize) PE=2 SV=2	uncharacterized protein LOC100193707 [Zea mays]	Zea mays cultivar B73 putative auxin efflux carrier PIN5a (PIN5a) gene, complete cds
GRMZM2G080107	438	-1.1825622163	down	--	--	Molecular Function: calmodulin binding (GO:0005516);; Cellular Component: chloroplast (GO:0009507);; Cellular Component: photosystem I (GO:0009522);; Biological Process: photosynthesis (GO:0015979);; Cellular Component: thylakoid membrane (GO:0042651);;	K02701|2e-36|osa:4351694|Os12g0189400	sp|O65107|PSAN_MAIZE Photosystem I reaction center subunit N, chloroplastic (Fragment) OS=Zea mays GN=PSAN PE=3 SV=1	Putative uncharacterized protein OS=Zea mays (Maize) PE=2 SV=1	unknown [Zea mays]	Zea mays RFLP marker p-umc18 full length insert sequence of entire PstI fragment genomic sequence
GRMZM2G110063	1380	-1.1852358566	down	[L]	Replication, recombination and repair	Molecular Function: DNA binding (GO:0003677);; Molecular Function: RNA binding (GO:0003723);; Molecular Function: RNA-directed DNA polymerase activity (GO:0003964);; Molecular Function: ribonuclease H activity (GO:0004523);; Biological Process: RNA-dependent DNA replication (GO:0006278);; Biological Process: DNA recombination (GO:0006310);; Biological Process: DNA integration (GO:0015074);;	--	sp|Q99315|YG31B_YEAST Transposon Ty3-G Gag-Pol polyprotein OS=Saccharomyces cerevisiae GN=TY3B-G PE=1 SV=3	Putative gypsy-type retrotransposon RIRE2 GN=Z092E12.2 OS=Zea mays (Maize) PE=4 SV=1	putative gypsy-type retrotransposon RIRE2 [Zea mays]	Zea mays BAC clone CH201-115J9 from chromosome 8, complete sequence
GRMZM2G158191	597	-1.1904178582	down	--	--	Molecular Function: binding (GO:0005488);;	--	sp|P0C2F6|RNHX1_ARATH Putative ribonuclease H protein At1g65750 OS=Arabidopsis thaliana GN=At1g65750 PE=3 SV=1	Putative polyprotein GN=Z195D10.9 OS=Zea mays (Maize) PE=4 SV=1	putative polyprotein [Zea mays]	Zea mays BAC clone CH201-146D18 from chromosome 1, complete sequence
GRMZM5G824336	1317	-1.1911414764	down	--	--	Biological Process: aromatic amino acid family biosynthetic process (GO:0009073);; Cellular Component: chloroplast (GO:0009507);; Biological Process: iron-sulfur cluster assembly (GO:0016226);;	--	sp|Q84WN0|Y4920_ARATH Uncharacterized protein At4g37920, chloroplastic OS=Arabidopsis thaliana GN=At4g37920 PE=1 SV=2	Putative uncharacterized protein OS=Zea mays (Maize) PE=2 SV=1	unknown [Zea mays]	Zea mays full-length cDNA clone ZM_BFb0060H11 mRNA, complete cds
GRMZM2G067575	225	-1.2002706498	down	--	--	--	--	--	Putative uncharacterized protein OS=Zea mays (Maize) PE=4 SV=1	hypothetical protein [Zea mays]	Zea mays clone 1479512 hypothetical protein mRNA, complete cds
GRMZM5G852968	1212	-1.2011923298	down	[G]	Carbohydrate transport and metabolism	Molecular Function: catalytic activity (GO:0003824);; Biological Process: glucose metabolic process (GO:0006006);; Cellular Component: chloroplast (GO:0009507);; Biological Process: cellular metabolic process (GO:0044237);;	K01803|6e-67|zma:100286218|triosephosphate isomerase (EC:5.3.1.1)	sp|P46225|TPIC_SECCE Triosephosphate isomerase, chloroplastic OS=Secale cereale PE=1 SV=1	Triosephosphate isomerase OS=Zea mays (Maize) PE=2 SV=1	unknown [Zea mays]	Zea mays full-length cDNA clone ZM_BFb0049F20 mRNA, complete cds
GRMZM2G379002	891	-1.2033849636	down	[M]	Cell wall/membrane/envelope biogenesis	Cellular Component: mitochondrion (GO:0005739);; Biological Process: phosphatidylglycerol biosynthetic process (GO:0006655);; Cellular Component: chloroplast thylakoid lumen (GO:0009543);; Cellular Component: cytoplasmic membrane-bounded vesicle (GO:0016023);;	--	sp|P42784|CTPA_SYNP2 Carboxyl-terminal-processing protease OS=Synechococcus sp. (strain ATCC 27264 / PCC 7002 / PR-6) GN=ctpA PE=3 SV=2	Peptidase S41 family protein GN=AT4G17740 OS=Arabidopsis thaliana (Mouse-ear cress) PE=2 SV=1	hypothetical protein ARALYDRAFT_329753 [Arabidopsis lyrata subsp. lyrata]	Zea mays BAC clone CH201-9J2 from chromosome 5, complete sequence
GRMZM2G106578	1734	-1.2083284076	down	--	--	Molecular Function: diacylglycerol kinase activity (GO:0004143);; Biological Process: protein kinase C-activating G-protein coupled receptor signaling pathway (GO:0007205);; Cellular Component: chloroplast (GO:0009507);; Biological Process: phosphorylation (GO:0016310);;	--	sp|O08560|DGKZ_RAT Diacylglycerol kinase zeta OS=Rattus norvegicus GN=Dgkz PE=2 SV=1	Putative uncharacterized protein OS=Zea mays (Maize) PE=2 SV=1	unknown [Zea mays]	Zea mays full-length cDNA clone ZM_BFb0313G08 mRNA, complete cds
GRMZM2G072298	1629	-1.2121387969	down	--	--	Cellular Component: mitochondrion (GO:0005739);; Biological Process: metabolic process (GO:0008152);; Molecular Function: transferase activity, transferring acyl groups (GO:0016746);;	K13508|0.0|zma:100281738|glycerol-3-phosphate acyltransferase 1	sp|Q9SHJ5|GPAT1_ARATH Glycerol-3-phosphate acyltransferase 1 OS=Arabidopsis thaliana GN=GPAT1 PE=1 SV=1	Glycerol-3-phosphate acyltransferase 1 OS=Zea mays (Maize) PE=2 SV=1	glycerol-3-phosphate acyltransferase 1 [Zea mays]	Zea mays clone 1535383 mRNA sequence
GRMZM2G135877	1716	-1.2143933087	down	[V]	Defense mechanisms	Biological Process: regulation of organ formation (GO:0003156);; Cellular Component: plasma membrane (GO:0005886);; Biological Process: drug transmembrane transport (GO:0006855);; Biological Process: response to nematode (GO:0009624);; Molecular Function: drug transmembrane transporter activity (GO:0015238);; Molecular Function: antiporter activity (GO:0015297);; Cellular Component: Golgi transpo…	--	sp|Q9SIA4|MATE5_ARATH MATE efflux family protein 5 OS=Arabidopsis thaliana GN=DTXL1 PE=2 SV=1	Antiporter/ drug transporter/ transporter OS=Zea mays (Maize) PE=2 SV=1	antiporter/ drug transporter/ transporter [Zea mays]	Zea mays antiporter/ drug transporter/ transporter (LOC100281043), mRNA >gi|195611347|gb|EU955386.1| Zea mays clone 1530457 antiporter/ drug transporter/ transporter mRNA, complete cds
GRMZM2G477872	4284	-1.2194667245	down	[V]	Defense mechanisms	Molecular Function: ATP binding (GO:0005524);; Biological Process: ATP catabolic process (GO:0006200);; Biological Process: transport (GO:0006810);; Cellular Component: membrane (GO:0016020);; Molecular Function: ATPase activity (GO:0016887);;	--	sp|Q5Z9S8|PDR12_ORYSJ Pleiotropic drug resistance protein 12 OS=Oryza sativa subsp. japonica GN=PDR12 PE=2 SV=1	Putative PDR6 ABC transporter GN=P0623F08.24 OS=Oryza sativa subsp. japonica (Rice) PE=3 SV=1	PREDICTED: pleiotropic drug resistance protein 2-like [Brachypodium distachyon]	Zea mays LOC100280163 (umc1335), mRNA >gi|391414727|gb|BT055686.2| Zea mays full-length cDNA clone ZM_BFb0118B22 mRNA, complete cds
GRMZM2G149317	1225	-1.2195539831	down	[I]	Lipid transport and metabolism	Cellular Component: mitochondrion (GO:0005739);; Cellular Component: chloroplast (GO:0009507);; Biological Process: carotenoid biosynthetic process (GO:0016117);; Molecular Function: transferase activity, transferring alkyl or aryl (other than methyl) groups (GO:0016765);;	K02291|8e-83|zma:542686|psy2	sp|Q9SSU8|PSY_DAUCA Phytoene synthase, chloroplastic OS=Daucus carota GN=PSY PE=2 SV=1	Phytoene synthase 2 GN=PSY2 OS=Zea mays (Maize) PE=2 SV=1	phytoene synthase2 [Zea mays]	Zea mays B73 phytoene synthase 2 (PSY2) gene, complete cds
AC194937.3_FG004	735	-1.2323276543	down	--	--	--	--	--	Putative uncharacterized protein OS=Zea mays (Maize) PE=2 SV=1	hypothetical protein ZEAMMB73_215510 [Zea mays]	Zea mays uncharacterized LOC100501171 (LOC100501171), mRNA >gi|238008015|gb|BT084690.1| Zea mays full-length cDNA clone ZM_BFb0159M17 mRNA, complete cds
GRMZM2G155253	1185	-1.2337329043	down	[G]	Carbohydrate transport and metabolism	Molecular Function: fructose-bisphosphate aldolase activity (GO:0004332);; Cellular Component: mitochondrion (GO:0005739);; Biological Process: glycolysis (GO:0006096);; Cellular Component: chloroplast (GO:0009507);;	K01623|1e-180|sbi:SORBI_05g004590|hypothetical protein	sp|Q40677|ALFC_ORYSJ Fructose-bisphosphate aldolase, chloroplastic OS=Oryza sativa subsp. japonica GN=Os11g0171300 PE=1 SV=2	Fructose-bisphosphate aldolase GN=Sb05g004590 OS=Sorghum bicolor (Sorghum) PE=3 SV=1	hypothetical protein SORBIDRAFT_05g004590 [Sorghum bicolor]	Zea mays full-length cDNA clone ZM_BFc0013K19 mRNA, complete cds
GRMZM2G118183	786	-1.2357744288	down	[IQR]	--	Molecular Function: nucleotide binding (GO:0000166);; Molecular Function: protein binding (GO:0005515);; Molecular Function: oxidoreductase activity (GO:0016491);; Biological Process: response to arsenic-containing substance (GO:0046685);; Biological Process: oxidation-reduction process (GO:0055114);;	K00059|1e-179|zma:100285342|umc2759	sp|Q08632|SDR1_PICAB Short-chain type dehydrogenase/reductase OS=Picea abies PE=2 SV=1	Versicolorin reductase OS=Zea mays (Maize) PE=2 SV=1	LOC100285342 [Zea mays]	Zea mays LOC100285342 (umc2759), mRNA >gi|195649192|gb|EU971946.1| Zea mays clone 372708 versicolorin reductase mRNA, complete cds
GRMZM2G137120	503	-1.2401785663	down	--	--	Cellular Component: plastid (GO:0009536);;	--	--	Putative uncharacterized protein OS=Zea mays (Maize) PE=2 SV=1	uncharacterized protein LOC100277020 [Zea mays]	Zea mays uncharacterized LOC100277020 (LOC100277020), mRNA >gi|195637867|gb|EU966284.1| Zea mays clone 293155 hypothetical protein mRNA, complete cds
GRMZM2G004301	1737	-1.2448307176	down	--	--	Biological Process: response to abscisic acid stimulus (GO:0009737);; Biological Process: procambium histogenesis (GO:0010067);; Biological Process: leaf vascular tissue pattern formation (GO:0010305);; Biological Process: cotyledon vascular tissue pattern formation (GO:0010588);; Biological Process: inositol trisphosphate metabolic process (GO:0032957);; Molecular Function: inositol trisphosphat…	--	sp|Q9LR47|IP5P3_ARATH Type I inositol-1,4,5-trisphosphate 5-phosphatase CVP2 OS=Arabidopsis thaliana GN=CVP2 PE=1 SV=2	Type I inositol-1,4,5-trisphosphate 5-phosphatase CVP2 OS=Zea mays (Maize) PE=2 SV=1	uncharacterized protein LOC100193277 [Zea mays]	Zea mays LOC100193277 (cl218_1), mRNA >gi|195646937|gb|EU970819.1| Zea mays clone 351480 type I inositol-1,4,5-trisphosphate 5-phosphatase CVP2 mRNA, complete cds
GRMZM2G417455	2694	-1.2507773021	down	[G]	Carbohydrate transport and metabolism	Molecular Function: beta-galactosidase activity (GO:0004565);; Cellular Component: extracellular region (GO:0005576);; Biological Process: carbohydrate metabolic process (GO:0005975);; Biological Process: polyamine catabolic process (GO:0006598);; Biological Process: plant-type cell wall organization (GO:0009664);; Biological Process: phenylpropanoid metabolic process (GO:0009698);; Biological Pr…	--	sp|Q9SCV9|BGAL3_ARATH Beta-galactosidase 3 OS=Arabidopsis thaliana GN=BGAL3 PE=1 SV=1	Beta-galactosidase OS=Zea mays (Maize) PE=2 SV=1	uncharacterized protein LOC100382452 [Zea mays]	Zea mays LOC100382452 (TIDP3300), mRNA >gi|223950022|gb|BT064398.1| Zea mays full-length cDNA clone ZM_BFc0165K16 mRNA, complete cds
GRMZM5G893381	830	-1.2521480913	down	[LKJ]	--	Biological Process: nuclear-transcribed mRNA catabolic process, nonsense-mediated decay (GO:0000184);; Molecular Function: RNA binding (GO:0003723);; Molecular Function: ATP-dependent RNA helicase activity (GO:0004004);; Molecular Function: ATP binding (GO:0005524);; Cellular Component: nucleus (GO:0005634);; Biological Process: ATP catabolic process (GO:0006200);; Biological Process: rRNA proces…	K12823|2e-99|zma:100381784|hypothetical protein LOC100381784	sp|Q5VQL1|RH14_ORYSJ DEAD-box ATP-dependent RNA helicase 14 OS=Oryza sativa subsp. japonica GN=Os01g0172200 PE=2 SV=1	Putative uncharacterized protein OS=Zea mays (Maize) PE=2 SV=1	uncharacterized protein LOC100381784 [Zea mays]	Zea mays uncharacterized LOC100502188 (LOC100502188), mRNA >gi|238013291|gb|BT087328.1| Zea mays full-length cDNA clone ZM_BFb0041N18 mRNA, complete cds
GRMZM2G119967	357	-1.2608904516	down	--	--	--	--	--	Putative uncharacterized protein Sb06g019520 GN=Sb06g019520 OS=Sorghum bicolor (Sorghum) PE=4 SV=1	hypothetical protein SORBIDRAFT_06g019520 [Sorghum bicolor]	Sorghum bicolor hypothetical protein, mRNA
GRMZM2G068316	768	-1.2626554072	down	--	--	Cellular Component: chloroplast thylakoid membrane (GO:0009535);;	--	sp|Q9SX31|PERK9_ARATH Proline-rich receptor-like protein kinase PERK9 OS=Arabidopsis thaliana GN=PERK9 PE=2 SV=1	Putative uncharacterized protein Sb08g015440 GN=Sb08g015440 OS=Sorghum bicolor (Sorghum) PE=4 SV=1	hypothetical protein ZEAMMB73_371240, partial [Zea mays]	Sorghum bicolor hypothetical protein, mRNA
GRMZM2G072280	813	-1.2767786248	down	--	--	Cellular Component: plastid (GO:0009536);; Cellular Component: photosynthetic membrane (GO:0034357);; Biological Process: cellular metabolic process (GO:0044237);;	K08908|1e-165|zma:100282512|chlorophyll a-b binding protein	sp|P10708|CB12_SOLLC Chlorophyll a-b binding protein 7, chloroplastic OS=Solanum lycopersicum GN=CAB7 PE=3 SV=1	Chlorophyll a-b binding protein OS=Zea mays (Maize) PE=2 SV=1	chlorophyll a-b binding protein [Zea mays]	Zea mays chlorophyll a-b binding protein (LOC100282512), mRNA >gi|195622989|gb|EU961207.1| Zea mays clone 233455 chlorophyll a-b binding protein mRNA, complete cds
GRMZM2G057006	1224	-1.2883816474	down	--	--	Molecular Function: nucleotide binding (GO:0000166);; Molecular Function: nucleic acid binding (GO:0003676);; Cellular Component: mitochondrion (GO:0005739);; Cellular Component: plasma membrane (GO:0005886);; Biological Process: DNA replication (GO:0006260);; Biological Process: DNA repair (GO:0006281);; Molecular Function: ATP-dependent 3'-5' DNA helicase activity (GO:0043140);;	--	--	Putative uncharacterized protein Sb06g017025 (Fragment) GN=Sb06g017025 OS=Sorghum bicolor (Sorghum) PE=4 SV=1	hypothetical protein SORBIDRAFT_06g017025 [Sorghum bicolor]	Zea mays cultivar CML258 bz locus region
GRMZM2G124321	1005	-1.2907668419	down	--	--	Molecular Function: DNA binding (GO:0003677);; Molecular Function: nuclease activity (GO:0004518);; Cellular Component: nucleus (GO:0005634);; Cellular Component: mitochondrion (GO:0005739);; Biological Process: nucleotide-excision repair (GO:0006289);; Cellular Component: chloroplast (GO:0009507);; Cellular Component: cytoplasmic membrane-bounded vesicle (GO:0016023);;	--	--	Putative uncharacterized protein OS=Zea mays (Maize) PE=2 SV=1	hypothetical protein ZEAMMB73_335920 [Zea mays]	Zea mays uncharacterized LOC100280211 (LOC100280211), mRNA >gi|219888030|gb|BT055783.1| Zea mays full-length cDNA clone ZM_BFb0186K07 mRNA, complete cds
GRMZM2G131391	504	-1.2938112748	down	--	--	--	--	--	Putative uncharacterized protein OS=Zea mays (Maize) PE=2 SV=1	unknown [Zea mays]	Zea mays full-length cDNA clone ZM_BFc0102B05 mRNA, complete cds
GRMZM2G115698	1794	-1.2979955104	down	--	--	--	--	--	Putative uncharacterized protein OS=Zea mays (Maize) PE=2 SV=1	hypothetical protein ZEAMMB73_347240 [Zea mays]	Zea mays uncharacterized LOC100216778 (LOC100216778), mRNA >gi|194696501|gb|BT037330.1| Zea mays full-length cDNA clone ZM_BFb0163D03 mRNA, complete cds
GRMZM2G306741	1104	-1.3009897161	down	--	--	--	--	--	Putative uncharacterized protein OS=Zea mays (Maize) PE=2 SV=1	unknown [Zea mays]	Zea mays full-length cDNA clone ZM_BFb0125A20 mRNA, complete cds
GRMZM5G862663	783	-1.306311104	down	--	--	Biological Process: MAPK cascade (GO:0000165);; Biological Process: regulation of response to biotic stimulus (GO:0002831);; Cellular Component: mitochondrion (GO:0005739);; Cellular Component: plasma membrane (GO:0005886);; Biological Process: pentose-phosphate shunt (GO:0006098);; Biological Process: rRNA processing (GO:0006364);; Biological Process: protein targeting to membrane (GO:0006612);;…	K02113|1e-143|zma:100281924|ATP synthase delta chain	sp|Q07300|ATPD_SORBI ATP synthase delta chain, chloroplastic OS=Sorghum bicolor GN=ATPD PE=2 SV=1	Putative uncharacterized protein OS=Zea mays (Maize) PE=2 SV=1	hypothetical protein ZEAMMB73_232840 [Zea mays]	Zea mays BAC clone CH201-140E21 from chromosome 5, complete sequence
GRMZM2G342401	708	-1.308219809	down	--	--	--	--	sp|Q52KI8|SRRM1_MOUSE Serine/arginine repetitive matrix protein 1 OS=Mus musculus GN=Srrm1 PE=1 SV=1	Putative uncharacterized protein Sb02g025675 (Fragment) GN=Sb02g025675 OS=Sorghum bicolor (Sorghum) PE=4 SV=1	hypothetical protein SORBIDRAFT_02g025675 [Sorghum bicolor]	Sorghum bicolor hypothetical protein, mRNA
GRMZM2G502560	204	-1.3328879392	down	--	--	--	--	--	Putative uncharacterized protein OS=Zea mays (Maize) PE=4 SV=1	unknown [Zea mays]	Zea mays full-length cDNA clone ZM_BFb0274F14 mRNA, complete cds
GRMZM5G800096	1548	-1.3387246843	down	[C]	Energy production and conversion	Biological Process: mitochondrial electron transport, NADH to ubiquinone (GO:0006120);; Molecular Function: NADH dehydrogenase (ubiquinone) activity (GO:0008137);; Cellular Component: chloroplast thylakoid membrane (GO:0009535);; Cellular Component: integral to membrane (GO:0016021);; Cellular Component: cytoplasmic membrane-bounded vesicle (GO:0016023);; Biological Process: secretion by cell (GO…	K05575|0.0|zma:845183|ndhD, ndh4	sp|P11647|NU4C_MAIZE NAD(P)H-quinone oxidoreductase chain 4, chloroplastic OS=Zea mays GN=ndhD PE=3 SV=2	NAD(P)H-quinone oxidoreductase chain 4, chloroplastic GN=ndhD OS=Coix lachryma-jobi (Job's tears) PE=3 SV=1	ndhD gene product [Zea mays]	Zea mays complete chloroplast genome
GRMZM2G103773	1398	-1.3457614372	down	--	--	Biological Process: microtubule bundle formation (GO:0001578);; Molecular Function: monooxygenase activity (GO:0004497);; Molecular Function: iron ion binding (GO:0005506);; Molecular Function: electron carrier activity (GO:0009055);; Biological Process: skotomorphogenesis (GO:0009647);; Biological Process: brassinosteroid homeostasis (GO:0010268);; Cellular Component: integral to membrane (GO:00…	--	sp|Q8GSQ1|C85A1_ORYSJ Cytochrome P450 85A1 OS=Oryza sativa subsp. japonica GN=CYP85A1 PE=1 SV=1	Cytochrome P450 CYP85A1 OS=Zea mays (Maize) PE=2 SV=1	cytochrome P450 CYP85A1 [Zea mays]	Zea mays full-length cDNA clone ZM_BFc0190I17 mRNA, complete cds
GRMZM5G895188	2029	-1.3466398088	down	[G]	Carbohydrate transport and metabolism	Molecular Function: glucosylceramidase activity (GO:0004348);; Cellular Component: plasma membrane (GO:0005886);; Biological Process: glucosylceramide catabolic process (GO:0006680);; Cellular Component: integral to membrane (GO:0016021);;	--	sp|Q9HCG7|GBA2_HUMAN Non-lysosomal glucosylceramidase OS=Homo sapiens GN=GBA2 PE=1 SV=2	Putative uncharacterized protein OS=Zea mays (Maize) PE=2 SV=1	uncharacterized protein LOC100279895 [Zea mays]	Zea mays full-length cDNA clone ZM_BFb0307O07 mRNA, complete cds
GRMZM2G144483	411	-1.347082594	down	--	--	--	--	--	Putative uncharacterized protein OS=Zea mays (Maize) PE=2 SV=1	hypothetical protein ZEAMMB73_315850 [Zea mays]	Zea mays uncharacterized LOC100192973 (LOC100192973), mRNA >gi|195646589|gb|EU970645.1| Zea mays clone 348401 hypothetical protein mRNA, complete cds
GRMZM2G171406	765	-1.3474848862	down	--	--	Molecular Function: structural constituent of ribosome (GO:0003735);; Cellular Component: ribosome (GO:0005840);; Cellular Component: plasma membrane (GO:0005886);; Biological Process: translation (GO:0006412);; Cellular Component: chloroplast stroma (GO:0009570);; Cellular Component: chloroplast envelope (GO:0009941);;	--	sp|Q9LVU1|VAP21_ARATH Vesicle-associated protein 2-1 OS=Arabidopsis thaliana GN=PVA21 PE=2 SV=1	Putative uncharacterized protein OS=Zea mays (Maize) PE=4 SV=1	unknown [Zea mays]	Zea mays full-length cDNA clone ZM_BFb0106J24 mRNA, complete cds
GRMZM2G464328	816	-1.3501757178	down	--	--	Biological Process: pentose-phosphate shunt (GO:0006098);; Biological Process: rRNA processing (GO:0006364);; Biological Process: aromatic amino acid family biosynthetic process (GO:0009073);; Cellular Component: chloroplast (GO:0009507);; Biological Process: leaf morphogenesis (GO:0009965);; Biological Process: chloroplast-nucleus signaling pathway (GO:0010019);; Biological Process: photosystem …	--	sp|Q9LX31|GUN4C_ARATH Tetrapyrrole-binding protein, chloroplastic OS=Arabidopsis thaliana GN=GUN4 PE=1 SV=1	Putative uncharacterized protein OS=Zea mays (Maize) PE=2 SV=1	uncharacterized protein LOC100273248 [Zea mays]	Zea mays uncharacterized LOC100273248 (LOC100273248), mRNA >gi|194703015|gb|BT040587.1| Zea mays full-length cDNA clone ZM_BFc0102D07 mRNA, complete cds
GRMZM2G436986	696	-1.3503286276	down	[G]	Carbohydrate transport and metabolism	Molecular Function: calcium ion binding (GO:0005509);; Cellular Component: mitochondrion (GO:0005739);; Cellular Component: nitrite reductase complex [NAD(P)H] (GO:0009344);; Cellular Component: chloroplast thylakoid membrane (GO:0009535);; Cellular Component: chloroplast thylakoid lumen (GO:0009543);; Cellular Component: oxygen evolving complex (GO:0009654);; Biological Process: photosynthetic e…	K08901|1e-149|zma:100273120|hypothetical protein LOC100273120	sp|Q9FPQ6|GP1_CHLRE Vegetative cell wall protein gp1 OS=Chlamydomonas reinhardtii GN=GP1 PE=2 SV=1	Putative uncharacterized protein OS=Zea mays (Maize) PE=2 SV=1	uncharacterized protein LOC100273120 [Zea mays]	Zea mays full-length cDNA clone ZM_BFb0163O10 mRNA, complete cds
GRMZM2G081928	1026	-1.3550889689	down	--	--	Molecular Function: peroxidase activity (GO:0004601);; Biological Process: response to oxidative stress (GO:0006979);; Cellular Component: cytoplasmic membrane-bounded vesicle (GO:0016023);; Molecular Function: heme binding (GO:0020037);; Molecular Function: metal ion binding (GO:0046872);; Biological Process: oxidation-reduction process (GO:0055114);;	--	sp|P22196|PER2_ARAHY Cationic peroxidase 2 OS=Arachis hypogaea GN=PNC2 PE=2 SV=1	Peroxidase GN=OR_ABa062P05.4 OS=Oryza ridleyi PE=3 SV=1	peroxidase [Oryza ridleyi]	Zea mays uncharacterized LOC100501532 (LOC100501532), mRNA >gi|391417061|gb|BT085550.2| Zea mays full-length cDNA clone ZM_BFc0031P21 mRNA, complete cds
GRMZM2G075074	600	-1.3555495689	down	--	--	Cellular Component: plastid (GO:0009536);;	--	sp|Q8UZB4|ORF3_GFKVM Uncharacterized protein ORF3 OS=Grapevine fleck virus (isolate Italy/MT48) GN=ORF3 PE=4 SV=1	Putative uncharacterized protein OS=Zea mays (Maize) PE=2 SV=1	unknown [Zea mays]	Zea mays PCO122077 mRNA sequence
GRMZM2G166976	2079	-1.3602416953	down	[GEPR]	--	Cellular Component: plant-type vacuole (GO:0000325);; Cellular Component: vacuolar membrane (GO:0005774);; Cellular Component: integral to membrane (GO:0016021);; Biological Process: transmembrane transport (GO:0055085);;	--	sp|Q6EPQ3|SPXM1_ORYSJ SPX domain-containing membrane protein Os02g45520 OS=Oryza sativa subsp. japonica GN=Os02g0678200 PE=2 SV=1	Putative uncharacterized protein OS=Zea mays (Maize) PE=2 SV=1	uncharacterized protein LOC100501893 [Zea mays]	Zea mays uncharacterized LOC100501893 (LOC100501893), mRNA >gi|238011697|gb|BT086531.1| Zea mays full-length cDNA clone ZM_BFc0178H02 mRNA, complete cds
GRMZM2G103972	2712	-1.3608290412	down	--	--	Cellular Component: Golgi membrane (GO:0000139);; Cellular Component: mitochondrion (GO:0005739);; Cellular Component: plastid (GO:0009536);; Cellular Component: integral to membrane (GO:0016021);; Molecular Function: cellulose synthase (UDP-forming) activity (GO:0016760);; Biological Process: cellulose biosynthetic process (GO:0030244);;	--	sp|Q6ZF89|CSLF1_ORYSJ Putative mixed-linked glucan synthase 1 OS=Oryza sativa subsp. japonica GN=CSFL1 PE=3 SV=1	Putative uncharacterized protein Sb02g035980 GN=Sb02g035980 OS=Sorghum bicolor (Sorghum) PE=4 SV=1	hypothetical protein SORBIDRAFT_02g035980 [Sorghum bicolor]	Sorghum bicolor hypothetical protein, mRNA
GRMZM2G114503	291	-1.3629076813	down	--	--	Molecular Function: DNA binding (GO:0003677);; Molecular Function: chromatin binding (GO:0003682);; Cellular Component: nucleus (GO:0005634);; Cellular Component: mitochondrion (GO:0005739);; Biological Process: response to abiotic stimulus (GO:0009628);;	--	sp|P54103|DNJC2_MOUSE DnaJ homolog subfamily C member 2 OS=Mus musculus GN=Dnajc2 PE=1 SV=2	RADIALIS OS=Zea mays (Maize) PE=4 SV=1	RADIALIS [Zea mays]	Zea mays clone 5643 mRNA sequence
GRMZM2G047055	1231	-1.3874620342	down	[Z]	Cytoskeleton	Molecular Function: ATP binding (GO:0005524);; Cellular Component: cytoplasm (GO:0005737);; Cellular Component: cytoskeleton (GO:0005856);;	K10355|0.0|ddi:DDB_G0289811|act10	sp|P02576|ACTA_PHYPO Actin, plasmodial isoform OS=Physarum polycephalum GN=ARDA PE=1 SV=2	Actin GN=ACT1 OS=Gossypium herbaceum subsp. africanum PE=3 SV=1	PREDICTED: actin-like [Glycine max]	Sorghum bicolor clone BAC10J22 Sbb3766 sequence
GRMZM2G164470	2250	-1.3884928394	down	--	--	Cellular Component: extracellular region (GO:0005576);; Cellular Component: chloroplast (GO:0009507);; Cellular Component: membrane (GO:0016020);; Cellular Component: cytoplasmic membrane-bounded vesicle (GO:0016023);; Molecular Function: hydrolase activity, acting on ester bonds (GO:0016788);;	--	--	Predicted protein OS=Hordeum vulgare var. distichum (Two-rowed barley) PE=2 SV=1	PREDICTED: transmembrane protein 63C-like [Brachypodium distachyon]	Sorghum bicolor hypothetical protein, mRNA
GRMZM2G038973	834	-1.3887912621	down	--	--	Molecular Function: nucleic acid binding (GO:0003676);; Biological Process: DNA metabolic process (GO:0006259);;	--	sp|P10978|POLX_TOBAC Retrovirus-related Pol polyprotein from transposon TNT 1-94 OS=Nicotiana tabacum PE=2 SV=1	Putative uncharacterized protein OSJNBa0007C23.1 GN=P0636E04.8 OS=Oryza sativa subsp. japonica (Rice) PE=4 SV=1	putative polyprotein [Oryza sativa Japonica Group]	Zea mays T cytoplasm male sterility restorer factor 2 (rf2a) gene, rf2a-B73 allele, complete cds
GRMZM2G114588	999	-1.3897976607	down	--	--	--	--	sp|P52580|IFRH_MAIZE Isoflavone reductase homolog IRL OS=Zea mays GN=IRL PE=2 SV=1	Putative uncharacterized protein GN=OsI_01074 OS=Oryza sativa subsp. indica (Rice) PE=4 SV=1	hypothetical protein ZEAMMB73_308140 [Zea mays]	Oryza sativa Japonica Group genomic DNA, chromosome 1, BAC clone:OSJNBa0086P08
GRMZM2G068943	2970	-1.3938036673	down	[G]	Carbohydrate transport and metabolism	Molecular Function: alpha,alpha-trehalose-phosphate synthase (UDP-forming) activity (GO:0003825);; Molecular Function: trehalose-phosphatase activity (GO:0004805);; Cellular Component: cytoplasm (GO:0005737);; Biological Process: trehalose biosynthetic process (GO:0005992);; Biological Process: plant-type cell wall organization (GO:0009664);; Biological Process: embryo development ending in seed …	K00697|1e-155|zma:100170239|trehalose-6-phosphate synthase	sp|Q9SYM4|TPS1_ARATH Alpha,alpha-trehalose-phosphate synthase [UDP-forming] 1 OS=Arabidopsis thaliana GN=TPS1 PE=1 SV=1	Trehalose-6-phosphate synthase OS=Zea mays (Maize) PE=2 SV=2	hypothetical protein ZEAMMB73_320860 [Zea mays]	Zea mays clone 503345 mRNA sequence
GRMZM2G046894	1266	-1.3980909641	down	[L]	Replication, recombination and repair	Molecular Function: DNA binding (GO:0003677);; Molecular Function: RNA binding (GO:0003723);; Molecular Function: RNA-directed DNA polymerase activity (GO:0003964);; Molecular Function: aspartic-type endopeptidase activity (GO:0004190);; Cellular Component: nucleus (GO:0005634);; Cellular Component: mitochondrion (GO:0005739);; Biological Process: RNA-dependent DNA replication (GO:0006278);; Biol…	--	sp|Q99315|YG31B_YEAST Transposon Ty3-G Gag-Pol polyprotein OS=Saccharomyces cerevisiae GN=TY3B-G PE=1 SV=3	Polyprotein OS=Zea mays (Maize) PE=4 SV=1	polyprotein [Zea mays]	Zea mays BAC clone CH201-459P15 from chromosome 5, complete sequence
GRMZM2G113033	609	-1.4040712442	down	--	--	Molecular Function: monooxygenase activity (GO:0004497);; Molecular Function: copper ion binding (GO:0005507);; Cellular Component: cell wall (GO:0005618);; Biological Process: response to cold (GO:0009409);; Cellular Component: chloroplast thylakoid membrane (GO:0009535);; Cellular Component: chloroplast ribulose bisphosphate carboxylase complex (GO:0009573);; Biological Process: response to blu…	--	sp|P05348|RBS_MAIZE Ribulose bisphosphate carboxylase small chain, chloroplastic OS=Zea mays GN=RBCS PE=1 SV=1	Ribulose bisphosphate carboxylase small chain OS=Zea mays (Maize) PE=2 SV=1	uncharacterized protein LOC100279574 [Zea mays]	Z.mays rubisco small subunit gene
GRMZM2G049779	183	-1.4052167236	down	--	--	--	--	--	--	hypothetical protein ZEAMMB73_210620 [Zea mays]	Zea mays clone 697858 mRNA sequence
GRMZM2G114398	483	-1.417752269	down	--	--	--	--	--	Putative uncharacterized protein OS=Zea mays (Maize) PE=2 SV=1	hypothetical protein ZEAMMB73_256250, partial [Zea mays]	Zea mays uncharacterized LOC100277815 (LOC100277815), mRNA >gi|195646621|gb|EU970661.1| Zea mays clone 348597 hypothetical protein mRNA, complete cds
GRMZM5G892308	303	-1.4297231615	down	[O]	Posttranslational modification, protein turnover, chaperones	Cellular Component: nucleus (GO:0005634);; Molecular Function: electron carrier activity (GO:0009055);; Molecular Function: protein disulfide oxidoreductase activity (GO:0015035);; Cellular Component: cytoplasmic membrane-bounded vesicle (GO:0016023);; Biological Process: electron transport chain (GO:0022900);; Biological Process: cell redox homeostasis (GO:0045454);;	--	sp|Q0IMV4|GRC14_ORYSJ Putative glutaredoxin-C14 OS=Oryza sativa subsp. japonica GN=GRXC14 PE=3 SV=2	Putative uncharacterized protein Sb08g017090 GN=Sb08g017090 OS=Sorghum bicolor (Sorghum) PE=4 SV=1	hypothetical protein SORBIDRAFT_08g017090 [Sorghum bicolor]	Sorghum bicolor hypothetical protein, mRNA
GRMZM2G035790	1782	-1.4461331656	down	--	--	Molecular Function: transporter activity (GO:0005215);; Cellular Component: plasma membrane (GO:0005886);; Biological Process: oligopeptide transport (GO:0006857);;	--	sp|Q9M817|PTR6_ARATH Probable peptide transporter At1g52190 OS=Arabidopsis thaliana GN=At1g52190 PE=1 SV=1	Peptide transporter PTR2 OS=Zea mays (Maize) PE=2 SV=1	peptide transporter PTR2 [Zea mays]	Zea mays peptide transporter PTR2 (LOC100286106), mRNA >gi|195656582|gb|EU975641.1| Zea mays clone 495164 peptide transporter PTR2 mRNA, complete cds
GRMZM2G448174	964	-1.4468600664	down	--	--	Molecular Function: iron ion binding (GO:0005506);; Molecular Function: electron carrier activity (GO:0009055);; Cellular Component: photosystem I (GO:0009522);; Cellular Component: chloroplast thylakoid membrane (GO:0009535);; Cellular Component: chloroplast inner membrane (GO:0009706);; Molecular Function: hydrogen ion transmembrane transporter activity (GO:0015078);; Biological Process: photos…	--	sp|A1E9T6|CEMA_SORBI Chloroplast envelope membrane protein OS=Sorghum bicolor GN=cemA PE=3 SV=1	Apocytochrome f GN=petA OS=Bowenia serrulata (Byfield cycad) PE=3 SV=1	cytochrome f [Bowenia serrulata]	Zea mays cultivar B73 chloroplast, complete genome
GRMZM2G068763	399	-1.4567747656	down	--	--	--	--	--	--	hypothetical protein ZEAMMB73_228970 [Zea mays]	Zea mays clone 1511175 mRNA sequence
GRMZM2G046587	621	-1.4573275583	down	[C]	Energy production and conversion	Biological Process: metabolic process (GO:0008152);; Molecular Function: pyrophosphatase activity (GO:0016462);; Cellular Component: intracellular part (GO:0044424);;	K01507|4e-25|zma:100383920|hypothetical protein LOC100383920	sp|Q0DYB1|IPYR_ORYSJ Soluble inorganic pyrophosphatase OS=Oryza sativa subsp. japonica GN=IPP PE=2 SV=1	Putative uncharacterized protein OS=Zea mays (Maize) PE=2 SV=1	unknown [Zea mays]	Zea mays full-length cDNA clone ZM_BFb0358D08 mRNA, complete cds
AC233888.1_FG001	1284	-1.4733266652	down	--	--	Molecular Function: nucleic acid binding (GO:0003676);; Cellular Component: nucleus (GO:0005634);;	--	sp|Q5ZMJ9|SRRM1_CHICK Serine/arginine repetitive matrix protein 1 OS=Gallus gallus GN=SRRM1 PE=2 SV=1	Putative uncharacterized protein Sb06g021500 GN=Sb06g021500 OS=Sorghum bicolor (Sorghum) PE=4 SV=1	hypothetical protein ZEAMMB73_386550 [Zea mays]	Zea mays RFLP probe umc259 (CBM 10.05) genomic sequence
GRMZM2G440005	537	-1.4742195492	down	--	--	Cellular Component: nucleus (GO:0005634);; Cellular Component: cytoplasm (GO:0005737);; Biological Process: positive regulation of flower development (GO:0009911);; Biological Process: photoperiodism, flowering (GO:0048573);;	--	sp|Q9S7R5|TSF_ARATH Protein TWIN SISTER of FT OS=Arabidopsis thaliana GN=TSF PE=2 SV=1	Putative uncharacterized protein OS=Zea mays (Maize) PE=4 SV=1	unknown [Zea mays]	Zea mays ZCN24 (ZCN24) gene, complete cds
GRMZM2G078368	438	-1.4892668459	down	--	--	--	--	--	--	--	Zea mays clone 279778 mRNA sequence
GRMZM2G064657	2373	-1.491590731	down	--	--	Cellular Component: membrane (GO:0016020);;	--	sp|Q651J5|PHO13_ORYSJ Phosphate transporter PHO1-3 OS=Oryza sativa subsp. japonica GN=PHO1-3 PE=2 SV=1	Putative uncharacterized protein Sb10g014220 GN=Sb10g014220 OS=Sorghum bicolor (Sorghum) PE=4 SV=1	hypothetical protein ZEAMMB73_255790 [Zea mays]	Sorghum bicolor hypothetical protein, mRNA
GRMZM2G088356	1287	-1.4957487861	down	--	--	Cellular Component: membrane (GO:0016020);;	--	sp|Q8STA9|Y5G8_ENCCU UPF0329 protein ECU05_1680/ECU11_0050 OS=Encephalitozoon cuniculi GN=ECU05_1680 PE=3 SV=1	Putative uncharacterized protein OS=Zea mays (Maize) PE=2 SV=1	uncharacterized protein LOC100279792 [Zea mays]	Zea mays LOC100279792 (gpm851), mRNA >gi|219886238|gb|BT054887.1| Zea mays full-length cDNA clone ZM_BFc0108O13 mRNA, complete cds
GRMZM2G155242	1533	-1.4965500517	down	[I]	Lipid transport and metabolism	Biological Process: lipid metabolic process (GO:0006629);; Biological Process: phosphate-containing compound metabolic process (GO:0006796);; Biological Process: defense response (GO:0006952);; Molecular Function: nucleoside-triphosphatase activity (GO:0017111);; Biological Process: cellular biosynthetic process (GO:0044249);; Biological Process: small molecule biosynthetic process (GO:0044283);;…	K01858|1e-143|zma:542540|lpa1, INO1	sp|Q9FPK7|INO1_MAIZE Inositol-3-phosphate synthase OS=Zea mays PE=2 SV=2	Inositol-3-phosphate synthase OS=Zea mays (Maize) PE=2 SV=1	inositol-3-phosphate synthase [Zea mays]	Zea mays myo-inositol 1-phosphate synthase gene, complete cds
GRMZM2G138258	1248	-1.5074176245	down	--	--	Cellular Component: mitochondrion (GO:0005739);; Cellular Component: chloroplast inner membrane (GO:0009706);;	K07562|1e-123|zma:100275802|cl24605_1	sp|Q6ZQP7|YV021_HUMAN Uncharacterized protein LOC284861 OS=Homo sapiens PE=2 SV=1	Putative uncharacterized protein OS=Zea mays (Maize) PE=2 SV=1	uncharacterized protein LOC100275802 [Zea mays]	Zea mays clone 1679095 mRNA sequence
GRMZM2G133434	960	-1.5083271676	down	--	--	Molecular Function: binding (GO:0005488);; Molecular Function: oxidoreductase activity (GO:0016491);;	--	sp|Q96510|PER35_ARATH Peroxidase 35 OS=Arabidopsis thaliana GN=PER35 PE=1 SV=1	Peroxidase 45 OS=Zea mays (Maize) PE=2 SV=1	peroxidase 45 [Zea mays]	Zea mays clone 1529401 mRNA sequence
GRMZM2G106303	1131	-1.5241369187	down	[C]	Energy production and conversion	Cellular Component: mitochondrion (GO:0005739);; Biological Process: defense response (GO:0006952);; Biological Process: jasmonic acid biosynthetic process (GO:0009695);; Molecular Function: FMN binding (GO:0010181);; Molecular Function: 12-oxophytodienoate reductase activity (GO:0016629);; Biological Process: oxylipin biosynthetic process (GO:0031408);; Biological Process: oxidation-reduction pr…	--	sp|Q8GYB8|OPR2_ARATH 12-oxophytodienoate reductase 2 OS=Arabidopsis thaliana GN=OPR2 PE=2 SV=2	Putative uncharacterized protein OS=Zea mays (Maize) PE=2 SV=1	unknown [Zea mays]	Zea mays full-length cDNA clone ZM_BFc0019E06 mRNA, complete cds
GRMZM2G108723	300	-1.5320725472	down	--	--	Biological Process: fatty acid catabolic process (GO:0009062);; Biological Process: developmental process (GO:0032502);;	--	--	Putative uncharacterized protein Sb09g022720 GN=Sb09g022720 OS=Sorghum bicolor (Sorghum) PE=4 SV=1	hypothetical protein ZEAMMB73_263130 [Zea mays]	Sorghum bicolor hypothetical protein, mRNA
GRMZM2G149273	957	-1.5322911336	down	--	--	Molecular Function: peroxidase activity (GO:0004601);; Biological Process: response to oxidative stress (GO:0006979);; Cellular Component: cytoplasmic membrane-bounded vesicle (GO:0016023);; Molecular Function: heme binding (GO:0020037);; Molecular Function: metal ion binding (GO:0046872);; Biological Process: oxidation-reduction process (GO:0055114);;	--	sp|A5H8G4|PER1_MAIZE Peroxidase 1 OS=Zea mays GN=PER1 PE=1 SV=1	Putative peroxidase OS=Oryza sativa subsp. japonica (Rice) PE=3 SV=1	Os10g0536600 [Oryza sativa Japonica Group]	Zea mays peroxidase K gene, partial cds
GRMZM2G100719	423	-1.5364854312	down	--	--	--	--	--	Putative uncharacterized protein OS=Zea mays (Maize) PE=2 SV=1	hypothetical protein ZEAMMB73_249190 [Zea mays]	Zea mays clone 392973 hypothetical protein mRNA, complete cds
GRMZM2G047262	1536	-1.5666366875	down	--	--	Molecular Function: ATP binding (GO:0005524);; Cellular Component: membrane (GO:0016020);; Molecular Function: kinase activity (GO:0016301);; Biological Process: phosphorylation (GO:0016310);;	--	sp|Q0S219|IF2_RHOSR Translation initiation factor IF-2 OS=Rhodococcus sp. (strain RHA1) GN=-B PE=3 SV=1	Predicted protein (Fragment) OS=Hordeum vulgare var. distichum (Two-rowed barley) PE=2 SV=1	predicted protein [Hordeum vulgare subsp. vulgare]	Zea mays clone 368381 mRNA sequence
AC208897.3_FG003	1590	-1.5744037802	down	[J]	Translation, ribosomal structure and biogenesis	Cellular Component: plastid (GO:0009536);;	--	sp|Q8BTI8|SRRM2_MOUSE Serine/arginine repetitive matrix protein 2 OS=Mus musculus GN=Srrm2 PE=1 SV=2	Putative uncharacterized protein OS=Zea mays (Maize) PE=2 SV=1	uncharacterized protein LOC100383408 [Zea mays]	Zea mays uncharacterized LOC100383408 (LOC100383408), mRNA >gi|224029920|gb|BT067139.1| Zea mays full-length cDNA clone ZM_BFb0210H16 mRNA, complete cds
GRMZM5G856777	1422	-1.5768638719	down	--	--	Cellular Component: photosystem II (GO:0009523);; Cellular Component: chloroplast thylakoid membrane (GO:0009535);; Biological Process: photosynthetic electron transport in photosystem II (GO:0009772);; Cellular Component: integral to membrane (GO:0016021);; Molecular Function: chlorophyll binding (GO:0016168);; Biological Process: protein-chromophore linkage (GO:0018298);; Cellular Component: li…	K02705|0.0|zma:845201|psbC	sp|P48187|PSBC_MAIZE Photosystem II CP43 chlorophyll apoprotein OS=Zea mays GN=psbC PE=3 SV=1	Photosystem II CP43 chlorophyll apoprotein GN=psbC OS=Coix lachryma-jobi (Job's tears) PE=3 SV=1	photosystem II CP43 chlorophyll apoprotein [Coix lacryma-jobi]	Zea mays complete chloroplast genome
GRMZM2G181371	556	-1.5929881278	down	--	--	--	--	sp|Q75JC9|Y8484_DICDI Uncharacterized protein DDB_G0271670 OS=Dictyostelium discoideum GN=DDB_G0271670 PE=4 SV=1	Putative uncharacterized protein OS=Zea mays (Maize) PE=2 SV=1	uncharacterized protein LOC100279485 [Zea mays]	Zea mays clone 312079 hypothetical protein mRNA, complete cds
GRMZM2G097457	2931	-1.6046721508	down	[G]	Carbohydrate transport and metabolism	Molecular Function: binding (GO:0005488);; Molecular Function: kinase activity (GO:0016301);; Cellular Component: intracellular membrane-bounded organelle (GO:0043231);; Biological Process: cellular metabolic process (GO:0044237);; Biological Process: primary metabolic process (GO:0044238);; Cellular Component: cytoplasmic part (GO:0044444);; Biological Process: organic substance metabolic proces…	K01006|1e-175|zma:542759|pdk1, C4ppdkZm1, PODK, PPDK, Ppdk1, cyppdkZm1	sp|P11155|PPDK1_MAIZE Pyruvate, phosphate dikinase 1, chloroplastic OS=Zea mays GN=PPDK1 PE=1 SV=2	Cytosolic orthophosphate dikinase OS=Zea mays subsp. mays (maize) PE=4 SV=1	pyruvate, phosphate dikinase 1, Precursor [Zea mays]	cyppdkZm2=orthophosphate dikinase [maize, Genomic, 871 nt]
GRMZM2G427444	2218	-1.6134244774	down	--	--	Cellular Component: photosystem II (GO:0009523);; Cellular Component: chloroplast thylakoid membrane (GO:0009535);; Biological Process: photosynthetic electron transport chain (GO:0009767);; Cellular Component: integral to membrane (GO:0016021);; Molecular Function: chlorophyll binding (GO:0016168);; Biological Process: protein-chromophore linkage (GO:0018298);;	K02704|0.0|zma:845200|psbB	sp|A1E9V0|PSBB_SORBI Photosystem II CP47 chlorophyll apoprotein OS=Sorghum bicolor GN=psbB PE=3 SV=1	Photosystem II CP47 chlorophyll apoprotein GN=psbB OS=Panicum virgatum (switchgrass) PE=3 SV=1	photosystem II 47 kDa protein [Zea mays]	Zea mays cultivar B73 chloroplast, complete genome
GRMZM2G013612	1179	-1.6282104672	down	--	--	Molecular Function: two-component response regulator activity (GO:0000156);; Biological Process: two-component signal transduction system (phosphorelay) (GO:0000160);; Molecular Function: DNA binding (GO:0003677);; Cellular Component: intracellular (GO:0005622);; Biological Process: regulation of transcription, DNA-dependent (GO:0006355);; Biological Process: intracellular signal transduction (GO…	--	--	Putative uncharacterized protein Sb06g004760 GN=Sb06g004760 OS=Sorghum bicolor (Sorghum) PE=4 SV=1	hypothetical protein SORBIDRAFT_06g004760 [Sorghum bicolor]	Zea mays clone 1685039 mRNA sequence
GRMZM2G427815	963	-1.6380886044	down	--	--	Molecular Function: peroxidase activity (GO:0004601);; Cellular Component: extracellular region (GO:0005576);; Cellular Component: cytoplasmic membrane-bounded vesicle (GO:0016023);; Molecular Function: heme binding (GO:0020037);; Biological Process: hydrogen peroxide catabolic process (GO:0042744);; Molecular Function: metal ion binding (GO:0046872);; Biological Process: oxidation-reduction proc…	--	sp|Q0D3N0|PER2_ORYSJ Peroxidase 2 OS=Oryza sativa subsp. japonica GN=PRX112 PE=2 SV=1	Putative uncharacterized protein OS=Zea mays (Maize) PE=2 SV=1	uncharacterized protein LOC100383323 precursor [Zea mays]	Zea mays PCO104850 mRNA sequence
GRMZM2G035128	519	-1.6399907472	down	--	--	--	--	--	Putative uncharacterized protein OS=Zea mays (Maize) PE=2 SV=1	uncharacterized protein LOC100276391 [Zea mays]	Zea mays clone 347638 hypothetical protein mRNA, complete cds
GRMZM2G151983	3873	-1.6404354207	down	--	--	Cellular Component: cytoplasmic membrane-bounded vesicle (GO:0016023);;	--	--	Predicted protein OS=Hordeum vulgare var. distichum (Two-rowed barley) PE=2 SV=1	predicted protein [Hordeum vulgare subsp. vulgare]	Zea mays clone 1220825 mRNA sequence
GRMZM2G112100	2379	-1.6718976025	down	[O]	Posttranslational modification, protein turnover, chaperones	Molecular Function: serine-type endopeptidase activity (GO:0004252);; Cellular Component: cell wall (GO:0005618);; Biological Process: proteolysis (GO:0006508);; Cellular Component: cytoplasmic membrane-bounded vesicle (GO:0016023);; Molecular Function: identical protein binding (GO:0042802);; Biological Process: negative regulation of catalytic activity (GO:0043086);; Molecular Function: cation …	--	sp|O64495|SDD1_ARATH Subtilisin-like protease SDD1 OS=Arabidopsis thaliana GN=SDD1 PE=2 SV=1	Putative uncharacterized protein Sb06g025100 GN=Sb06g025100 OS=Sorghum bicolor (Sorghum) PE=4 SV=1	putative subtilase family protein [Zea mays]	Sorghum bicolor hypothetical protein, mRNA
GRMZM2G423900	261	-1.67287402	down	--	--	--	--	--	--	hypothetical protein ZEAMMB73_180600 [Zea mays]	Zea mays clone 1376724 mRNA sequence
GRMZM2G131315	960	-1.6921328119	down	[E]	Amino acid transport and metabolism	Molecular Function: serine-type carboxypeptidase activity (GO:0004185);; Cellular Component: vacuole (GO:0005773);; Biological Process: proteolysis (GO:0006508);; Cellular Component: cytoplasmic membrane-bounded vesicle (GO:0016023);;	K09645|0.0|osa:4326667|Os01g0629600	sp|Q9M9Q6|SCP50_ARATH Serine carboxypeptidase-like 50 OS=Arabidopsis thaliana GN=SCPL50 PE=2 SV=1	cDNA clone:J023078D08, full insert sequence GN=P0688A04.39 OS=Oryza sativa subsp. japonica (Rice) PE=2 SV=1	hypothetical protein ZEAMMB73_325890 [Zea mays]	Oryza sativa (indica cultivar-group) cDNA clone:OSIGCPI244E05, full insert sequence
GRMZM2G134716	996	-1.7007499244	down	--	--	--	--	--	Putative uncharacterized protein OS=Zea mays (Maize) PE=4 SV=1	uncharacterized protein LOC100381904 [Zea mays]	Zea mays uncharacterized LOC100381904 (LOC100381904), mRNA >gi|223946348|gb|BT062561.1| Zea mays full-length cDNA clone ZM_BFb0313N02 mRNA, complete cds
GRMZM2G144742	870	-1.700924393	down	--	--	Molecular Function: nucleic acid binding (GO:0003676);; Molecular Function: catalytic activity (GO:0003824);; Biological Process: signal transduction (GO:0007165);; Cellular Component: plastid (GO:0009536);; Biological Process: cellular macromolecule biosynthetic process (GO:0034645);; Biological Process: primary metabolic process (GO:0044238);;	--	--	OSJNBb0015N08.11 protein GN=OSJNBb0015N08.11 OS=Oryza sativa subsp. japonica (Rice) PE=4 SV=2	hypothetical protein ZEAMMB73_168640 [Zea mays]	Zea mays clone 364446 hypothetical protein mRNA, complete cds
GRMZM2G105189	1134	-1.7166793474	down	--	--	Biological Process: lipid metabolic process (GO:0006629);; Cellular Component: cytoplasmic membrane-bounded vesicle (GO:0016023);; Molecular Function: hydrolase activity, acting on ester bonds (GO:0016788);;	--	sp|Q9SF78|GDL29_ARATH GDSL esterase/lipase At1g71691 OS=Arabidopsis thaliana GN=At1g71691 PE=2 SV=1	Putative uncharacterized protein OS=Zea mays (Maize) PE=2 SV=1	anther-specific proline-rich protein APG [Zea mays]	Zea mays anther-specific proline-rich protein APG (LOC100281066), mRNA >gi|195611557|gb|EU955491.1| Zea mays clone 1534440 anther-specific proline-rich protein APG precursor, mRNA, complete cds
GRMZM2G005459	1368	-1.7350671449	down	[LKJ]	--	Molecular Function: nucleotide binding (GO:0000166);; Molecular Function: RNA binding (GO:0003723);; Cellular Component: cytoplasm (GO:0005737);; Biological Process: plant-type hypersensitive response (GO:0009626);; Cellular Component: ribonucleoprotein complex (GO:0030529);; Biological Process: positive regulation of salicylic acid mediated signaling pathway (GO:0080151);;	--	sp|P28659|CELF1_MOUSE CUGBP Elav-like family member 1 OS=Mus musculus GN=Celf1 PE=1 SV=2	RNA binding protein OS=Zea mays (Maize) PE=2 SV=1	hypothetical protein ZEAMMB73_329650 [Zea mays]	Zea mays LOC100286166 (pco079656), mRNA >gi|195657130|gb|EU975915.1| Zea mays clone 505277 RNA binding protein mRNA, complete cds
GRMZM5G811176	411	-1.7487942515	down	--	--	--	--	sp|Q80WV7|SRRM3_MOUSE Serine/arginine repetitive matrix protein 3 OS=Mus musculus GN=Srrm3 PE=2 SV=1	Putative uncharacterized protein OS=Zea mays (Maize) PE=2 SV=1	uncharacterized protein LOC100383853 [Zea mays]	Zea mays uncharacterized LOC100383853 (LOC100383853), mRNA >gi|224032554|gb|BT068456.1| Zea mays full-length cDNA clone ZM_BFb0206E24 mRNA, complete cds
GRMZM2G122762	1365	-1.7496813753	down	--	--	--	--	sp|P03181|BHLF1_EBVB9 Uncharacterized protein BHLF1 OS=Epstein-Barr virus (strain B95-8) GN=BHLF1 PE=4 SV=1	Putative uncharacterized protein Sb03g026740 GN=Sb03g026740 OS=Sorghum bicolor (Sorghum) PE=4 SV=1	hypothetical protein SORBIDRAFT_03g026740 [Sorghum bicolor]	Zea mays clone 311734 mRNA sequence
GRMZM2G013798	861	-1.7626908597	down	[C]	Energy production and conversion	Molecular Function: structural constituent of ribosome (GO:0003735);; Cellular Component: mitochondrion (GO:0005739);; Biological Process: translation (GO:0006412);; Cellular Component: chloroplast stroma (GO:0009570);; Cellular Component: small ribosomal subunit (GO:0015935);; Cellular Component: membrane (GO:0016020);;	K02967|1e-156|zma:845236|rps2	sp|P16037|RR2_MAIZE 30S ribosomal protein S2, chloroplastic OS=Zea mays GN=rps2 PE=3 SV=1	30S ribosomal protein S2, chloroplastic GN=rps2 OS=Microlaena stipoides PE=3 SV=1	30S ribosomal protein S2 [Zea mays]	Zea mays cultivar B73 chloroplast, complete genome
GRMZM2G440529	1158	-1.7665935009	down	--	--	Cellular Component: nucleus (GO:0005634);; Molecular Function: protein dimerization activity (GO:0046983);;	--	sp|Q8GXT3|BH123_ARATH Transcription factor bHLH123 OS=Arabidopsis thaliana GN=BHLH123 PE=2 SV=1	Putative uncharacterized protein OS=Zea mays (Maize) PE=2 SV=1	uncharacterized protein LOC100277655 [Zea mays]	Zea mays uncharacterized LOC100277655 (LOC100277655), mRNA >gi|195644901|gb|EU969801.1| Zea mays clone 335797 hypothetical protein mRNA, complete cds
GRMZM2G087901	1587	-1.7815042984	down	--	--	Molecular Function: maltose:hydrogen symporter activity (GO:0005364);; Cellular Component: integral to plasma membrane (GO:0005887);; Biological Process: sucrose metabolic process (GO:0005985);; Molecular Function: sucrose:hydrogen symporter activity (GO:0008506);; Biological Process: pollen germination (GO:0009846);; Biological Process: maltose transport (GO:0015768);; Biological Process: sucros…	--	sp|Q10R54|SUT1_ORYSJ Sucrose transport protein SUT1 OS=Oryza sativa subsp. japonica GN=SUT1 PE=1 SV=1	Sucrose Transporter GN=ZmSUT1 OS=Zea mays (Maize) PE=2 SV=1	hypothetical protein ZEAMMB73_364650 [Zea mays]	Zea mays PCO103031 mRNA sequence
GRMZM2G003426	273	-1.8150171939	down	--	--	Cellular Component: cytoplasmic membrane-bounded vesicle (GO:0016023);;	--	--	Putative uncharacterized protein OS=Zea mays (Maize) PE=4 SV=1	uncharacterized protein LOC100193349 [Zea mays]	Zea mays LOC100193349 (si603038d03), mRNA >gi|195657720|gb|EU976210.1| Zea mays clone 688010 hypothetical protein mRNA, complete cds
GRMZM2G332505	1489	-1.832149869	down	--	--	Cellular Component: integral to membrane (GO:0016021);;	--	sp|Q39134|AAP3_ARATH Amino acid permease 3 OS=Arabidopsis thaliana GN=AAP3 PE=1 SV=2	Putative uncharacterized protein Sb05g006010 GN=Sb05g006010 OS=Sorghum bicolor (Sorghum) PE=4 SV=1	hypothetical protein ZEAMMB73_184740 [Zea mays]	Zea mays clone 247083 mRNA sequence
GRMZM2G135990	912	-1.8953354651	down	--	--	--	--	sp|Q75JC9|Y8484_DICDI Uncharacterized protein DDB_G0271670 OS=Dictyostelium discoideum GN=DDB_G0271670 PE=4 SV=1	Putative uncharacterized protein OS=Zea mays (Maize) PE=2 SV=1	uncharacterized protein LOC100280137 [Zea mays]	Zea mays clone 1461494 mRNA sequence
GRMZM2G020859	2517	-1.9089420771	down	--	--	Molecular Function: voltage-gated ion channel activity (GO:0005244);; Molecular Function: potassium channel activity (GO:0005267);; Biological Process: potassium ion transport (GO:0006813);; Cellular Component: plastid (GO:0009536);; Cellular Component: membrane (GO:0016020);; Biological Process: transmembrane transport (GO:0055085);; Biological Process: biological regulation (GO:0065007);;	--	sp|Q38898|AKT2_ARATH Potassium channel AKT2/3 OS=Arabidopsis thaliana GN=AKT2 PE=1 SV=1	Putative uncharacterized protein Sb09g021210 GN=Sb09g021210 OS=Sorghum bicolor (Sorghum) PE=4 SV=1	hypothetical protein SORBIDRAFT_09g021210 [Sorghum bicolor]	Zea mays potassium channel AKT2/3 (LOC100281406), mRNA >gi|195613791|gb|EU956608.1| Zea mays clone 1567996 potassium channel AKT2/3 mRNA, complete cds
GRMZM2G179264	528	-1.9142217789	down	--	--	--	--	sp|Q8VWH2|HD3B_ORYSJ Protein HEADING DATE 3B OS=Oryza sativa subsp. japonica GN=HD3B PE=2 SV=1	Putative uncharacterized protein Sb09g025760 GN=Sb09g025760 OS=Sorghum bicolor (Sorghum) PE=4 SV=1	hypothetical protein SORBIDRAFT_09g025760 [Sorghum bicolor]	Zea mays ZCN8 (ZCN8) gene, complete cds
GRMZM2G064437	1542	-1.9222421092	down	[GEPR]	--	Molecular Function: sugar:hydrogen symporter activity (GO:0005351);; Molecular Function: galactose transmembrane transporter activity (GO:0005354);; Molecular Function: glucose transmembrane transporter activity (GO:0005355);; Molecular Function: myo-inositol transmembrane transporter activity (GO:0005365);; Cellular Component: plasma membrane (GO:0005886);; Molecular Function: D-xylose transmemb…	--	sp|Q8VZ80|PLT5_ARATH Polyol transporter 5 OS=Arabidopsis thaliana GN=PLT5 PE=1 SV=2	Putative uncharacterized protein OS=Zea mays (Maize) PE=2 SV=1	unknown [Zea mays]	Zea mays full-length cDNA clone ZM_BFb0165H18 mRNA, complete cds
GRMZM2G113340	405	-1.9243804045	down	--	--	Cellular Component: chloroplast thylakoid membrane (GO:0009535);; Biological Process: leaf morphogenesis (GO:0009965);; Biological Process: cellular cation homeostasis (GO:0030003);; Biological Process: cell differentiation (GO:0030154);; Molecular Function: heat shock protein binding (GO:0031072);; Biological Process: positive regulation of catalytic activity (GO:0043085);; Biological Process: p…	--	sp|Q6ZRN7|YP029_HUMAN Putative uncharacterized protein FLJ46214 OS=Homo sapiens PE=2 SV=1	Putative uncharacterized protein OS=Zea mays (Maize) PE=2 SV=1	uncharacterized protein LOC100277183 [Zea mays]	Zea mays uncharacterized LOC100277183 (LOC100277183), mRNA >gi|195639829|gb|EU967265.1| Zea mays clone 300886 hypothetical protein mRNA, complete cds
GRMZM2G133966	1125	-1.9269804725	down	[G]	Carbohydrate transport and metabolism	Molecular Function: alpha,alpha-trehalose-phosphate synthase (UDP-forming) activity (GO:0003825);; Molecular Function: trehalose-phosphatase activity (GO:0004805);; Cellular Component: cytoplasm (GO:0005737);; Biological Process: trehalose biosynthetic process (GO:0005992);; Biological Process: plant-type cell wall organization (GO:0009664);; Biological Process: embryo development ending in seed …	K00697|1e-156|sbi:SORBI_09g025790|hypothetical protein	sp|Q9SYM4|TPS1_ARATH Alpha,alpha-trehalose-phosphate synthase [UDP-forming] 1 OS=Arabidopsis thaliana GN=TPS1 PE=1 SV=1	Putative uncharacterized protein Sb09g025790 GN=Sb09g025790 OS=Sorghum bicolor (Sorghum) PE=4 SV=1	hypothetical protein ZEAMMB73_265960 [Zea mays]	Sorghum bicolor hypothetical protein, mRNA
GRMZM2G025742	1149	-1.9458235728	down	--	--	Cellular Component: mitochondrion (GO:0005739);; Cellular Component: endoplasmic reticulum (GO:0005783);; Biological Process: pollen development (GO:0009555);; Biological Process: auxin mediated signaling pathway (GO:0009734);; Biological Process: auxin homeostasis (GO:0010252);; Cellular Component: integral to membrane (GO:0016021);; Biological Process: transmembrane transport (GO:0055085);; Mol…	K13947|1e-164|zma:100281763|auxin efflux carrier component 6	sp|Q5JLM1|PIN6_ORYSJ Probable auxin efflux carrier component 6 OS=Oryza sativa subsp. japonica GN=PIN6 PE=2 SV=1	Auxin efflux carrier component 6 OS=Zea mays (Maize) PE=2 SV=1	hypothetical protein ZEAMMB73_173140 [Zea mays]	Zea mays cultivar B73 putative auxin efflux carrier PIN5a (PIN5a) gene, complete cds
GRMZM2G001304	1749	-1.9972791141	down	[G]	Carbohydrate transport and metabolism	Molecular Function: alpha,alpha-trehalose-phosphate synthase (UDP-forming) activity (GO:0003825);; Cellular Component: cytoplasm (GO:0005737);; Biological Process: trehalose metabolic process (GO:0005991);; Biological Process: plant-type cell wall organization (GO:0009664);; Biological Process: embryo development ending in seed dormancy (GO:0009793);; Biological Process: plant-type cell wall biog…	K00697|1e-80|ath:AT1G78580|ATTPS1	sp|Q9SYM4|TPS1_ARATH Alpha,alpha-trehalose-phosphate synthase [UDP-forming] 1 OS=Arabidopsis thaliana GN=TPS1 PE=1 SV=1	Trehalose-6-P synthase (Fragment) GN=TPS OS=Triticum aestivum (Wheat) PE=2 SV=1	PREDICTED: alpha,alpha-trehalose-phosphate synthase [UDP-forming] 1-like [Brachypodium distachyon]	Zea mays uncharacterized LOC100381759 (LOC100381759), mRNA >gi|223945606|gb|BT062190.1| Zea mays full-length cDNA clone ZM_BFb0225M19 mRNA, complete cds
GRMZM2G174708	855	-2.0157342728	down	--	--	Cellular Component: cytoplasmic membrane-bounded vesicle (GO:0016023);;	--	sp|Q05091|PGIP_PYRCO Polygalacturonase inhibitor OS=Pyrus communis GN=PGIP PE=1 SV=1	Polygalacturonase inhibitor 1 OS=Zea mays (Maize) PE=2 SV=1	polygalacturonase inhibitor 1 precursor [Zea mays]	Zea mays polygalacturonase inhibitor 1 (LOC100284936), mRNA >gi|195645683|gb|EU970192.1| Zea mays clone 341992 polygalacturonase inhibitor 1 precursor, mRNA, complete cds
AC234155.1_FG002	1182	-2.1214614438	down	--	--	Molecular Function: DNA binding (GO:0003677);; Molecular Function: chromatin binding (GO:0003682);;	--	sp|Q9SAK5|APL_ARATH Myb family transcription factor APL OS=Arabidopsis thaliana GN=APL PE=2 SV=2	Putative uncharacterized protein Sb09g023830 GN=Sb09g023830 OS=Sorghum bicolor (Sorghum) PE=4 SV=1	putative MYB DNA-binding domain superfamily protein [Zea mays]	Sorghum bicolor hypothetical protein, mRNA
GRMZM2G044989	2445	-2.1376820285	down	[L]	Replication, recombination and repair	Molecular Function: DNA binding (GO:0003677);; Molecular Function: DNA-directed DNA polymerase activity (GO:0003887);; Molecular Function: ATP binding (GO:0005524);; Biological Process: DNA replication (GO:0006260);; Cellular Component: DNA polymerase III complex (GO:0009360);; Molecular Function: nucleoside-triphosphatase activity (GO:0017111);;	--	sp|Q89A95|DPO3X_BUCBP DNA polymerase III subunit gamma OS=Buchnera aphidicola subsp. Baizongia pistaciae (strain Bp) GN=dnaX PE=3 SV=1	Putative uncharacterized protein Sb06g020470 GN=Sb06g020470 OS=Sorghum bicolor (Sorghum) PE=4 SV=1	PREDICTED: uncharacterized protein LOC100823838 [Brachypodium distachyon]	Sorghum bicolor hypothetical protein, mRNA
GRMZM2G150260	282	-2.1724338424	down	--	--	Molecular Function: DNA binding (GO:0003677);; Molecular Function: chromatin binding (GO:0003682);; Cellular Component: nucleus (GO:0005634);; Cellular Component: mitochondrion (GO:0005739);; Biological Process: gravitropism (GO:0009630);; Biological Process: embryo development ending in seed dormancy (GO:0009793);; Biological Process: response to red light (GO:0010114);;	--	--	DNA binding protein OS=Zea mays (Maize) PE=4 SV=1	LOC100284746 [Zea mays]	Zea mays BAC clone CH201-277K19 from chromosome 5, complete sequence
GRMZM2G053869	1897	-2.2121634749	down	[J]	Translation, ribosomal structure and biogenesis	Cellular Component: intracellular membrane-bounded organelle (GO:0043231);; Cellular Component: cytoplasmic part (GO:0044444);;	--	sp|P05142|PRH1_MOUSE Proline-rich protein HaeIII subfamily 1 OS=Mus musculus GN=Prh1 PE=2 SV=2	Putative uncharacterized protein OS=Zea mays (Maize) PE=2 SV=1	uncharacterized protein LOC100278681 [Zea mays]	Zea mays uncharacterized LOC100278681 (LOC100278681), mRNA >gi|195654966|gb|EU974833.1| Zea mays clone 459451 hypothetical protein mRNA, complete cds
GRMZM5G891944	1922	-2.2324622835	down	--	--	Biological Process: phosphate ion transport (GO:0006817);; Cellular Component: integral to membrane (GO:0016021);; Biological Process: cellular response to phosphate starvation (GO:0016036);; Biological Process: galactolipid biosynthetic process (GO:0019375);; Biological Process: negative regulation of transcription, DNA-dependent (GO:0045892);;	--	sp|Q657S5|PHO11_ORYSJ Phosphate transporter PHO1-1 OS=Oryza sativa subsp. japonica GN=PHO1-1 PE=2 SV=2	Putative uncharacterized protein Sb03g008460 GN=Sb03g008460 OS=Sorghum bicolor (Sorghum) PE=4 SV=1	hypothetical protein SORBIDRAFT_03g008460 [Sorghum bicolor]	Zea mays uncharacterized LOC100382148 (LOC100382148), mRNA >gi|223947868|gb|BT063321.1| Zea mays full-length cDNA clone ZM_BFc0051P19 mRNA, complete cds
AC204212.4_FG001	291	-2.2759704881	down	--	--	Molecular Function: DNA binding (GO:0003677);; Molecular Function: chromatin binding (GO:0003682);; Cellular Component: nucleus (GO:0005634);; Cellular Component: mitochondrion (GO:0005739);; Biological Process: gravitropism (GO:0009630);; Biological Process: embryo development ending in seed dormancy (GO:0009793);; Biological Process: response to red light (GO:0010114);;	--	sp|Q7TQ20|DNJC2_RAT DnaJ homolog subfamily C member 2 OS=Rattus norvegicus GN=Dnajc2 PE=2 SV=1	SANT/MYB protein OS=Zea mays (Maize) PE=4 SV=1	putative MYB DNA-binding domain superfamily protein [Zea mays]	Zea mays full-length cDNA clone ZM_BFb0164B15 mRNA, complete cds
GRMZM2G180044	1083	-2.3531599124	down	--	--	Cellular Component: mitochondrion (GO:0005739);;	--	sp|Q9NWR8|C109B_HUMAN Coiled-coil domain-containing protein 109B OS=Homo sapiens GN=CCDC109B PE=1 SV=2	Putative uncharacterized protein Sb01g042210 GN=Sb01g042210 OS=Sorghum bicolor (Sorghum) PE=4 SV=1	hypothetical protein ZEAMMB73_362330 [Zea mays]	Zea mays clone 355140 mRNA sequence
GRMZM2G463471	420	-2.38508137	down	--	--	Molecular Function: nucleic acid binding (GO:0003676);; Molecular Function: sequence-specific DNA binding transcription factor activity (GO:0003700);; Molecular Function: actin binding (GO:0003779);; Cellular Component: intracellular (GO:0005622);; Biological Process: regulation of transcription, DNA-dependent (GO:0006355);; Molecular Function: zinc ion binding (GO:0008270);; Biological Process: …	K05765|6e-53|zma:100282518|actin-depolymerizing factor	sp|Q6EUH7|ADF1_ORYSJ Actin-depolymerizing factor 1 OS=Oryza sativa subsp. japonica GN=ADF1 PE=2 SV=1	Putative uncharacterized protein OS=Zea mays (Maize) PE=2 SV=1	unknown [Zea mays]	Zea mays full-length cDNA clone ZM_BFb0150F08 mRNA, complete cds
GRMZM2G173654	411	-2.4649294967	down	--	--	Cellular Component: nuclear envelope (GO:0005635);; Cellular Component: cytosol (GO:0005829);; Cellular Component: plasma membrane (GO:0005886);; Biological Process: protein import into nucleus (GO:0006606);; Biological Process: protein targeting to membrane (GO:0006612);; Biological Process: nucleotide transport (GO:0006862);; Biological Process: ER to Golgi vesicle-mediated transport (GO:000688…	--	sp|Q9C7F5|NTF2_ARATH Nuclear transport factor 2 OS=Arabidopsis thaliana GN=NTF2 PE=2 SV=1	Putative uncharacterized protein Sb03g036780 GN=Sb03g036780 OS=Sorghum bicolor (Sorghum) PE=4 SV=1	hypothetical protein SORBIDRAFT_03g036780 [Sorghum bicolor]	Sorghum bicolor hypothetical protein, mRNA
GRMZM2G048904	1385	-2.5558378383	down	--	--	Biological Process: lipid metabolic process (GO:0006629);; Cellular Component: cytoplasmic membrane-bounded vesicle (GO:0016023);; Molecular Function: hydrolase activity, acting on ester bonds (GO:0016788);;	--	sp|Q9LZB2|GDL74_ARATH GDSL esterase/lipase At5g03980 OS=Arabidopsis thaliana GN=At5g03980 PE=2 SV=1	Putative uncharacterized protein OS=Zea mays (Maize) PE=2 SV=1	hypothetical protein ZEAMMB73_206310 [Zea mays]	Zea mays full-length cDNA clone ZM_BFb0126F02 mRNA, complete cds
GRMZM2G043493	766	-2.6525101986	down	--	--	Cellular Component: intracellular membrane-bounded organelle (GO:0043231);; Molecular Function: protein dimerization activity (GO:0046983);;	--	--	Putative uncharacterized protein OS=Zea mays (Maize) PE=2 SV=1	unknown [Zea mays]	Zea mays LOC100216770 (IDP1489), mRNA >gi|194696481|gb|BT037320.1| Zea mays full-length cDNA clone ZM_BFb0162M07 mRNA, complete cds
GRMZM2G157927	1059	-2.6640144602	down	--	--	Molecular Function: nucleic acid binding (GO:0003676);; Molecular Function: zinc ion binding (GO:0008270);;	--	sp|A2ZVY5|C3H9_ORYSJ Zinc finger CCCH domain-containing protein 9 OS=Oryza sativa subsp. japonica GN=Os01g0645000 PE=2 SV=1	Putative uncharacterized protein OS=Zea mays (Maize) PE=2 SV=1	uncharacterized protein LOC100273982 [Zea mays]	Zea mays uncharacterized LOC100273982 (LOC100273982), mRNA >gi|194706135|gb|BT042147.1| Zea mays full-length cDNA clone ZM_BFb0146F09 mRNA, complete cds
GRMZM2G139372	2003	-2.7078909517	down	[D]	Cell cycle control, cell division, chromosome partitioning	Molecular Function: DNA binding (GO:0003677);; Molecular Function: protein dimerization activity (GO:0046983);; Biological Process: tapetal cell differentiation (GO:0048657);;	--	sp|Q9ZVX2|AMS_ARATH Transcription factor ABORTED MICROSPORES OS=Arabidopsis thaliana GN=AMS PE=1 SV=2	Putative uncharacterized protein OS=Zea mays (Maize) PE=2 SV=1	unknown [Zea mays]	Zea mays full-length cDNA clone ZM_BFc0007A07 mRNA, complete cds
GRMZM2G417410	1041	-2.9973502262	down	--	--	Molecular Function: DNA binding (GO:0003677);; Molecular Function: sugar:hydrogen symporter activity (GO:0005351);; Cellular Component: nucleus (GO:0005634);; Cellular Component: mitochondrion (GO:0005739);; Biological Process: base-excision repair (GO:0006284);; Biological Process: DNA recombination (GO:0006310);; Molecular Function: zinc ion binding (GO:0008270);; Biological Process: phosphoeno…	--	sp|P10978|POLX_TOBAC Retrovirus-related Pol polyprotein from transposon TNT 1-94 OS=Nicotiana tabacum PE=2 SV=1	OJ000114_01.9 protein GN=OJ000114_01.9 OS=Oryza sativa subsp. japonica (Rice) PE=4 SV=1	OJ000114_01.9 [Oryza sativa Japonica Group]	Zea mays BAC clone CH201-478O8 from chromosome 5, complete sequence
GRMZM2G094990	849	-3.0449136341	down	--	--	Cellular Component: extracellular region (GO:0005576);; Cellular Component: cytoplasmic membrane-bounded vesicle (GO:0016023);; Biological Process: sexual reproduction (GO:0019953);;	--	sp|Q336T5|EXPB3_ORYSJ Expansin-B3 OS=Oryza sativa subsp. japonica GN=EXPB3 PE=2 SV=2	Beta-expansin 1a OS=Zea mays (Maize) PE=2 SV=1	beta-expansin 1a precursor [Zea mays]	Zea mays full-length cDNA clone ZM_BFc0064N09 mRNA, complete cds
GRMZM2G047613	786	-3.1386363939	down	[R]	General function prediction only	Molecular Function: catalytic activity (GO:0003824);; Cellular Component: mitochondrion (GO:0005739);;	--	sp|Q0JG98|PIR7A_ORYSJ Probable esterase PIR7A OS=Oryza sativa subsp. japonica GN=PIR7A PE=2 SV=2	Putative uncharacterized protein Sb03g024830 GN=Sb03g024830 OS=Sorghum bicolor (Sorghum) PE=4 SV=1	hypothetical protein ZEAMMB73_310900 [Zea mays]	Zea mays clone 618942 mRNA sequence
GRMZM2G141756	579	-3.2311602578	down	--	--	--	--	sp|Q93WI9|HD3A_ORYSJ Protein HEADING DATE 3A OS=Oryza sativa subsp. japonica GN=HD3A PE=1 SV=1	ZCN7 GN=ZCN7 OS=Zea mays (Maize) PE=2 SV=1	ZCN7 protein [Zea mays]	Zea mays ZCN7 (ZCN7) gene, complete cds
GRMZM2G135913	1122	-3.2409063624	down	--	--	Cellular Component: membrane (GO:0016020);;	--	sp|Q6J163|5NG4_PINTA Auxin-induced protein 5NG4 OS=Pinus taeda PE=2 SV=1	Putative uncharacterized protein OS=Zea mays (Maize) PE=2 SV=1	unknown [Zea mays]	Zea mays uncharacterized LOC100501881 (LOC100501881), mRNA >gi|238011625|gb|BT086495.1| Zea mays full-length cDNA clone ZM_BFc0172L11 mRNA, complete cds
GRMZM2G435294	4590	-3.717790225	down	[Z]	Cytoskeleton	Molecular Function: nucleotide binding (GO:0000166);; Molecular Function: motor activity (GO:0003774);; Molecular Function: protein kinase activity (GO:0004672);; Biological Process: pollen exine formation (GO:0010584);; Cellular Component: myosin complex (GO:0016459);; Biological Process: actin cytoskeleton organization (GO:0030036);; Biological Process: actin filament-based movement (GO:0030048…	--	sp|Q875X3|MYO2A_SACCA Myosin-2A OS=Saccharomyces castellii GN=MYO2A PE=3 SV=2	Putative myosin heavy chain PCR43 GN=P0583E12.11 OS=Oryza sativa subsp. japonica (Rice) PE=4 SV=1	Os06g0488200 [Oryza sativa Japonica Group]	Sorghum bicolor hypothetical protein, mRNA
GRMZM2G153586	1173	-3.8298200838	down	--	--	Cellular Component: intracellular organelle (GO:0043229);; Cellular Component: cytoplasmic part (GO:0044444);;	--	sp|Q52KI8|SRRM1_MOUSE Serine/arginine repetitive matrix protein 1 OS=Mus musculus GN=Srrm1 PE=1 SV=1	Putative uncharacterized protein OS=Zea mays (Maize) PE=2 SV=1	uncharacterized protein LOC100303824 [Zea mays]	Zea mays uncharacterized LOC100303824 (LOC100303824), mRNA >gi|194708173|gb|BT043166.1| Zea mays full-length cDNA clone ZM_BFc0116K12 mRNA, complete cds
GRMZM2G103666	534	-4.2321848857	down	--	--	--	--	sp|Q93WI9|HD3A_ORYSJ Protein HEADING DATE 3A OS=Oryza sativa subsp. japonica GN=HD3A PE=1 SV=1	ZCN12 GN=ZCN12 OS=Zea mays (Maize) PE=2 SV=1	LOC100127522 [Zea mays]	Zea mays ZCN12 (ZCN12) gene, complete cds
GRMZM2G032339	905	-4.3568128132	down	[L]	Replication, recombination and repair	Molecular Function: DNA binding (GO:0003677);; Molecular Function: RNA binding (GO:0003723);; Molecular Function: RNA-directed DNA polymerase activity (GO:0003964);; Molecular Function: ribonuclease H activity (GO:0004523);; Biological Process: RNA-dependent DNA replication (GO:0006278);; Biological Process: DNA recombination (GO:0006310);; Biological Process: DNA integration (GO:0015074);;	--	sp|P10978|POLX_TOBAC Retrovirus-related Pol polyprotein from transposon TNT 1-94 OS=Nicotiana tabacum PE=2 SV=1	Prpol GN=Z195D10.19 OS=Zea mays (Maize) PE=4 SV=1	prpol [Zea mays]	Zea mays BAC clone CH201-146D18 from chromosome 1, complete sequence
GRMZM2G134351	1359	-5.4578513064	down	--	--	Molecular Function: aspartic-type endopeptidase activity (GO:0004190);; Biological Process: proteolysis (GO:0006508);; Cellular Component: cytoplasmic membrane-bounded vesicle (GO:0016023);;	--	sp|Q766C3|NEP1_NEPGR Aspartic proteinase nepenthesin-1 OS=Nepenthes gracilis GN=nep1 PE=1 SV=1	Putative uncharacterized protein Sb02g026350 GN=Sb02g026350 OS=Sorghum bicolor (Sorghum) PE=3 SV=1	hypothetical protein SORBIDRAFT_02g026350 [Sorghum bicolor]	Zea mays clone 280543 mRNA sequence
