# Supplementary material for: Combined small RNA and gene expression analysis revealed roles of miRNAs in maize response to rice black-streaked dwarf virus infection
Source: Sci Rep. 2018 Sep 10;8:13502. doi: 10.1038/s41598-018-31919-z (PMC6131507; doi:10.1038/s41598-018-31919-z)
Supplement: Supplementary file 11 — Dataset 10 [file 41598_2018_31919_MOESM11_ESM.xlsx]

## Sheet: Sheet2
Table S10 Validation of RNA-seq results via qRT-PCR.
miRNAs/Genes	log2(Treatment/Control)		Classification/Annotation
	RNA-seq	qRT-PCR
miR390b-5p	-0.414605	-1.40915	known miRNA
miR399a-5p	-0.689605	-0.677032	known miRNA
miRn224	10	1.34034	novel miRNA
miRn225	6.81638	4.18638	novel miRNA
miRn177	-10	-10.129	known miRNA
miR160f-5p	-1.1723	-1.81275	known miRNA
miR160d-5p	-0.884061	-1.49155	known miRNA
miR160g-5p	-0.880972	-0.869311	known miRNA
miRn138	1.00334	2	novel miRNA
miR2118d	-0.491288	-3.71256	known miRNA
GRMZM2G427815	-1.64105	-0.319674	peroxidase 2
GRMZM2G304745	0.11998	0.469664	LRR receptor-like serine/threonine-protein kinase
GRMZM2G045955	-0.978258	-0.41263	Zea mays rust resistance protein rp3-1
GRMZM2G043435	1.06842	0.714829	respiratory burst oxidase-like protein
GRMZM5G833699	1.77954	2.05188	heat shock protein HSP82
GRMZM2G390641	-0.790919	-1.67071	ARF21 gene
GRMZM2G092286	0.691409	0.368984	TIR-NBS-LRR type disease resistance protein
GRMZM2G474326	-0.943104	-0.649148	Ethylene-responsive transcription factor 2
GRMZM2G112538	2.83167	0.983578	PR10
GRMZM2G091742	-2.01244	-1.63698	PR5
