# Supplementary material for: Combined small RNA and gene expression analysis revealed roles of miRNAs in maize response to rice black-streaked dwarf virus infection
Source: Sci Rep. 2018 Sep 10;8:13502. doi: 10.1038/s41598-018-31919-z (PMC6131507; doi:10.1038/s41598-018-31919-z)
Supplement: Supplementary file 12 — Dataset 11 [file 41598_2018_31919_MOESM12_ESM.xlsx]

## Sheet: Sheet1
Table S11 Primers for qRT-PCR analysis.
miRNAs/Genes	Primer Sequence （5'-3'）
	Forward	Reverse
miR390b_5p	TCCCACAGCTTTATTGAACTG	mRQ 3’ Primer
miR399a_5p	GTGCGGTTCTCCTCTGGCACG
miRn224	TGCTGAGGATTGGAATCAAGA
miRn225	AACTCTTCTGACTCATCTGA
miRn177	TAGCCAAGCATGATTTGCCCGT
miR160f_5p	TGCCTGGCTCCCTGTATGCCG
miR160d_5p	TGCCTGGCTCCCTGTATGCCA
miR160g_5p	TGCCTGGCTCCCTGTATGCCA
miRn138	TGATAGAAGAGAGTGAGCACC
miR2118d	TTCCTGATGCCTCCCATGCCTA
U6	ACACGCACAAATCGAGAAATGGTCC
GRMZM2G427815	TGCTTCTCCTGTGCTTGGC	CATGCGGTTCTCCTTCTGC
GRMZM2G304745	TCAGGACAGAGGCAAAGACAA	GCAATGAAACTGCTGCGATG
GRMZM2G045955	GCCACTGCTGCCCACTTGT	AGGAGCGGAGGAGGTGAGGT
GRMZM2G043435	AACCGTTATGTCTTTGATGTGATG	CCCGTGCAGCTTTCGTATT
GRMZM5G833699	GTTCATCAGCTACCCCATCTACC	CCTCCTCCTTCTTGTTGTCCTC
GRMZM2G390641	GTCGTGCCAGGACAACAAGG	CCTCCGACTGCATGAACACC
GRMZM2G092286	GATTGTATTGGACGATGTATGGG	TTCCGTGTTGTGATGATGATGC
GRMZM2G474326	AGGCGCTGCTCAACTTCC	ATGCGATGACCCATTTTCTT
GRMZM2G112538	TGGCAGCGTCAGGCAGTT	GCCCTCGATGAGCGTGTT
GRMZM2G091742	ATGTCCGGCTACTTCTTCTTCA	CTTCCGCAGGGCGTTGT
zmUBQ-F	AGACCCTGACTGGAAAAACC	CGACCCATGACTTACTGACC
